# Supplementary material for: Turkey hen sperm storage tubule transcriptome response to artificial insemination and the presence of semen
Source: Front Physiol. 2024 Jan 8;14:1305168. doi: 10.3389/fphys.2023.1305168 (PMC10801083; doi:10.3389/fphys.2023.1305168)
Supplement: Supplementary file 2 [file Table2.XLSX]

## Sheet: D1 Control vs. Sham
Regulator	Expr Fold Change	Molecule Type	Depth	Predicted Activation	z-score	p-value	Target Molecules in Dataset
caspase		group	2	Activated	2.111	6.77e-07	AKR1B10,CFTR,CH25H,CISH,DUSP6,GAS6,IFIT5,LGR5,NUAK2,SOX5,TUBB6
NOD2		other	2	Activated	2.111	1.41e-06	AKR1B10,CH25H,DUSP6,F3,FKBP5,GAS6,HSD11B2,IFIT5,LGR5,NUAK2,SOX5
mir23a/24-2/27a		group	3	Activated	2.111	1.53e-06	AKR1B10,CFTR,CH25H,CLDN5,DUSP6,FKBP5,GAS6,LGR5,NUAK2,SOX5,TEKT1
MIR23A/24-2/27A cluster		group	3	Activated	2.111	1.53e-06	AKR1B10,CFTR,CH25H,CLDN5,DUSP6,FKBP5,GAS6,LGR5,NUAK2,SOX5,TEKT1
SPRY4		other	2	Activated	2.121	2.67e-06	AKR1B10,CISH,CLDN5,DOCK10,DUSP6,FKBP5,HSD11B2,IFIT5
NKX2-1		transcription regulator	2	Activated	2	0.000236	CLDN5,COL6A3,DUSP6,F3
DUB		group	2	Inhibited	-2.236	0.000302	CISH,DOCK10,FKBP5,IFIT5,ZBTB16
progesterone		chemical - endogenous mammalian	1	Inhibited	-2.199	1.57e-05	CFTR,CLDN5,F3,FKBP5,GAS6,HSD11B2,LGR5

## Sheet: D1 Semen vs. Sham
Regulator	Expr Fold Change	Molecule Type	Depth	Predicted Activation	z-score	p-value	Target Molecules in Dataset
AGT		growth factor	1	Inhibited	-2.534	4.29e-05	ATP2B2,C4A/C4B,CAT,COL10A1,COL1A1,COL6A3,ENPEP,IGF1,KDR,MYC
ARF1		enzyme	2	Inhibited	-2.837	1.26e-07	ALDH1A1,ANPEP,CAT,CDH2,COL10A1,COL1A1,EPPK1,IGF1,KIF15,MCM2,MDK,MRC1,NGFR,NMRK2,NRP1,PDGFA,POSTN,SDC2,ST3GAL1,TF,TSPAN8
ASPM		other	3	Inhibited	-2.496	9.33e-10	ANPEP,ARHGEF1,ATP6V1C2,BPIFB3,C4A/C4B,CAVIN4,CDCA7,CLMN,COL10A1,COL1A1,COL6A3,CRMP1,CTNND2,ELMOD1,ENPEP,EPHB2,EPPK1,FUT4,HASPIN,IGF1,IL1RAP,KIF15,KIF4A,KLHL4,LECT2,LYVE1,MCM2,MRC1,MYC,NEFL,NGFR,NIBAN1,NIPAL4,NMRK2,NPTX1,NRP1,NUAK1,PDGFA,PKP2,RHOB,SALL1,SALL4,SDC2,ST3GAL1,STAB2,TAF4B,TNXB,TRPC6,TRPM3,TUBB2B,VLDLR,YBX3
coactivator-Dtx-Notch-Rbpsuh		complex	2	Inhibited	-2	1.07e-09	ALDH1A1,CDCA7,CDH2,COL1A1,IGF1,KDR,LHCGR,LYVE1,MDK,MYC,NGFR,PDGFA,SDC2,SPATA13,TIE1,TRPC6
coactivator-Mam-Notch-Rbpsuh		complex	2	Inhibited	-2	6e-10	ALDH1A1,CDCA7,CDH2,COL1A1,IGF1,KDR,LHCGR,LYVE1,MDK,MYC,NGFR,PDGFA,SDC2,SPATA13,TIE1,TRPC6
CSF2		cytokine	1	Inhibited	-2.184	0.0119	C4A/C4B,CA4,IGF1,MRC1,MYC,NRP1,TF
CSL-HIF1A-MAML1-NICD		complex	2	Inhibited	-2.673	2.6e-06	ALDH1A1,CDH2,COL1A1,KDR,LYVE1,MDK,MYC,NEFL,NGFR,NTN1,PDGFA,SPATA13,ST3GAL1,TIE1
Cyclin E		group	2	Inhibited	-2.353	5.06e-08	ALDH1A1,ANPEP,ARHGAP24,CAT,CLDND1,COL6A3,ENTPD3,EPHB2,GPR158,GPR162,GPR63,HCN1,KIF23,LECT2,MCM2,NGFR,NRP1,NUAK1,PDGFA,RHOB,SALL1,ST3GAL1,TF,TSPAN8,VLDLR,YBX3
Cyp2b		group	3	Inhibited	-2.183	2.77e-07	ALDH1A1,ANPEP,ANXA13,C4A/C4B,CAT,CDH2,CFTR,COL1A1,IGF1,KIF15,KIF23,LHCGR,NEFL,NGFR,TF,TSPAN8,VLDLR
CYP2B6		enzyme	2	Inhibited	-2.309	1.28e-06	ALDH1A1,ANXA13,C4A/C4B,CFTR,COL1A1,KIF15,KIF23,NEFL,NGFR,TF,TSPAN8,VLDLR
CYTL1		cytokine	2	Inhibited	-2.828	1.71e-07	ALDH1A1,CDH2,COL10A1,COL1A1,IGF1,MYC,POSTN,TSPAN8
dihydrotestosterone		chemical - endogenous mammalian	1	Inhibited	-2.299	0.000204	C4A/C4B,CDCA7,CDH2,EAF2,IGF1,MYC,POSTN,RHOB,STARD8,TF
DLL1		enzyme	2	Inhibited	-2.111	1.29e-06	ALDH1A1,CDCA7,CDH2,KDR,LHCGR,LYVE1,MYC,NGFR,PDGFA,TIE1,TRPC6
E2F1		transcription regulator	1	Inhibited	-2.531	0.000623	CDH2,COL10A1,IGF1,KDR,KIF23,MCM2,MYC,NRP1,YBX3
EGF		growth factor	1	Inhibited	-2.808	0.000986	ANPEP,COL1A1,IGF1,LHCGR,MYC,NRP1,RHOB,ST3GAL1,TF,TSPAN8
ESR1		ligand-dependent nuclear receptor	1	Inhibited	-2.709	0.317	GPR158,IGF1,KIF23,LHCGR,MYC,NGFR,PCP4,ROBO1
FGF2		growth factor	1	Inhibited	-2.559	2.13e-05	ANPEP,COL1A1,IGF1,KDR,LYVE1,MYC,NGFR,PDGFA,SDC2,ST3GAL1
FGFR2		kinase	1	Inhibited	-2	0.00111	CA4,COL1A1,ENPEP,TSPAN8
FOXM1		transcription regulator	1	Inhibited	-2.797	1.12e-06	CAT,CDH2,FUT4,IGF1,KDR,KIF23,MYC,PDGFA
HDAC6		transcription regulator	2	Inhibited	-2.6	2.03e-09	ALDH1A1,ARHGAP24,CAT,CELF2,COL10A1,COL1A1,COL6A3,FUT4,GCM1,IGF1,IL1RAP,KDR,LHCGR,MRC1,NEFL,NRP1,NTN1,PDGFA,POSTN,RHOB,SALL4,SDC2,ST3GAL1,TF,TPPP
HIF1A		transcription regulator	1	Inhibited	-2.213	0.0153	CDH2,IGF1,MYC,NEFL,NTN1,PDGFA,ST3GAL1
IL13		cytokine	1	Inhibited	-2.429	0.00644	COL1A1,IGF1,MRC1,NTN1,PDGFA,POSTN,TNXB
IL17A		cytokine	1	Inhibited	-2.262	2.8e-05	CDH2,COL10A1,COL1A1,IGF1,MRC1,MYC,NRP1,NTN1,SDC2
Jag		group	2	Inhibited	-2.333	2.13e-05	ALDH1A1,CDCA7,CDH2,COL1A1,LYVE1,MYC,NGFR,TIE1,TRPC6
JAG1		growth factor	2	Inhibited	-2.236	1.47e-06	ALDH1A1,CAT,CDCA7,COL1A1,IGF1,IL1RAP,KDR,KLHL4,LHCGR,LYVE1,MYC,NGFR,POSTN,RHOB,SDC2,ST3GAL1,TIE1,TNXB,TPPP,TRPC6
JUN		transcription regulator	1	Inhibited	-2.183	0.00227	CDH2,COL1A1,IGF1,KDR,LHCGR,MYC,RHOB,TF
MAOA		enzyme	2	Inhibited	-2.524	7.09e-07	ALDH1A1,CAT,CDH2,COL1A1,EPPK1,FUT4,IGF1,KDR,KIF15,LHCGR,MCM2,MYC,NGFR,NMRK2,NRP1,PDGFA,RHOB,SALL4,TF
miR-127-3p (miRNAs w/seed CGGAUCC)		mature microRNA	3	Inhibited	-2	0.000282	CAT,CDH2,POSTN,TSPAN8
miR-299a-3p (and other miRNAs w/seed AUGUGGG)		mature microRNA	3	Inhibited	-2	0.000253	CAT,CDH2,POSTN,TSPAN8
miR-344d-3p (and other miRNAs w/seed AUAUAAC)		mature microRNA	3	Inhibited	-2	0.000253	CAT,CDH2,POSTN,TSPAN8
miR-379-5p (and other miRNAs w/seed GGUAGAC)		mature microRNA	3	Inhibited	-2	0.000298	CAT,CDH2,POSTN,TSPAN8
miR-409-3p (miRNAs w/seed AAUGUUG)		mature microRNA	3	Inhibited	-2	0.000239	CAT,CDH2,POSTN,TSPAN8
miR-411-5p (and other miRNAs w/seed AGUAGAC)		mature microRNA	3	Inhibited	-2	0.000253	CAT,CDH2,POSTN,TSPAN8
miR-431-5p (and other miRNAs w/seed GUCUUGC)		mature microRNA	3	Inhibited	-2	0.000253	CAT,CDH2,POSTN,TSPAN8
miR-433-3p (miRNAs w/seed UCAUGAU)		mature microRNA	3	Inhibited	-2	0.000298	CAT,CDH2,POSTN,TSPAN8
miR-487b-3p (miRNAs w/seed AUCGUAC)		mature microRNA	3	Inhibited	-2	0.000298	CAT,CDH2,POSTN,TSPAN8
miR-495-3p (and other miRNAs w/seed AACAAAC)		mature microRNA	3	Inhibited	-2	0.000267	CAT,CDH2,POSTN,TSPAN8
miR-541-5p (miRNAs w/seed AGGGAUU)		mature microRNA	3	Inhibited	-2	0.000226	CAT,CDH2,POSTN,TSPAN8
miR-543-3p (and other miRNAs w/seed AACAUUC)		mature microRNA	3	Inhibited	-2	0.000239	CAT,CDH2,POSTN,TSPAN8
MMP1		peptidase	1	Inhibited	-2	7.77e-05	IGF1,KDR,MYC,PDGFA
MUC1		other	1	Inhibited	-2.4	5.63e-06	ALDH1A1,CAT,MRC1,MYC,NRP1,PDGFA
NEUROG3		transcription regulator	1	Inhibited	-2	0.000126	CDH2,MDK,NRP1,RHOB,ROBO1
Nuclear factor 1		group	2	Inhibited	-2.121	4.23e-06	CDH2,COL1A1,COL6A3,MDK,NRP1,PDGFA,POSTN,SDC2
PCBD1		transcription regulator	2	Inhibited	-2.449	0.00138	ANPEP,C8A,ENPEP,FXYD2,IGF1,VLDLR
PLG		peptidase	1	Inhibited	-2	0.000467	COL1A1,MRC1,RAPGEF3,STAB2
PLGRKT		other	2	Inhibited	-2.449	0.000149	COL1A1,MDK,MRC1,MYC,RAPGEF3,STAB2
RRAS2		enzyme	1	Inhibited	-2.449	3.54e-05	CDH2,COL6A3,MDK,NRP1,POSTN,SDC2
S100A10		other	2	Inhibited	-2.828	3.91e-05	CAT,COL1A1,IGF1,MDK,MRC1,MYC,RAPGEF3,STAB2
SMARCA4		transcription regulator	1	Inhibited	-2.151	1.76e-06	CDH2,CLDND1,COL1A1,ENTPD3,EPHB2,GPR158,HCN1,IGF1,KDR,MYC
SOX11		transcription regulator	1	Inhibited	-2.186	0.000446	NTN1,PAG1,PDGFA,POSTN,TNXB
SOX9		transcription regulator	1	Inhibited	-2.587	1.52e-07	ALDH1A1,CDH2,COL10A1,COL1A1,MYC,PDGFA,POSTN,TSPAN8
STAT3		transcription regulator	1	Inhibited	-2.419	0.00319	ALDH1A1,CAT,CDH2,COL1A1,FUT4,KDR,MYC,NRP1,SALL4,TRPM3
STAT6		transcription regulator	1	Inhibited	-2.19	0.0625	COL1A1,IGF1,ITPK1,MRC1,PDGFA
TAL1		transcription regulator	1	Inhibited	-2	0.0185	KIF15,MCM2,MYC,NEFL
TCF		group	2	Inhibited	-3.266	1.97e-08	ALDH1A1,ANPEP,C8A,CDH2,COL1A1,EAF2,ENPEP,EPHB2,FXYD2,IGF1,IL1RAP,KDR,KIF23,KLHL4,LECT2,LHCGR,MRC1,MYC,NGFR,NRP1,SALL1,TF,TPPP,VLDLR
TEAD4		transcription regulator	1	Inhibited	-2	0.000536	CDH2,NUAK1,POSTN,SDC2
TEC		kinase	3	Inhibited	-2.287	9.83e-08	AFAP1L1,AGPAT3,ANPEP,ANXA13,ARHGEF1,ATP2B2,C8A,CA8,CHDH,COL1A1,CRMP1,CTNND2,CTTNBP2,ENPEP,EPPK1,FAM20C,FREM2,GCM1,HCN1,KDR,KIF15,LECT2,LYVE1,MYC,NIBAN1,NMRK2,NPTX1,PAG1,PCP4,PDGFA,PDZD2,PKP2,RXFP1,SALL1,SDC2,SPON1,ST3GAL1,TAF4B,TF,TIE1,TPPP,TSPAN8,YBX3
Tgf beta		group	1	Inhibited	-2.567	7.16e-05	ALDH1A1,CDH2,COL10A1,COL1A1,IGF1,MYC,PDGFA,POSTN,RHOB,TAF4B
TNF		cytokine	1	Inhibited	-2.073	2.6e-07	ANPEP,C4A/C4B,CAT,CDH2,CFTR,COL1A1,EPHB2,FUT4,IGF1,IL1RAP
UCN3		other	2	Inhibited	-2.673	2.02e-06	C4A/C4B,CAT,CDH2,CLMN,COL1A1,IGF1,KDR,KIF23,MYC,POSTN,RAPGEF3,RHOB,TF,VLDLR
UHRF1		transcription regulator	2	Inhibited	-2.496	1.46e-05	CDH2,CFTR,GPR162,GPR63,IGF1,KDR,MCM2,MYC,NGFR,NRP1,PDGFA,RHOB,VLDLR
USP17L2 (includes others)		peptidase	2	Inhibited	-2.236	0.000268	ALDH1A1,COL1A1,KIF23,MYC,PDGFA
Vegf		group	1	Inhibited	-2.393	0.000648	ANPEP,CA4,KDR,KIF15,LYVE1,MCM2,MYC,NRP1,PDGFA
VEGFA		growth factor	1	Inhibited	-2.404	0.00335	ANPEP,COL1A1,KDR,NRP1,STARD8,TRPC6
WNT3A		cytokine	2	Inhibited	-2.401	7.9e-09	AFAP1L1,ALDH1A1,CAT,CAVIN4,CDH2,CELF2,COL1A1,COL6A3,CTNND2,EPHB2,EPPK1,GCM1,IL1RAP,KDR,KIF15,KIF23,KLHL4,LECT2,LHCGR,MCM2,MYC,NGFR,NMRK2,NRP1,PDGFA,SALL1,SALL4,SDC2,ST3GAL1,STAB2,TF,TNXB,TPPP,VLDLR
ZEB		group	2	Inhibited	-2.646	3.39e-06	ALDH1A1,CDH2,COL1A1,MRC1,MYC,NRP1,TF
ZEB1		transcription regulator	1	Inhibited	-2.415	9.76e-06	ALDH1A1,CDH2,COL1A1,MRC1,NRP1,TF
ADH5		enzyme	3	Activated	2.236	0.000331	ALDH1A1,CAT,MYC,POSTN,TSPAN8
COX10		enzyme	3	Activated	2.236	0.000298	ALDH1A1,CAT,MYC,POSTN,TSPAN8
DLK2		other	2	Activated	2.333	2.13e-05	ALDH1A1,CDCA7,CDH2,COL1A1,LYVE1,MYC,NGFR,TIE1,TRPC6
FHL1		other	2	Activated	2.673	2.73e-06	ALDH1A1,CDH2,COL1A1,KDR,LYVE1,MDK,MYC,NEFL,NGFR,NTN1,PDGFA,SPATA13,ST3GAL1,TIE1
FKBP10		enzyme	1	Activated	2.236	7.62e-06	COL1A1,COL6A3,EPHB2,IGF1,POSTN
LAMA4		enzyme	1	Activated	2	0.00157	ANPEP,COL6A3,IGF1,IL1RAP
let-7		microRNA	1	Activated	2.041	0.000113	CDCA7,CDH2,COL1A1,IGF1,MCM2,MYC,SALL4
let-7a-5p (and other miRNAs w/seed GAGGUAG)		mature microRNA	1	Activated	2.198	0.00195	CDH2,COL1A1,MYC,PDGFA,RHOB
Mff		other	3	Activated	2.236	0.000278	ALDH1A1,CAT,MYC,POSTN,TSPAN8
MFNG		enzyme	2	Activated	2.121	2.66e-05	ALDH1A1,CDH2,COL1A1,KDR,LYVE1,MYC,NGFR,SDC2
miR-146a-5p (and other miRNAs w/seed GAGAACU)		mature microRNA	1	Activated	2	0.00103	C8A,CAT,IL1RAP,IL1RAPL2
mir-29		microRNA	1	Activated	2	0.000957	CDH2,COL1A1,IGF1,PDGFA
miR-30c-5p (and other miRNAs w/seed GUAAACA)		mature microRNA	1	Activated	2.216	0.000829	ANPEP,CAT,COL1A1,MYC,PDGFA
mir-802		microRNA	1	Activated	2	0.0044	ARHGAP24,CDH17,RHOB,SDC2
MMUT		enzyme	3	Activated	2.236	0.000392	ALDH1A1,CAT,MYC,POSTN,TSPAN8
PFKFB		group	3	Activated	2.828	4.08e-07	ANPEP,C8A,CAT,CELF2,CFTR,ENPEP,GCM1,KDR,LECT2,LHCGR,MRC1,NGFR,POSTN,RHOB,SALL4,ST3GAL1,TRPC6,VLDLR
PTPN9		phosphatase	2	Activated	2.558	1.6e-07	ALDH1A1,CAT,CDCA7,CDH2,CHDH,COL1A1,COL6A3,EPHB2,FUT4,IGF1,ITPK1,KDR,LHCGR,MCM2,MYC,NRP1,POSTN,RHOB,RXFP1,SALL4,ST3GAL1,TNXB
RC3H2		enzyme	1	Activated	2	2.66e-05	ANPEP,NRP1,PDGFA,TIE1
SALL4	13.49	transcription regulator	1	Activated	2	0.00756	CDH2,NGFR,SALL4,SDC2
SERPINB2		other	2	Activated	2.121	4.89e-07	CDH2,COL1A1,IGF1,KDR,MRC1,MYC,RAPGEF3,STAB2
SERPINB6		other	2	Activated	2.449	5.04e-05	CDH2,COL1A1,KDR,MRC1,RAPGEF3,STAB2
SPDEF		transcription regulator	1	Activated	2	0.000348	CDH2,COL1A1,COL6A3,SDC2
YARS2		enzyme	3	Activated	2.449	5.44e-05	ALDH1A1,CAT,CDH2,MYC,POSTN,TSPAN8

## Sheet: D30 Control vs. Sham
Regulator	Expr Fold Change	Molecule Type	Depth	Predicted Activation	z-score	p-value	Target Molecules in Dataset
ADAMTS1		peptidase	3	Activated	2.041	6.1e-07	ADIPOQ,BPGM,CD34,ENC1,ESYT3,FLT4,HOMER1,IL17RD,ITPR3,NMRK2,OAZ1,OSGIN1,PPFIA2,PPP1R10,RASD1,SALL1,SCG3,TEKT1,TMC7,TMEM19,TUBB6,TXNRD1,TXNRD3,YWHAH
ADRB2		G-protein coupled receptor	2	Inhibited	-2	1e-05	ADIPOQ,BPGM,DIO2,ENC1,FLT4,HOMER1,HSPG2,IL17RD,MCF2L,NTN1,PPP1R10,RASD1,SCG3,TMC7,TUBB6,TXNRD1
AR		ligand-dependent nuclear receptor	1	Inhibited	-2	0.0358	BPGM,ESYT3,GADD45G,NMRK2
atypical protein kinase C		group	2	Inhibited	-2.111	8.92e-05	CREM,DHRS3,DIO2,GADD45G,HSPG2,IL17RD,MCF2L,OSGIN1,PPP1R10,RASD1,TXNRD1
basic calcium phosphate crystal		chemical - endogenous mammalian	3	Inhibited	-2.041	8.28e-06	ADIPOQ,BPGM,CA8,DIO2,ENC1,ESYT3,FLT4,GADD45G,HOMER1,IL17RD,ITPR3,NMRK2,OAZ1,OSGIN1,PPFIA2,PPP1R10,RASD1,SALL1,SCG3,TEKT1,TMEM19,TUBB6,TXNRD1,TXNRD3
bombesin		chemical - endogenous mammalian	2	Inhibited	-2.646	0.000538	ADIPOQ,BPGM,DIO2,ESYT3,GADD45G,HOMER1,NMRK2
C1QL4		other	3	Inhibited	-2.132	9.71e-06	ADIPOQ,BPGM,DHRS3,DIO2,ENC1,ESYT3,FLT4,IL17RD,MCF2L,NMRK2,OAZ1,OSGIN1,PPFIA2,PPP1R10,RASD1,SALL1,TEKT1,TMEM19,TUBB6,TXNRD1,TXNRD3,YWHAH
CAMK1		kinase	3	Inhibited	-2.2	3.34e-07	ADIPOQ,BPGM,CA8,CREM,DIO2,ENC1,ESYT3,GADD45G,HOMER1,IL17RD,ITPR3,NMRK2,OAZ1,OSGIN1,PPFIA2,PPP1R10,RASD1,SALL1,SCG3,TEKT1,TMEM19,TUBB6,TXNRD1,TXNRD3,YWHAH
CENPJ		transcription regulator	3	Inhibited	-2.041	2.26e-07	BPGM,CA8,CD34,CREM,DHRS3,DIO2,ESYT3,GADD45G,IL17RD,ITPR3,KCNMB1,NMRK2,NTN1,OAZ1,OSGIN1,PLCL1,PPFIA2,RASD1,SALL1,SCG3,SQOR,TMEM19,TXNRD1,TXNRD3
CHAD		other	2	Inhibited	-2	0.00469	ADIPOQ,DIO2,HOMER1,IL17RD
CHUK		kinase	2	Inhibited	-2.324	1.42e-05	ADIPOQ,BPGM,CA8,CD34,CREM,DHRS3,DIO2,ENC1,ESYT3,FLT4,HSPG2,NMRK2,RASD1,SALL1,TEKT1
CLCN3		ion channel	3	Inhibited	-2.496	2.59e-05	ADIPOQ,BPGM,CD34,CREM,DIO2,GADD45G,HOMER1,HSPG2,IL17RD,ITPR3,RASD1,SCG3,SQOR
CXCR5		G-protein coupled receptor	3	Inhibited	-2.711	5.04e-06	ADIPOQ,BPGM,DHRS3,DIO2,ENC1,ESYT3,FLT4,HSPG2,IL17RD,ITPR3,MCF2L,NMRK2,OAZ1,OSGIN1,PPFIA2,PPP1R10,SALL1,TEKT1,TMEM19,TUBB6,TXNRD1,TXNRD3,YWHAH
Dcc dimer		complex	2	Inhibited	-2.236	0.00202	ADIPOQ,CREM,HOMER1,IL17RD,ITPR3
delphinidin		chemical - endogenous non-mammalian	3	Activated	2.041	6.68e-07	ADIPOQ,BPGM,CD34,ENC1,ESYT3,FLT4,HOMER1,IL17RD,ITPR3,NMRK2,OAZ1,OSGIN1,PPFIA2,PPP1R10,RASD1,SALL1,SCG3,TEKT1,TMC7,TMEM19,TUBB6,TXNRD1,TXNRD3,YWHAH
DMAP1		transcription regulator	3	Inhibited	-2.065	2e-05	BPGM,CA8,CD34,CREM,DHRS3,DIO2,ENC1,ESYT3,FLT4,HOMER1,IL17RD,ITPR3,KCNMB1,MCF2L,NMRK2,PPFIA2,RASD1,SCG3,TMEM19
EML1-ABL1		fusion gene/product	3	Inhibited	-2.132	8.97e-06	ADIPOQ,BPGM,CD34,ENC1,ESYT3,FLT4,HOMER1,IL17RD,ITPR3,NMRK2,OAZ1,OSGIN1,PPFIA2,PPP1R10,SALL1,SCG3,TEKT1,TMEM19,TUBB6,TXNRD1,TXNRD3,YWHAH
EN1		transcription regulator	3	Inhibited	-2.183	6.35e-06	BPGM,CD34,CREM,DIO2,GADD45G,HOMER1,HSPG2,IL17RD,ITPR3,OAZ1,RASD1,SCG3,SQOR,TEKT1,TUBB6,TXNRD1,YWHAH
endocannabinoid		chemical - endogenous mammalian	2	Activated	2	0.00128	ADIPOQ,CREM,HOMER1,NTN1
ERK1/2		group	2	Inhibited	-2.132	1.06e-05	ADIPOQ,BPGM,CD34,ENC1,ESYT3,FLT4,HOMER1,IL17RD,NMRK2,OAZ1,OSGIN1,PPFIA2,PPP1R10,RASD1,SALL1,SCG3,TEKT1,TMEM19,TUBB6,TXNRD1,TXNRD3,YWHAH
G protein S		complex	3	Inhibited	-2.041	3.34e-07	ADIPOQ,BPGM,CD34,CREM,DIO2,ESYT3,GADD45G,HOMER1,HSPG2,ITPR3,MCF2L,NMRK2,OAZ1,OSGIN1,PLCL1,PPFIA2,RASD1,SCG3,TMC7,TMEM19,TUBB6,TXNRD1,TXNRD3,YWHAH
honokiol		chemical - endogenous non-mammalian	2	Activated	2.714	2.23e-05	ADIPOQ,BPGM,CD34,CREM,DIO2,ESYT3,GADD45G,HSPG2,IL17RD,NMRK2,RASD1
HTR4		G-protein coupled receptor	2	Inhibited	-2.236	0.00128	ADIPOQ,CREM,DIO2,HOMER1,IL17RD
IL10RB		transmembrane receptor	3	Inhibited	-2.236	3.28e-05	BPGM,CREM,DHRS3,DIO2,ESYT3,GADD45G,IL17RD,ITPR3,KCNMB1,MCF2L,NMRK2,NTN1,OAZ1,OSGIN1,PPFIA2,PPP1R10,SQOR,TXNRD1,TXNRD3,YWHAH
IL3RA		transmembrane receptor	3	Inhibited	-2.041	9.42e-07	BPGM,CD34,DIO2,ENC1,ESYT3,GADD45G,HOMER1,KCNMB1,NMRK2,NTN1,OAZ1,OSGIN1,PLCL1,PPFIA2,PPP1R10,SALL1,SCG3,TEKT1,TMC7,TMEM19,TUBB6,TXNRD1,TXNRD3,YWHAH
IRF6		transcription regulator	2	Inhibited	-2.646	0.000644	ADIPOQ,CREM,DIO2,FLT4,GADD45G,HOMER1,IL17RD
isoamyl acetate		chemical - endogenous non-mammalian	2	Inhibited	-2	0.00469	ADIPOQ,DIO2,HOMER1,IL17RD
JPH4		other	3	Inhibited	-2.357	9.49e-05	CD34,DIO2,HOMER1,IL17RD,ITPR3,MCF2L,NMRK2,OAZ1,OSGIN1,PLCL1,PPFIA2,PPP1R10,RASD1,TMC7,TMEM19,TXNRD1,TXNRD3,YWHAH
KIDINS220		transcription regulator	2	Inhibited	-2	0.00502	ADIPOQ,DIO2,HOMER1,IL17RD
LTB		cytokine	3	Inhibited	-2.132	1.46e-06	BPGM,CA8,CD34,CREM,DHRS3,DIO2,ENC1,ESYT3,FLT4,ITPR3,KCNMB1,NMRK2,NTN1,OSGIN1,PPFIA2,RASD1,SALL1,SCG3,SQOR,TEKT1,TMEM19,TXNRD3
MED12		transcription regulator	3	Activated	2	8.53e-05	ADIPOQ,BPGM,CD34,CREM,DIO2,ESYT3,ITPR3,NMRK2,NTN1,RASD1,SALL1,SQOR,TMEM19,TXNRD1,TXNRD3,YWHAH
mir-203		microRNA	3	Activated	2.294	2.31e-06	BPGM,CREM,DIO2,ENC1,ESYT3,GADD45G,HOMER1,IL17RD,KCNMB1,NMRK2,NTN1,OAZ1,OSGIN1,PLCL1,PPFIA2,PPP1R10,SALL1,TMC7,TMEM19,TUBB6,TXNRD1,TXNRD3,YWHAH
mir-210		microRNA	3	Activated	2.183	2.67e-05	BPGM,CD34,DHRS3,ENC1,ESYT3,FLT4,HOMER1,IL17RD,MCF2L,NMRK2,OSGIN1,PPP1R10,RASD1,SQOR,TMEM19,TXNRD3,YWHAH
NCOR1		transcription regulator	2	Activated	2.673	6.64e-05	ADIPOQ,BPGM,CD34,CREM,DIO2,ENC1,ESYT3,GADD45G,HSPG2,MCF2L,NMRK2,NTN1,SALL1,TLK1
NSF		transporter	3	Inhibited	-2.309	4.91e-06	ADIPOQ,BPGM,CD34,DIO2,GADD45G,HOMER1,HSPG2,IL17RD,ITPR3,RASD1,SCG3,SQOR
nucleotide		chemical - endogenous mammalian	3	Inhibited	-2.558	5.19e-06	ADIPOQ,BPGM,CREM,ENC1,ESYT3,FLT4,GADD45G,IL17RD,NMRK2,OAZ1,OSGIN1,PPFIA2,PPP1R10,RASD1,SALL1,SCG3,TEKT1,TMEM19,TUBB6,TXNRD1,TXNRD3,YWHAH
PTGES3		enzyme	2	Inhibited	-2.236	0.00393	BPGM,CD34,ESYT3,GADD45G,NMRK2
RAB1A		enzyme	3	Inhibited	-2.132	1.04e-05	ADIPOQ,BPGM,CD34,DIO2,ENC1,ESYT3,HOMER1,IL17RD,NMRK2,OAZ1,OSGIN1,PLCL1,PPFIA2,PPP1R10,SALL1,TEKT1,TMC7,TMEM19,TUBB6,TXNRD1,TXNRD3,YWHAH
RANBP9		other	2	Inhibited	-2.121	0.000176	BPGM,DIO2,ENC1,ESYT3,GADD45G,HOMER1,NMRK2,RASD1
RARRES2		transmembrane receptor	2	Inhibited	-2.333	9.69e-05	ADIPOQ,BPGM,DIO2,HOMER1,HSPG2,IL17RD,ITPR3,RASD1,SQOR
S1PR2		G-protein coupled receptor	2	Inhibited	-2.309	9.23e-05	ADIPOQ,BPGM,CREM,DIO2,GADD45G,HOMER1,HSPG2,IL17RD,ITPR3,RASD1,SQOR,TUBB6
SCNN1A		ion channel	3	Inhibited	-2.357	5.02e-05	ADIPOQ,BPGM,CREM,ESYT3,FLT4,GADD45G,HOMER1,IL17RD,ITPR3,NMRK2,NTN1,OSGIN1,PLCL1,SCG3,TMC7,TMEM19,TXNRD3,YWHAH
SIAH2		transcription regulator	3	Inhibited	-2.558	3.21e-05	ADIPOQ,BPGM,CA8,DHRS3,ESYT3,HSPG2,KCNMB1,MCF2L,NMRK2,NTN1,OSGIN1,PLCL1,PPFIA2,SALL1,SCG3,SQOR,TMC7,TMEM19,TUBB6,TXNRD1,TXNRD3,YWHAH
SIM1		transcription regulator	1	Inhibited	-2	0.000446	DIO2,HOMER1,OAZ1,TXNRD3
SND1-BRAF		fusion gene/product	3	Inhibited	-2.041	1.72e-06	ADIPOQ,BPGM,CD34,DIO2,ENC1,ESYT3,HOMER1,IL17RD,NMRK2,OAZ1,OSGIN1,PLCL1,PPFIA2,PPP1R10,RASD1,SALL1,SCG3,TEKT1,TMC7,TMEM19,TUBB6,TXNRD1,TXNRD3,YWHAH
SPRED2		cytokine	2	Activated	2	0.00485	ADIPOQ,DIO2,HOMER1,IL17RD
STYX		phosphatase	2	Activated	2	0.00469	ADIPOQ,DIO2,HOMER1,IL17RD
tautomycin		chemical - endogenous non-mammalian	2	Activated	2.121	0.00088	BPGM,DIO2,ESYT3,GADD45G,HOMER1,HSPG2,NMRK2,RASD1
TRIB1		kinase	3	Inhibited	-2.4	6.4e-06	ADIPOQ,BPGM,DIO2,ENC1,ESYT3,HOMER1,IL17RD,NMRK2,OSGIN1,PLCL1,PPFIA2,PPP1R10,RASD1,SALL1,SCG3,TEKT1,TMC7,TMEM19,TUBB6,TXNRD3,YWHAH
TRIM32		transcription regulator	3	Inhibited	-2.4	1.07e-05	BPGM,CA8,CD34,CREM,DHRS3,ENC1,ESYT3,FLT4,GADD45G,IL17RD,KCNMB1,NMRK2,NTN1,OAZ1,OSGIN1,PPFIA2,SALL1,SCG3,TMEM19,TXNRD1,TXNRD3
TRPV1		ion channel	3	Inhibited	-2.2	2.86e-07	BPGM,CA8,CD34,DHRS3,DIO2,ENC1,ESYT3,GADD45G,HOMER1,IL17RD,KCNMB1,MCF2L,NMRK2,NTN1,OAZ1,OSGIN1,PLCL1,PPFIA2,SALL1,SCG3,TMC7,TMEM19,TXNRD1,TXNRD3,YWHAH
Villin		group	3	Activated	2.887	3.1e-05	BPGM,CD34,CREM,DIO2,ESYT3,GADD45G,HOMER1,HSPG2,IL17RD,ITPR3,NMRK2,RASD1
ZFHX3		transcription regulator	3	Activated	2.065	1.25e-05	CD34,CREM,DHRS3,DIO2,FLT4,HOMER1,HSPG2,IL17RD,ITPR3,MCF2L,NTN1,OAZ1,OSGIN1,PLCL1,SCG3,SQOR,TXNRD1,TXNRD3,YWHAH

## Sheet: D30 Semen vs. Sham 
Regulator	Expr Fold Change	Molecule Type	Depth	Predicted Activation	z-score	p-value	Target Molecules in Dataset
GRIN3A	-6.209	ion channel	1	Activated	3	5.81e-09	ADCY8,FRMPD4,GRB10,HDAC9,HPSE,LHFPL5,LURAP1L,MTHFD2,PDE4B,REV3L
CCN2	-4.747	growth factor	2	Inhibited	-2.515	2.14e-20	ACLY,ACSL6,ACSS1,ADAMTS1,ADAMTS5,ADCY8,ADRA2A,AGO2,ALDH1A2,ANGPT2,APCDD1,ARHGAP24,ATP1A1,B3GALT2,BCAS1,BCL6,BMPR2,CALCR,CAVIN2,CBS/LOC102724560,CCN3,CCR3,CD38,CD47,CDH11,CELF2,CHST3,CISH,CNKSR3,CNN3,COL1A1,COL4A1,COL4A2,COL6A3,COTL1,CSRP2,CYGB,CYP24A1,DIO2,DOCK10,DSE,DUSP6,EDNRA,ENDOD1,EPAS1,ESR1,FBN1,FGFR1,FKBP5,FLT4,FUT8,GATA3,GCH1,GPR158,GPR85,GRB10,GRHL1,HDAC9,HERPUD1,HEYL,HK2,HKDC1,HOMER1,IR…
ADAMTS5	-3.329	peptidase	3	Inhibited	-2.741	9.35e-19	ADAMTS9,ADRA2A,AGO2,ANGPT2,APLP2,C1QTNF3,CALCR,CAST,CAT,CAVIN1,CBS/LOC102724560,CD38,CD47,CEBPB,CHGB,CHST3,CISH,COL1A1,COL4A1,COL4A2,COL6A3,CREM,DHRS3,DIO2,DUSP6,EHF,EPAS1,EPHB1,FAM13A,FAS,FASN,FGF7,FKBP5,GADD45G,GALNT11,GATA3,GCH1,GJA1,HDAC9,HERPUD1,HK2,IL2RA,INSR,IRS2,ITGB5,KDR,KIF2C,KIT,LAMB3,LPL,MCF2L,MCL1,MGLL,MME,MST1R,MYCN,MYLK,MYOCD,NBN,NDRG1,NFIL3,NPY,NR1H4,NUAK2,OPRM1,PARM1,PDE4B,PDGFB,…
CEBPB	-2.836	transcription regulator	1	Inhibited	-2.356	0.0163	ALDH1A2,APCDD1,CCP110,CDO1,CEBPB,CIT,COL1A1,CYP24A1,FAS,HSD11B2
AGO2	-2.595	translation regulator	3	Activated	3.593	8.09e-22	ACLY,ACSS1,ADAMTS9,ADRA2A,ALDH1A2,ANGPT2,APLP2,ARHGEF7,ATP1A1,ATP1B1,BCL6,BMPR2,BPGM,C8orf44-SGK3/SGK3,CALCR,CAST,CAVIN1,CBS/LOC102724560,CCN2,CCNI,CCR3,CD34,CDH11,CDO1,CELF2,CELSR1,CH25H,CHGB,CHST3,CIT,CLGN,CNN3,COL1A1,COL4A2,CORIN,COTL1,CREM,EDNRA,EHF,EPAS1,EPB41L4B,EPHX1,ESYT3,FAS,FASN,FBN1,FECH,FGF7,FLT4,FRMD4B,FYB2,GADD45G,GALNT11,GCH1,GCLM,GJA1,GLTP,GLUL,GOLM1,GPR75,GPR85,GREB1,GRHL3,HACD3,…
BBS2	-2.554	other	2	Inhibited	-2.425	1.42e-15	ADAMTS9,ADRA2A,ALDH1A2,ARHGEF7,BMPR2,BPGM,CAST,CCN2,CCNI,CDO1,CIT,CLGN,CNN3,CORIN,COTL1,CREM,EHF,EPAS1,EPB41L4B,EPHX1,ESR1,ESYT3,FAS,FGF7,FKBP5,FYB2,GADD45G,GATA3,GCH1,GOLM1,HDAC9,IL1R1,IL2RA,KCNJ2,KDR,KIF2C,KIT,MSMB,MST1R,MTHFD2,MYLK,NFKBIA,NUAK2,OPRM1,PCDH11X,PDLIM4,PIM3,PLAU,PLCE1,PLK3,PRKAR2A,PTGS1,RASSF3,RHOB,RNF128,SERPINB5,SNAI2,SOD3,SRD5A2,TF,TGM2,TIMP3,TMEM100,TNFAIP2,TNFAIP8,TNFRSF11B,U…
SMAD3	-2.479	transcription regulator	1	Inhibited	-2.064	1.15e-07	ACLY,ADAMTS1,ADAMTS5,ARHGAP24,CCN2,CDH11,CDH6,COL1A1,COL4A1,COL4A2
GATA3	-2.425	transcription regulator	1	Inhibited	-2	1.89e-05	CCR3,ESR1,GATA3,GLUL,GREB1,GRHL3,IL2RA,KIT,MYO10,NFIL3
FAS	-2.137	transmembrane receptor	1	Activated	2.028	3.78e-06	ARAP2,ARL4A,CAST,CCN2,COL1A1,COL4A1,COL4A2,COL6A3,DYRK3,FAS
TIMP3	-2.076	other	2	Activated	2.919	1.12e-17	ADAMTS5,ADAMTS9,ADRA2A,AGO2,ANGPT2,APLP2,C1QTNF3,CALCR,CAT,CAVIN1,CBS/LOC102724560,CD38,CD47,CEBPB,CHST3,COL4A2,COL6A3,CREM,DHRS3,DIO2,DUSP6,EHF,EPAS1,EPHB1,FAM13A,FAS,FASN,FGF7,FKBP5,GADD45G,GALNT11,GATA3,GCH1,GJA1,HDAC9,HERPUD1,HK2,IL2RA,INSR,IRS2,ITGB5,KDR,KIF2C,KIT,LAMB3,LPL,MCF2L,MCL1,MGLL,MME,MST1R,MYCN,MYLK,MYOCD,NBN,NDRG1,NFIL3,NPY,NUAK2,OPRM1,PARM1,PDE4B,PDGFB,PDK4,PIM3,PLAU,PLEC,PLK3,PT…
FBN1	-2.023	other	1	Activated	2.2	1.19e-05	CCN2,COL4A2,COL6A3,FBN1,MYH11,TIMP3
YAP1	-1.719	transcription regulator	1	Inhibited	-2.435	1.67e-05	ACLY,ADAMTS1,ALDH1A2,APLP2,BMPR1B,CAVIN2,CCN2,CIT,COL1A1,COL4A1
SDCBP	1.73	enzyme	2	Inhibited	-3.286	1.26e-17	ACLY,ADAMTS1,ADAMTS5,ADAMTS9,ADRA2A,ALDH1A2,ANGPT2,APLP2,ARHGAP24,ATP1A1,BCL6,BMPR2,CACNA1D,CAT,CAVIN1,CCN2,CCN3,CELF2,CHAC1,CHST3,CLDN5,COL4A1,COL4A2,COL6A3,CREM,DIO2,EHF,EPAS1,EPHB1,ESR1,FAS,FASN,FBN1,FKBP5,GALNT11,GATA3,GCH1,GJA1,HDAC9,HK2,HOMER1,IL1R1,IL2RA,INSR,IRS1,IRS2,KDM7A,KDR,KIF2C,KIT,LAMB3,LPL,MAGI1,MME,MYCN,MYH11,MYLK,MYOCD,NBN,NDRG1,NFIL3,NR1H4,NUAK2,OPRM1,PDGFB,PIM3,PLAU,PLK3,PTGS1…
MYCN	2.985	transcription regulator	1	Activated	2.513	0.000242	ACTN4,ADAMTS1,ADAMTS5,CCN2,CDH11,CITED2,COL1A1,COL4A1,DPYSL3,FBN1
11beta-hydroxyprogesterone		chemical - endogenous mammalian	2	Inhibited	-2.041	1.58e-08	ADAMTS1,ATP1A1,ATP1B1,CEBPB,CLDN5,CNKSR3,CNN3,COL1A1,DIO2,FASN,FGF7,FKBP1B,FKBP5,GLUL,IRS1,KDR,NPY,OPRM1,PDK4,PFKFB3,SEMA3C,TGM2,TSC22D3,VLDLR
ABCC4		transporter	2	Inhibited	-2.023	6.01e-11	ADORA2A,ATP1A1,ATP6V1C2,BCL6,C1QTNF3,CCSAP,CEBPB,COL1A1,CREM,DIO2,DUSP6,ENDOD1,EPB41L4B,FAM43A,FASN,FLT4,GADD45G,HOMER1,HPSE,IL2RA,IRS2,KBTBD8,KDM7A,KIT,KRT80,LAMB3,LPL,LYPD6,MCL1,MST1R,MYCN,MYH10,NFIL3,NPY,OPRM1,PAPSS2,PCDH11X,PDE3A,PDK4,PDZRN3,PLAU,RASGEF1B,RHOB,SERPINB5,SESN1,SGPP2,SLC16A1,SOWAHC,TGFBR1,TGIF1,TIPARP,TMCC3,TMEM100,TNFSF13B,ZSWIM6
ABL1		kinase	2	Inhibited	-3.173	3.83e-18	ACSL6,ACSS1,ACTN4,ADAMTS1,ADAMTS18,ADAMTS9,ADAP1,ADRA2A,AGO2,AJAP1,ANGPT2,APCDD1,APLP2,ARHGEF4,ARHGEF7,ATP10A,ATP1A1,ATP1B1,ATP2B2,BMPR2,CALCR,CAST,CAVIN1,CAVIN2,CCN3,CCNI,CCP110,CD38,CD47,CDH11,CDH6,CELF2,CELSR1,CH25H,CHAC1,CHGB,CHST12,CHST3,CISH,CIT,CLDN5,COL4A1,COL6A3,COTL1,CREM,CYGB,CYP24A1,CYP26A1,DHRS3,DIO2,DLG2,DPP10,EDNRA,EHF,ENC1,EPHB1,EPHX1,FAM120A,FAM20C,FAS,FBXL20,FECH,FGF7,FGFR1,FGFR…
acetylcholine		chemical - endogenous mammalian	2	Inhibited	-2.222	1.13e-17	ADCY2,ADCY8,ALDH1A2,ANGPT2,APLP2,ARHGEF7,ATP10A,BCAS1,BMPR2,BPGM,CAST,CAT,CCN3,CCNI,CDO1,CHST3,CIT,CLDN5,CLGN,CNN3,COL1A1,CORIN,COTL1,CREM,CYP24A1,CYP26A1,DIO2,DUSP6,EPAS1,EPB41L4B,EPHX1,ESYT3,FASN,FGF7,FYB2,GADD45G,GALNT11,GCH1,GCLM,GOLM1,GPR85,GRB10,HOXA10,IL2RA,IRS1,ITGB5,KCNJ2,KDR,KIF2C,LAMB3,LPL,MME,MSMB,MTHFD2,MYCN,MYH11,MYOCD,MYRF,NBN,NDRG1,NFIL3,NFKBIA,NR1H4,OPRM1,OSBPL5,PCDH11X,PDE4B,PDK…
ACOX1		enzyme	1	Activated	2.714	0.000505	ADAMTS1,CAT,COL4A2,CYP26A1,FASN,KRT23,LPL,MGLL,PDK4,SLC16A1
ACP5		phosphatase	3	Activated	4.022	8.35e-22	ACSL6,ACSS1,ACTN4,ADAMTS9,ADCY8,ADORA2A,ADRA2A,AGO2,ALDH1A2,ALPK1,ANKRD13A,APCDD1,APLP2,ARAP2,ARHGAP24,ARHGEF18,ARHGEF4,ARL4A,ASXL3,ATP10A,ATP13A3,ATP1A1,ATP1B1,ATP6V1C2,BCAS1,BMPR1B,BMPR2,BPGM,CALCR,CARHSP1,CAVIN1,CAVIN2,CCNI,CCP110,CCSAP,CD38,CD47,CDH11,CDO1,CELF2,CELSR1,CHST12,CHST15,CHST3,CIT,CITED2,CLGN,COL1A1,COL4A1,COL4A2,COL6A3,COTL1,CREM,CSGALNACT1,CSRNP1,CSRP2,CYP24A1,DDX60,DOCK10,DSE,D…
ACTN2		transcription regulator	2	Inhibited	-2.178	2.18e-15	ADAMTS5,ALDH1A2,ATP1B1,BCAS1,BCL6,BMPR2,BPGM,CAST,CCN2,CCP110,CDH6,CDO1,CIT,CLGN,CNN3,CORIN,DLG2,EPAS1,EPB41L4B,EPHX1,ESR1,ESYT3,FAS,FASN,FGF7,FKBP5,FYB2,GADD45G,GATA3,GCH1,GIT2,GJA1,GNAQ,GOLM1,GPR158,GREB1,HOMER1,IL1R1,KCNJ2,KIF2C,MAGI1,MAP1B,MAP2K6,MAP3K1,MAST2,MCF2L,MME,MPDZ,MSMB,MST1R,MTHFD2,MYH10,MYH11,NEDD4,NPY,NR5A2,PAK1,PCDH11X,PDLIM4,PIM3,PLCB1,PPP1R3B,PRKAR2A,PTGS1,RASSF3,RDH10,RET,RHOB…
ADAM17		peptidase	1	Inhibited	-2	0.0365	CAVIN1,FUT9,GADD45G,MYCN,TF,TNFRSF11B,YWHAG
ADAM28		peptidase	3	Inhibited	-2.359	3.49e-20	ACSS1,ACTN4,ADAMTS1,ADAMTS5,ADAMTS9,ADRA2A,AGO2,ANGPT2,APCDD1,APLP2,ARHGEF7,ATP1B1,BMPR1B,C1QTNF3,CALCR,CAST,CAT,CAVIN1,CBS/LOC102724560,CD38,CD47,CDH11,CEBPB,CELF2,CHST15,CHST3,CISH,COL4A2,COL6A3,CYP26A1,DDX60,DHRS3,DSE,DUSP6,EHF,ENDOD1,EPHB1,FAM13A,FAS,FGFR1,FKBP5,FUT8,GADD45G,GALNT11,GCH1,GCLM,GGT1,GJA1,GREB1,GRHL3,HDAC9,HERPUD1,HOMER1,HPSE,IGLL1/IGLL5,INSR,IRS1,IRS2,ITGB5,KDR,KIF2C,KIT,L3MBTL…
ADCYAP1		other	1	Inhibited	-2.141	0.000896	B4GALT3,CCNI,CEBPB,CHGB,CNN3,DIO2,GALNT7,GATA3,GCLM,GREB1
ADRB1		G-protein coupled receptor	2	Inhibited	-2.46	5.02e-16	ADAMTS1,ADAMTS5,ADCY8,ADRA2A,AGO2,ANGPT2,ATP1A1,ATP1B1,B3GNT7,BCAS1,CAT,CCN2,CD47,CISH,COL1A1,CREM,DIO2,DOCK10,DSE,ENDOD1,EPAS1,ESR1,FAS,FBN1,FGF7,FKBP5,GADD45G,GCH1,GJA1,GPR85,HDAC9,HERPUD1,HK2,HOMER1,HSD11B2,IL2RA,IRS1,IRS2,ITGB5,ITPR3,KCNJ2,KDR,KIF2C,L3MBTL1,LAMP3,MAST3,MCL1,MME,MMP28,MSRB3,MYCN,MYOCD,MYRF,NDRG1,NFKBIA,OPRM1,PDE4B,PDGFB,PDK4,PIM3,PLAU,PTGS1,RAPGEF3,RASD1,RET,RHOC,SNAI2,SOCS2,T…
aflatoxin B1		chemical - endogenous non-mammalian	1	Inhibited	-2.138	0.00346	ALDH1A2,EHF,FAS,GCLM,GJA1,IRS2,LPL,MAP1B,MGAT3,MME
AGT		growth factor	1	Inhibited	-3.596	8.62e-11	ADAMTS5,ANGPT2,ATP1A1,ATP1B1,ATP2B2,ATP6V0A4,CAT,CBS/LOC102724560,CCN2,CCN3
AKR1C1/AKR1C2		enzyme	3	Activated	2.335	2.2e-17	ADORA2A,ALDH1A2,APLP2,ARHGEF7,ATP1B1,BCL6,BMPR2,BPGM,CAST,CAT,CAVIN1,CCNI,CDO1,CELF2,CHGB,CHST3,CISH,CIT,CLGN,CNN3,COL4A2,CORIN,COTL1,CREM,CYP24A1,DIO2,DOCK10,DSE,ENDOD1,EPB41L4B,EPHX1,ESYT3,FAS,FGF7,FKBP5,FYB2,GADD45G,GALNT11,GGT1,GJA1,GOLM1,GRHL3,HK2,INSR,IRS2,ITGB5,ITPR3,KCNJ2,KIF2C,L3MBTL1,LAMB3,LAMP3,LPL,MAST3,MME,MMP28,MSMB,MTHFD2,MYCN,MYLK,MYOCD,MYRF,NBN,NFIL3,NFKBIA,PCDH11X,PDK4,PDLIM4,PI…
aldosterone		chemical - endogenous mammalian	1	Inhibited	-2.064	1.26e-07	ADAMTS1,ATP1A1,ATP1B1,ATP6V0A4,CCN2,CNKSR3,COL1A1,CYP24A1,FKBP1B,FKBP5
alpha-estradiol		chemical - endogenous mammalian	2	Inhibited	-2.121	2.46e-15	AGO2,ANGPT2,APLP2,ATP1B1,CAT,CCN2,CD47,CHST3,CISH,COL1A1,CYP24A1,DIO2,DOCK10,DSE,ENDOD1,EPAS1,ESR1,FAS,FASN,FBN1,FGF7,FKBP5,GALNT11,GATA3,GJA1,HERPUD1,HK2,HOMER1,HSD11B2,IL1R1,IL2RA,INSR,IRS1,IRS2,ITGB5,KIF2C,L3MBTL1,LAMB3,LAMP3,LPL,MAST3,MCL1,MME,MMP28,MYCN,MYLK,MYOCD,MYRF,NBN,NDRG1,NFIL3,NFKBIA,NPY,PLAU,PTGS1,RASD1,RDH10,RET,RHOB,RHOC,SMAD3,SNAI2,SOCS2,TDRD7,TGM2,THBS2,TIPARP,TNFAIP8,TNFRSF11B,…
ANKHD1/ANKHD1-EIF4EBP3		other	1	Inhibited	-2	0.000153	CCN2,NBN,TP53BP1,YAP1
ANXA2-S100A10		complex	3	Inhibited	-3.189	2.64e-20	ACLY,ACSL6,ACSS1,ADAMTS1,ADAMTS5,ADAMTS9,ADAP1,ADRA2A,AJAP1,ALDH1A2,ALPK1,ANGPT2,ANKS1B,APLP2,ATP10A,ATP1A1,ATP1B1,B3GNT7,BMPR1B,BMPR2,CAT,CAVIN1,CAVIN2,CBS/LOC102724560,CCN3,CCNI,CD34,CD47,CDO1,CELF2,CH25H,CHST3,CITED2,CORIN,CREM,CSRP2,CYP24A1,CYP26A1,DGUOK,DHRS3,DIO2,DPYSL3,DSE,EHF,EMP2,ENDOD1,EPHB1,EPHX1,FAM13A,FBN1,FGFR1,FKBP5,GADD45G,GALNT11,GCH1,GLUL,GNAQ,GRB10,HDAC9,HOXA10,HPSE,HS3ST1,HSD1…
APOC1		transporter	2	Inhibited	-3.455	1.71e-22	ACLY,ACTN4,ADAMTS1,ADAMTS5,ADORA2A,ADRA2A,ANGPT2,ARHGAP24,ARL4A,ATP10A,ATP1A1,BCL6,BMPR2,CACNA1D,CALCR,CARHSP1,CCN2,CCNI,CCR3,CD38,CD47,CDH11,CEBPB,CH25H,CHST3,CISH,CITED2,CLDN5,COL1A1,COL4A1,COL4A2,COL6A3,CPEB4,CREM,CYP26A1,DDX60,DIO2,DOCK10,DSE,DUSP16,DYRK3,EHF,EPAS1,ESR1,FBN1,FLT4,FNDC3A,FUT8,GADD45G,GATA3,GCH1,GJA1,GRB10,GREB1,HDAC9,HERPUD1,HK2,HOMER1,HOXA10,HSD11B2,IL1R1,IL2RA,INSR,KCNJ15,KD…
AR		ligand-dependent nuclear receptor	2	Inhibited	-2.578	1.58e-21	ADAMTS1,ADAMTS5,ADAMTS9,ADCY8,ADORA2A,ADRA2A,AGO2,ALDH1A2,ANGPT2,ARHGAP24,ARHGEF7,ATP1A1,B4GALT3,BCAS1,BMPR2,BPGM,CACNA1D,CARD10,CAST,CAT,CAVIN2,CBS/LOC102724560,CCN2,CCN3,CCNI,CCP110,CCR3,CD34,CD47,CDH11,CDO1,CEBPB,CELF2,CIT,CITED2,CLDN5,CLGN,CNN3,COL4A1,COL4A2,COL6A3,CORIN,COTL1,CPEB4,CSRNP1,CYP24A1,DDX60,DIO2,DLG2,DOCK10,EDNRA,ENC1,ENDOD1,EPAS1,EPB41L4B,EPHX1,ESR1,ESYT3,FBN1,FECH,FGF7,FGFR1,FK…
ARCN1		other	2	Inhibited	-2.357	9.21e-16	APLP2,ARHGEF7,BMPR2,BPGM,CAST,CAVIN2,CCN2,CCNI,CDO1,CEBPB,CIT,CLGN,CNN3,COL1A1,COL4A1,COL4A2,CORIN,COTL1,EPAS1,EPB41L4B,EPHX1,ESR1,ESYT3,FAS,FGF7,FKBP5,FYB2,GADD45G,GATA3,GOLM1,IL1R1,KCNJ2,KIF2C,MAP1B,MPDZ,MSMB,MTHFD2,NBN,NDRG1,NFKBIA,NUAK2,PCDH11X,PDK4,PDLIM4,PIM3,PLAU,PLCE1,PPP1R3B,PRKAR2A,PTGS1,RASSF3,RHOB,RNF128,SERPINB5,SNAI2,SOD3,SRD5A2,TF,TGFBR1,TIMP3,TMEM100,TNFSF10,TTC8,USP53,WEE1
ARF1		enzyme	2	Inhibited	-2.363	8.19e-17	ALDH1A2,ANGPT2,ARHGEF7,BMPR2,BPGM,CALCR,CAST,CAT,CAVIN2,CCN2,CCNI,CDH11,CDO1,CHGB,CISH,CIT,CLDN5,CLGN,CNN3,COL1A1,COL4A2,CORIN,COTL1,CREM,DUSP6,EPAS1,EPB41L4B,EPHB1,EPHX1,ESR1,ESYT3,FASN,FGF7,FGFR1,FYB2,GAB2,GADD45G,GATA3,GJA1,GLUL,GOLM1,HK2,IL1R1,IL2RA,IRS1,IRS2,KCNJ2,KIF2C,LAMB3,MCL1,MSMB,MTHFD2,MYCN,MYOCD,NAT8L,NR1H4,PCDH11X,PDK4,PDLIM4,PIM3,PLAU,PLCE1,PRKAR2A,RALA,RASSF3,RNF128,SERPINB5,SNAI2…
ARFGEF2		other	3	Inhibited	-2.346	2.46e-21	ACLY,ACSBG1,ACSL6,ACSS1,ACTN4,ADAMTS5,ADAMTS9,ADRA2A,ALDH1A2,ANKRD13A,APCDD1,APLP2,ARAP2,ARHGAP24,ARHGEF18,ARHGEF4,ASXL3,ATP1A1,BMPR1B,BMPR2,BPGM,C1QTNF3,CALCR,CARHSP1,CAVIN1,CAVIN2,CCNI,CCP110,CD47,CDH11,CDO1,CELSR1,CH25H,CHGB,CHST12,CHST15,CHST3,CIT,CLDN5,CLGN,COL1A1,COL4A1,COL4A2,COL6A3,COTL1,CREM,CSRNP1,CSRP2,CYGB,CYP24A1,DDX60,DHRS3,DOCK10,EDNRA,EFNB1,EHF,EMP2,ENC1,EPB41L4B,EPHX1,ESYT3,FAM13…
ARHGAP31		other	1	Activated	2	0.00615	ARHGEF18,CCN2,MMP28,TGFBR1
ATF4		transcription regulator	1	Inhibited	-2.388	1.51e-06	ARHGAP24,CAST,CEBPB,CHAC1,COL4A2,FASN,GCH1,GRB10,HERPUD1,LAMP3
Bc1		translation regulator	3	Activated	2.829	2.33e-21	ACLY,ACSL6,ACSS1,ADAMTS1,ADAMTS5,ADAMTS9,AFF2,AGO2,ANGPT2,APLP2,ARHGAP24,ARHGEF7,ARID1A,ATP10A,ATP1B1,B3GALT2,BPGM,CALCR,CARD10,CAST,CAVIN2,CCN2,CCN3,CCNI,CCR3,CD34,CD38,CDH11,CDO1,CH25H,CHGB,CHST3,CIT,CLDN5,CLGN,CNTN1,COL1A1,COL4A1,COL4A2,COL6A3,CORIN,COTL1,CPEB2,CREM,CSRNP1,CSRP2,CYP24A1,CYP26A1,DDX60,DUSP16,DUSP6,EDNRA,EHF,ENC1,EPB41L4B,EPHX1,ESR1,ESYT3,FASN,FBN1,FGFR1,FLT4,FREM1,FYB2,GADD45G,…
Bcl9-Cbp/p300-Ctnnb1-Lef/Tcf		complex	2	Inhibited	-2.2	2.09e-18	ACSBG1,ADAMTS9,ALDH1A2,ANKRD13A,APCDD1,ARAP2,ARHGEF18,BCL6,BMPR2,CARHSP1,CBS/LOC102724560,CCP110,CD38,CD47,CDH11,CDO1,COL1A1,COL4A1,COL4A2,CREM,CSRNP1,CYP24A1,DOCK10,EFNB1,ENC1,EPAS1,EPHB1,EPHX1,ESR1,FASN,FGFR1,FRMD4A,FUT8,FUT9,GADD45G,GCLM,GJA1,GLTP,HS3ST1,HSD11B2,IGLL1/IGLL5,IL4I1,IRS1,IRS2,ITGB5,KDR,KIF2C,KIT,LBH,LDLRAP1,LGR6,LPAR3,METRNL,MGLL,MME,MYCN,MYH11,MYRF,MYZAP,NEDD9,NFKBIA,NR1H4,NR5A2…
benzoic acid		chemical - endogenous mammalian	3	Activated	2.294	8.83e-21	ACTN4,ADAMTS1,ADAMTS9,ADAP1,ADCY2,ADRA2A,AFF2,AGO2,AGPAT4,ALPK1,ANKS1A,APCDD1,ARAP2,ARHGAP24,ARHGEF4,ARHGEF7,ATP10A,B4GALT3,BCL6,C1QTNF3,CAVIN1,CAVIN2,CBS/LOC102724560,CCN2,CCP110,CD34,CD38,CDO1,CEBPB,CELF2,CELSR1,CH25H,CHAC1,CHGB,CHST12,CISH,CIT,CLDN5,CNN3,CNNM4,COL1A1,COL6A3,CORIN,CR1,CREM,CSRP2,DLG2,DOCK10,DSE,DUSP16,EHF,EPAS1,EPHB1,EPHX1,ESR1,FAS,FASN,FECH,FGFRL1,FKBP1B,FLT4,FNDC3A,FRMD4A,FRM…
beta-estradiol		chemical - endogenous mammalian	1	Inhibited	-3.097	2.73e-33	ACSS1,ACTN4,ADAMTS1,ADAMTS18,ADAMTS5,ADORA2A,AGO2,ALDH1A2,ANKS1B,APCDD1
bicuculline		chemical - endogenous non-mammalian	1	Inhibited	-2.191	0.0136	DUSP6,GADD45G,HK2,PFKFB3,TIPARP
BLNK		other	2	Inhibited	-2.251	4.9e-17	ADAMTS9,ADRA2A,AGO2,APLP2,ATP1B1,BCAS1,BCL6,BMPR1B,CAT,CCN2,CD38,CHST3,CITED2,CLDN5,CREM,CYGB,CYP24A1,DIO2,DSE,DUSP6,EHF,ENDOD1,EPHB1,FKBP5,GALNT11,GCH1,GCLM,GJA1,GRHL3,HDAC9,HK2,HOMER1,HSD11B2,IGLL1/IGLL5,IL1R1,IL4I1,INSR,IRS1,ITGB5,KCNJ2,KDR,KIT,L3MBTL1,LAMP3,LOC102724428/SIK1,MAST3,MME,MMP28,MST1R,MYCN,MYH11,MYLK,MYOCD,MYRF,NBN,NFIL3,NFKBIA,NPY,NR1H4,NUAK2,OPRM1,PAK1,PDGFB,PDK4,PIM3,PLAU,PLK3,…
BMP3		growth factor	3	Inhibited	-2.611	9.14e-21	ACSL6,ADAMTS1,ADAMTS5,ADRA2A,ALDH1A2,ANGPT2,ARHGEF7,ATP10A,ATP1B1,B3GALT2,BCL6,BPGM,CACNA1D,CAST,CAVIN2,CBS/LOC102724560,CCN2,CCN3,CCNI,CCR3,CD34,CD38,CD47,CDH11,CDO1,CH25H,CHST3,CIT,CLDN5,CLGN,CORIN,COTL1,CPEB2,CSRP2,CYP26A1,EDNRA,EPAS1,EPB41L4B,EPHX1,ESYT3,FGF7,FGFR1,FUT8,FYB2,GADD45G,GCH1,GLTP,GLUL,GOLM1,GPR158,GPR85,GRB10,GRHL1,HDAC9,HKDC1,HOMER1,HOXA10,HPSE,IL2RA,INSR,IRS1,IRS2,ITPK1,KCNJ2,K…
CACYBP		other	3	Activated	2.654	3.35e-21	ACLY,ACSBG1,ACSL6,ACSS1,ACTN4,ADAMTS5,ADAMTS9,ADRA2A,ALDH1A2,ANKRD13A,APCDD1,APLP2,ARAP2,ARHGAP24,ARHGEF18,ARHGEF4,ASXL3,ATP1A1,BMPR1B,BMPR2,BPGM,C1QTNF3,CARHSP1,CAVIN2,CCNI,CCP110,CD47,CDH11,CDO1,CELSR1,CH25H,CHST12,CHST15,CHST3,CISH,CIT,CLDN5,CLGN,COL1A1,COL4A1,COL4A2,COL6A3,COTL1,CREM,CSRNP1,CSRP2,CYGB,CYP24A1,DDX60,DHRS3,DIO2,DOCK10,EDNRA,EFNB1,EHF,EMP2,ENC1,EPB41L4B,EPHB1,EPHX1,ESYT3,FAM13A,…
CALB1		other	3	Activated	2.414	2.39e-20	ADAMTS5,ADORA2A,AGO2,AGPAT4,ANGPT2,APLP2,ARHGEF7,ATP10A,BMPR2,CAST,CAT,CAVIN1,CCN2,CCN3,CCNI,CD34,CD38,CD47,CDO1,CELF2,CELSR1,CHGB,CHST3,CIT,CITED2,CLGN,COL4A1,COL4A2,CORIN,COTL1,CYGB,DUSP6,EPB41L4B,EPHX1,ESYT3,FBN1,FGF7,FGFR1,FKBP5,FYB2,GALNT11,GATA3,GGT1,GLUL,GOLM1,GPR75,GPR85,GRB10,GREB1L,HERPUD1,HOXA10,IL1R1,IL4I1,INSR,ITGB5,ITPR3,KCNJ2,KDR,KIF3A,LBH,LGR6,LPAR3,LPL,MME,MSMB,MTHFD2,MYCN,MYH11,…
CAND1		transcription regulator	2	Inhibited	-2.142	1.57e-15	ADAMTS5,ALDH1A2,ARHGEF7,BMPR2,BPGM,CAST,CCN2,CCNI,CDO1,CH25H,CIT,CLGN,CNN3,CORIN,COTL1,DUSP6,EPAS1,EPB41L4B,EPHX1,ESR1,ESYT3,FAS,FGF7,FKBP5,FYB2,GATA3,GCH1,GOLM1,HK2,HPSE,IL1R1,IL2RA,KCNJ2,KIF2C,MSMB,MTHFD2,PCDH11X,PDLIM4,PIM3,PLAU,PLCE1,PRKAR2A,PTGS1,RASSF3,RHOB,RNF128,SAT1,SEMA3C,SERPINB5,SMAD3,SOAT1,SOD3,SRD5A2,TF,TFCP2L1,TIMP3,TMEM100,TNFAIP2,TNFAIP8,TNFRSF11B,USP53,WEE1,YAP1
CASR		G-protein coupled receptor	1	Inhibited	-2.887	8.48e-05	ANGPT2,CISH,COL4A1,COL4A2,GADD45G,GATA3,LBH,LPL,MAGI1,NEDD9
CAV1		transmembrane receptor	1	Inhibited	-2.375	0.002	CAVIN1,ESR1,FAS,HK2,INSR,KDR,RALA,SLC20A1,SNAI2,TGFBR1
CCDC6		other	2	Activated	2.324	2.94e-12	ADORA2A,AGPAT4,ALDH1A2,ANGPT2,ATP1A1,BPGM,CDH11,CEBPB,CELSR1,CITED2,CNN3,CREM,CSRNP1,DIO2,EPAS1,ESR1,FAS,FASN,FGF7,FGFR1,GADD45G,GGT1,GPR75,GPR85,HOMER1,ITPR3,KDR,KIF3A,KIT,LGR6,LPL,LYPD6,MCL1,MYH10,NBN,NDRG1,NPY,NR5A2,OPRM1,PCBP2,PCDH11X,PDE3A,PFKFB3,PLAU,PLEC,PTGS1,RASGEF1B,RRAS2,SLC16A1,SLC20A1,SNAI2,SOCS2,SP4,SQOR,TGFBR1,TGIF1,TIPARP,TNFRSF11B,TNFSF10,TSC22D3
CCK		other	2	Inhibited	-2.795	8.87e-21	ACLY,ADAMTS9,ADRA2A,AGO2,ANGPT2,APLP2,ATP10A,ATP1B1,ATP6V1C2,BMPR2,C1QTNF3,CAT,CCN2,CCSAP,CD38,CD47,CDH11,CHST3,CISH,CLDN5,CREM,CSRNP1,CYP24A1,CYP26A1,DHRS3,DIO2,DOCK10,DSE,EHF,ENDOD1,EPAS1,EPB41L4B,ESR1,FAM13A,FAM43A,FBN1,FGF7,FKBP5,FLT4,GADD45G,GALNT11,GATA3,GCH1,GJA1,GRB10,HDAC9,HERPUD1,HK2,HOMER1,HOXA10,HPSE,HSD11B2,INSR,IRS1,IRS2,ITGB5,ITPR3,KBTBD8,KDM7A,KDR,KIT,KRT80,L3MBTL1,LAMP3,LBH,MAP2K…
CCR2		G-protein coupled receptor	1	Inhibited	-2.449	0.0454	COL1A1,COL4A1,COL4A2,COL6A3,FBN1,TGM2
CD3 group		group	1	Inhibited	-2.2	0.00718	ACSL6,FASN,GATA3,HK2,IL2RA
CD44		other	1	Inhibited	-2.768	0.0259	COL1A1,FAS,FASN,FKBP5,IL2RA,KREMEN1,MCL1,PDK4,PFKFB3,PLAU
CDC37		other	2	Inhibited	-2.02	9.96e-22	ALDH1A2,ANGPT2,APLP2,ARHGEF7,ATP1A1,ATP1B1,BMPR2,BPGM,CAST,CAT,CCN2,CCNI,CDH11,CDO1,CELSR1,CHST3,CIT,CLDN5,CLGN,CNN3,COL1A1,CORIN,COTL1,DHRS3,DIO2,DUSP6,EDNRA,EPAS1,EPB41L4B,EPHX1,ESR1,ESYT3,FAM13A,FGF7,FYB2,GADD45G,GALNT11,GATA3,GJA1,GOLM1,GPR75,GPR85,HERPUD1,HK2,HOMER1,HPSE,HSD11B2,IL2RA,INSR,IRS2,ITGB5,KCNJ2,KIF2C,KIF3A,LAMB3,LPL,MAP1B,MCF2L,MCL1,MGLL,MME,MSMB,MTHFD2,MYCN,MYOCD,NBN,NDRG1,NFIL3…
CDK19		kinase	1	Activated	2.621	0.0204	EPHX1,FAS,OSGIN1,PLK3,SAT1,SESN1,TFCP2L1
CDK6		kinase	1	Inhibited	-2	0.239	MAP2K6,PPP1R3B,TGFBR1,YAP1
CDK7		kinase	2	Inhibited	-2.396	3.93e-22	ACLY,ADAMTS5,ADORA2A,ALDH1A2,ANGPT2,APCDD1,ATP1A1,BCL6,BMPR2,BPGM,CAST,CCN2,CCP110,CD34,CD38,CD47,CDO1,CEBPB,CELSR1,CHST15,CIT,CLGN,CNN3,COL1A1,COL4A1,CORIN,DHRS3,DIO2,DLG2,EDNRA,EPAS1,EPB41L4B,EPHX1,ESYT3,FAM120A,FAS,FASN,FBN1,FGF7,FKBP5,FRMD4A,FYB2,GIT2,GJA1,GNAQ,GOLM1,GPR75,GPR85,GRHL3,HK2,HOMER1,HOXA10,IL1R1,IRS1,IRS2,ITGB5,KCNJ2,KDR,KIF2C,LPL,MAGI1,MAMLD1,MAP2K6,MAP3K1,MAST2,MCF2L,MCL1,MME,M…
CDK9		kinase	2	Inhibited	-3.951	1.97e-18	ACSL6,ACSS1,ACTN4,ADAMTS18,ALDH1A2,ANGPT2,ARHGAP24,ARHGEF4,ARHGEF7,ATP1B1,BCL6,BMPR2,BPGM,CAST,CAT,CCN2,CCNI,CDO1,CHAC1,CHST12,CIT,CLGN,COL4A1,COL4A2,CORIN,COTL1,CYP24A1,DIO2,DUSP6,EDNRA,EPB41L4B,EPHX1,ESYT3,FAM120A,FAS,FBN1,FKBP1B,FKBP5,FRMD4A,FYB2,GADD45G,GCH1,GJA1,GLUL,GNAQ,GOLM1,GRB10,GRHL3,HDAC9,HERPUD1,HOMER1,HS3ST1,HSD11B2,IGLL1/IGLL5,IL1R1,IL2RA,IL4I1,INSR,IRS1,IRS2,ITGB5,KDR,KIF2C,KIT,LA…
CHUK		kinase	2	Inhibited	-3.746	6.44e-21	ACLY,ADAMTS5,ADAMTS9,ADORA2A,ADRA2A,AGO2,APCDD1,APLP2,ARHGEF7,BMPR2,BPGM,BRD4,C1QTNF3,CALCR,CAST,CAT,CBS/LOC102724560,CCN3,CCNI,CCR3,CD34,CD47,CDH11,CDO1,CEBPB,CH25H,CHST3,CIT,CLGN,CNN3,CNTN1,COL4A2,COL6A3,CORIN,COTL1,CREM,CYP26A1,DHRS3,DIO2,DUSP6,EHF,ENC1,EPB41L4B,EPHX1,ESYT3,FAS,FGF7,FKBP1B,FKBP5,FLT4,FYB2,GAB2,GALNT11,GCH1,GJA1,GLUL,GOLM1,HDAC9,HEYL,HK2,HS6ST1,HSD11B2,IL34,IL4I1,INSR,IRS2,KIF2…
Clock-Bmal1		complex	3	Inhibited	-2.393	3.6e-15	ADAMTS9,ADRA2A,APLP2,ATP1A1,BCL6,CAT,CCN2,CEBPB,CHGB,CHST3,COL1A1,COL4A2,CREM,EHF,EPAS1,EPHX1,ESR1,FAS,FASN,GADD45G,GALNT11,GCH1,GCLM,GJA1,HACD3,HDAC9,HERPUD1,HK2,IL1R1,IL2RA,INSR,ITGB5,KCNB2,KDR,KIT,LAMB3,LPL,LYPD6,MCL1,MGLL,MME,MYCN,MYLK,NBN,NDRG1,NFIL3,NPY,NSMF,NUAK2,OPRM1,OSGIN1,PDK4,PER2,PIM3,PLAU,PLK3,PTGS1,PTPRB,RASD1,RDH10,RHOB,RICTOR,SLC1A4,SMAD3,SOD3,TGM2,THBS2,TIPARP,TNFAIP2,TNFAIP8,TN…
CMA1		peptidase	2	Inhibited	-2.635	5.71e-21	ACLY,ACSL6,ACSS1,ADAMTS5,ADRA2A,ARHGAP24,ATP1B1,B3GALT2,BCL6,BMPR2,CALCR,CAT,CAVIN2,CCN2,CCN3,CCR3,CD34,CD38,CD47,CEBPB,CHST3,CITED2,CLDN5,CNN3,COL1A1,COL4A1,COL4A2,COL6A3,COTL1,CSRP2,EDNRA,EPHB1,ESR1,FASN,FBN1,FGF7,FGFR1,FUT8,GADD45G,GATA3,GJA1,GLUL,GPR158,GPR85,GRHL1,HDAC9,HERPUD1,HK2,HKDC1,IL2RA,IRS1,IRS2,ITGB5,ITPK1,KIT,LAMB3,MAP1B,MAP3K1,METRNL,MGAT3,MME,MST1R,MTHFD2,MYCN,MYH11,MYLK,MYO10,NE…
COMMD1		transporter	1	Activated	2	0.00025	HK2,NFKBIA,PFKFB3,STC2,TF
COP1		enzyme	1	Inhibited	-2.324	6.29e-05	CALCR,CEBPB,CISH,ESR1,FAS,GJA1,GREB1,ITPK1,RET
COPA		transporter	2	Inhibited	-2.357	1.25e-15	APLP2,ARHGEF7,BMPR2,BPGM,CAST,CAVIN2,CCN2,CCNI,CDO1,CEBPB,CIT,CLGN,CNN3,COL1A1,COL4A1,COL4A2,CORIN,COTL1,EPAS1,EPB41L4B,EPHX1,ESR1,ESYT3,FAS,FGF7,FKBP5,FYB2,GADD45G,GATA3,GOLM1,IL1R1,KCNJ2,KIF2C,MAP1B,MPDZ,MSMB,MTHFD2,NBN,NDRG1,NFKBIA,NUAK2,PCDH11X,PDK4,PDLIM4,PIM3,PLAU,PLCE1,PPP1R3B,PRKAR2A,PTGS1,RASSF3,RHOB,RNF128,SERPINB5,SNAI2,SOD3,SRD5A2,TF,TGFBR1,TIMP3,TMEM100,TNFSF10,TTC8,USP53,WEE1
corticosterone		chemical - endogenous mammalian	1	Inhibited	-3.07	1.44e-07	ATP1A1,ATP1B1,CCN2,CEBPB,CLDN5,COL1A1,DIO2,FASN,FGF7,FKBP5
cortisone		chemical - endogenous mammalian	3	Inhibited	-2.154	3.09e-22	ADAMTS1,ADAMTS5,ADORA2A,AGO2,ALDH1A2,ANGPT2,ARHGEF7,ATP1A1,B4GALT3,BMPR2,BPGM,CACNA1D,CALCR,CARD10,CAST,CAT,CBS/LOC102724560,CCN2,CCNI,CCP110,CCR3,CD38,CD47,CDH11,CDO1,CELF2,CH25H,CIT,CITED2,CLGN,CNKSR3,CNTN1,CORIN,COTL1,CPEB2,CPEB4,CSRNP1,CYGB,CYP26A1,DHRS3,DIO2,DLG2,DOCK10,EDNRA,ENC1,ENDOD1,EPAS1,EPB41L4B,EPHX1,ESR1,ESYT3,FAS,FASN,FECH,FGF7,FGFR1,FKBP1B,FKBP5,FLT4,FUT8,FYB2,GADD45G,GALNT11,GATA…
CR1L		transmembrane receptor	1	Activated	2.412	0.000137	CCN2,COL1A1,COL4A1,COL4A2,COL6A3,FBN1
CREBZF		transcription regulator	1	Activated	2	0.000916	CEBPB,FASN,HERPUD1,PDK4
CREG1		transcription regulator	2	Activated	2.534	3.06e-12	ALDH1A2,APLP2,BCL6,CCN2,CELF2,CHST3,CLDN5,COL1A1,DIO2,EPAS1,ESR1,FAS,FASN,FKBP5,GALNT11,GJA1,HK2,HOMER1,IL1R1,INSR,ITGB5,LAMB3,LPL,MME,MYCN,MYH11,NBN,NDRG1,NFIL3,NFKBIA,NR1H4,PDK4,PLAU,PTGS1,RASD1,RDH10,RHOB,SERPINB5,SMAD3,SNAI2,TGM2,THBS2,TIPARP,TNFSF10,VLDLR
CSNK2A2		kinase	2	Inhibited	-3.062	2.29e-23	ACLY,ACSL6,ACSS1,ACTN4,ADAMTS9,ADRA2A,AJAP1,ANGPT2,ARHGEF4,ARHGEF7,ATP1A1,ATP1B1,BCL6,BMPR2,CALCR,CAT,CBS/LOC102724560,CCN2,CCN3,CCNI,CCP110,CD34,CD47,CDH11,CDH6,CELSR1,CHAC1,CHGB,CHST12,CIT,CITED2,CNN3,COL4A1,COTL1,CREM,CYP24A1,DHRS3,DIO2,DLG2,DPP10,DUSP6,EDNRA,EHF,ENC1,EPHX1,ESR1,FAM120A,FAM20C,FAS,FASN,FGF7,FGFR1,FGFRL1,FKBP1B,FKBP5,FRMD4A,GADD45G,GATA3,GCH1,GIT2,GJA1,GLUL,GNAQ,GPR158,GPR75,GP…
CSNK2B		kinase	3	Inhibited	-2.561	4.8e-24	ACLY,ACSBG1,ACSL6,ACSS1,ACTN4,ADAMTS18,ADAMTS5,ADAMTS9,ADORA2A,ADRA2A,AJAP1,ALDH1A2,ALPK1,ANGPT2,ANKS1A,ARAP2,ARHGEF18,ARHGEF4,ARL4A,ASXL3,ATP1A1,ATP6V0A4,ATP6V1C2,B3GALT2,B4GALT3,BFSP1,BMPR1B,BPGM,C1QTNF3,C8orf44-SGK3/SGK3,CARD10,CAT,CBS/LOC102724560,CCDC149,CCN2,CCP110,CELSR1,CHAC1,CHST12,CITED2,CLGN,CNKSR3,CNN3,CNNM4,COL4A1,COL4A2,CPEB4,CR1,CREM,CSGALNACT1,CSRP2,CYP24A1,DIO2,DLG2,DNAJC13,DOCK1…
CST1		other	3	Activated	2.981	1.85e-23	ACLY,ACSL6,ADAMTS1,ADAMTS5,ADAMTS9,AFF2,AGO2,ANGPT2,APLP2,ARHGAP24,ARHGEF7,ARID1A,ATP10A,ATP1B1,B3GALT2,BMPR1B,BPGM,CACNA1D,CALCR,CARD10,CAST,CAVIN2,CBS/LOC102724560,CCN2,CCN3,CCNI,CCR3,CD34,CD38,CDH11,CDO1,CH25H,CHGB,CHST3,CIT,CLDN5,CLGN,CNTN1,COL1A1,COL4A1,COL4A2,COL6A3,CORIN,COTL1,CPEB2,CREM,CSRNP1,CSRP2,CYP24A1,CYP26A1,DDX60,DUSP16,DUSP6,EDNRA,EHF,ENC1,EPB41L4B,EPHX1,ESR1,ESYT3,FASN,FBN1,FGFR…
CST2		other	3	Activated	2.766	1.03e-23	ACLY,ACSL6,ADAMTS1,ADAMTS5,ADAMTS9,AFF2,AGO2,APLP2,ARHGAP24,ARHGEF7,ARID1A,ATP10A,ATP1B1,B3GALT2,BMPR1B,BPGM,CACNA1D,CARD10,CAST,CAVIN2,CBS/LOC102724560,CCN2,CCN3,CCNI,CCR3,CD34,CD38,CDH11,CDO1,CH25H,CHGB,CHST3,CIT,CLGN,CNTN1,COL1A1,COL4A1,COL4A2,COL6A3,CORIN,COTL1,CPEB2,CREM,CSRNP1,CSRP2,CYP24A1,CYP26A1,DDX60,DUSP16,DUSP6,EDNRA,EHF,ENC1,EPB41L4B,EPHB1,EPHX1,ESR1,ESYT3,FASN,FBN1,FGFR1,FLT4,FREM1,…
CST4		other	3	Activated	2.981	1.85e-23	ACLY,ACSL6,ADAMTS1,ADAMTS5,ADAMTS9,AFF2,AGO2,ANGPT2,APLP2,ARHGAP24,ARHGEF7,ARID1A,ATP10A,ATP1B1,B3GALT2,BMPR1B,BPGM,CACNA1D,CALCR,CARD10,CAST,CAVIN2,CBS/LOC102724560,CCN2,CCN3,CCNI,CCR3,CD34,CD38,CDH11,CDO1,CH25H,CHGB,CHST3,CIT,CLDN5,CLGN,CNTN1,COL1A1,COL4A1,COL4A2,COL6A3,CORIN,COTL1,CPEB2,CREM,CSRNP1,CSRP2,CYP24A1,CYP26A1,DDX60,DUSP16,DUSP6,EDNRA,EHF,ENC1,EPB41L4B,EPHX1,ESR1,ESYT3,FASN,FBN1,FGFR…
CXCL5		cytokine	2	Inhibited	-2.194	5.18e-16	ADORA2A,AGO2,ANGPT2,ATP1A1,BCL6,BMPR2,CAT,CCN2,CD47,CDH11,CEBPB,CLDN5,COL1A1,CREM,CSRNP1,DIO2,DUSP6,EPAS1,EPHB1,ESR1,FAS,FASN,FBN1,FGF7,FGFR1,FKBP5,GADD45G,GJA1,HERPUD1,HK2,HOMER1,HSD11B2,IL2RA,IRS1,IRS2,ITGB5,KDR,KIF2C,LPL,LYPD6,MCL1,MST1R,MTHFD2,MYCN,MYH10,MYH11,MYOCD,NDRG1,NFIL3,NFKBIA,NPY,OPRM1,PCDH11X,PDE3A,PDK4,PLAU,PLCD1,PTGS1,RASGEF1B,RET,RHOB,RHOC,RRAS2,SAT1,SLC16A1,SNAI2,SOCS2,TGFBR1,TG…
CXXC4		other	2	Activated	2.921	5.06e-08	ALDH1A2,ANKRD13A,APCDD1,ARAP2,CARHSP1,CCP110,DOCK10,EFNB1,ENC1,EPAS1,EPHB1,FRMD4A,GCLM,GLTP,HERPUD1,IL2RA,IRS1,IRS2,LDLRAP1,LGR6,LPAR3,MYRF,PAPSS1,PIM3,PLAU,POLR1D,RASGEF1B,SMIM15,SYDE2,YAP1
cyclic AMP		chemical - endogenous mammalian	1	Inhibited	-2.666	7.52e-07	ADRA2A,CCN2,CEBPB,CREM,GATA3,GCH1,GJA1,IL2RA,INSR,ITPR3
Cyclin A		group	3	Inhibited	-3.357	8.7e-24	ACLY,ACSL6,ACTN4,ADAMTS1,ADAMTS18,ADORA2A,ADRA2A,AGO2,AGPAT4,ALPK1,ANGPT2,ANKRD13A,ANKS1B,ARAP2,ARHGEF18,ARHGEF4,ARID1A,ARID5B,ARL4A,ASXL3,ATP2B2,ATP6V0A4,ATP6V1C2,B3GALT2,B3GNT7,B4GALT3,BCL6,C8orf44-SGK3/SGK3,CALCR,CARD10,CARHSP1,CAT,CAVIN1,CBS/LOC102724560,CCP110,CCR3,CCSAP,CD34,CD47,CDO1,CEBPB,CHAC1,CHST12,CIT,CITED2,CLDN5,CNKSR3,CNN3,CNNM4,CNTN1,COL6A3,CPEB2,CPEB4,CREM,CSGALNACT1,CSRNP1,CSRP2…
CYP1A1		enzyme	1	Activated	2	0.0365	CHP1,CYP26A1,MYO10,SOCS2,VLDLR,WEE1
CYP1A2		enzyme	1	Activated	2	0.031	CYP26A1,SOCS2,VLDLR,WEE1
CYTH2		other	3	Inhibited	-3.133	3.92e-18	ACSBG1,ACSS1,ADAMTS1,ADAMTS9,ADCY2,ADCY8,ADORA2A,ADRA2A,ARHGEF7,ATP1A1,ATP1B1,B4GALT3,BCAS1,BCL6,BPGM,BRD4,CACNA1D,CALCR,CAST,CAVIN1,CAVIN2,CBS/LOC102724560,CCNI,CCR3,CD47,CDO1,CELF2,CH25H,CIT,CLGN,CNN3,CNTN1,COL1A1,COL4A2,COL6A3,CORIN,COTL1,CSRNP1,CSRP2,CYP24A1,DDX60,DGUOK,DHRS3,DIO2,DOCK10,DSE,DUSP6,ENDOD1,EPB41L4B,EPHB1,EPHX1,ESYT3,FAM13A,FAS,FBN1,FGF7,FLT4,FYB2,GAB2,GCH1,GCLM,GLTP,GOLM1,GPR85…
DAB2IP		other	2	Activated	2.178	1.06e-19	ADAMTS9,ADRA2A,APLP2,ARHGEF7,BCL6,BMPR2,BPGM,CAST,CAT,CCNI,CD47,CDH11,CDO1,CELF2,CHST3,CISH,CIT,CLGN,CNN3,COL4A1,COL4A2,CORIN,COTL1,CREM,DIO2,EHF,ENC1,EPAS1,EPB41L4B,EPHX1,ESR1,ESYT3,FGF7,FYB2,GADD45G,GALNT11,GCH1,GCLM,GJA1,GLUL,GOLM1,HDAC9,HOMER1,IL2RA,INSR,IRS2,ITGB5,KCNJ2,KIF2C,KIT,LAMB3,LBH,LGR6,MCL1,MME,MSMB,MST1R,MTHFD2,MYCN,MYH10,MYH11,MYLK,MYOCD,NBN,NDRG1,NFIL3,NR5A2,NUAK2,OPRM1,PCDH11X,P…
DACH1		transcription regulator	2	Activated	2.138	4.13e-17	ALDH1A2,ANGPT2,ARHGEF7,ATP10A,BCL6,BMPR2,BPGM,CAST,CAT,CCN2,CCNI,CD38,CDO1,CIT,CLGN,CNN3,COL1A1,CORIN,COTL1,CYP26A1,DUSP6,EPAS1,EPB41L4B,EPHX1,ESYT3,FAS,FGF7,FGFR1,FKBP5,FYB2,GADD45G,GATA3,GJA1,GOLM1,GRB10,HK2,HOXA10,IL1R1,IL2RA,KCNJ2,KDR,KIF2C,LAMB3,MCL1,MSMB,MTHFD2,NDRG1,NFIL3,NPY,OPRM1,OSBPL5,PCDH11X,PDGFB,PDLIM4,PFKFB3,PIM3,PLAU,PLCE1,PRKAR2A,PTGS1,RASSF3,RET,RHOB,RNF128,RRAS2,SERPINB5,SLC16A…
DCN		other	1	Inhibited	-2.041	0.000249	CCN2,FBN1,IRS1,KIT,SMAD3,TCHP,TIMP3
DIAPH1		other	2	Inhibited	-2.562	2.67e-12	ACLY,ADAMTS1,ADAMTS5,APCDD1,ARHGAP24,ATP1B1,CCN2,CDH11,CISH,CLDN5,COL1A1,COL4A1,COL4A2,COL6A3,CSRP2,CYP24A1,DOCK10,DSE,ENDOD1,ESR1,FASN,FBN1,GATA3,GCH1,HOMER1,IRS2,ITGB5,KIF3A,L3MBTL1,LAMP3,LBH,LPL,MAST3,MCL1,MMP28,MYH11,MYLK,MYOCD,MYRF,NPY,PLAU,PLEKHO1,RET,SLC16A1,SMAD3,SNAI2,SOCS2,TDRD7,TEKT1,TF,TGFBR1,THBS2,TNFRSF11B,TUBB6,VLDLR
dihydrosphingosine 1-phosphate		chemical - endogenous mammalian	2	Activated	2.018	5.15e-14	ACLY,ADAMTS1,ADAMTS5,AGPAT4,ALDH1A2,APLP2,ARHGAP24,BCL6,BPGM,CACNA1D,CALCR,CAT,CELSR1,CHST3,CITED2,CNN3,COL4A1,COL4A2,COL6A3,FAS,FASN,FBN1,FGF7,FGFR1,FKBP5,GALNT11,GGT1,GPR75,GPR85,HK2,IL1R1,IL2RA,INSR,IRS2,ITPR3,KDR,KIF2C,KIF3A,KIT,LAMB3,LGR6,LPL,MME,MYCN,MYOCD,NDRG1,NFIL3,NFKBIA,NR5A2,PCBP2,PDGFB,PDK4,PFKFB3,PLEC,PTGS1,RASD1,RDH10,RHOB,SAT1,SLC20A1,SMAD3,SP4,SQOR,TF,TGFBR1,THBS2,TIMP3,TIPARP,TN…
dihydrotestosterone		chemical - endogenous mammalian	1	Inhibited	-2.019	1.11e-14	ACLY,ADAMTS1,BMPR1B,BMPR2,CCN2,CCNI,CDO1,COL4A1,DIO2,EPB41L4B
Dlx6os1		other	3	Activated	2.345	9.97e-22	ACLY,ACSL6,ACSS1,ACTN4,ADAMTS5,ALDH1A2,ANGPT2,ARHGEF4,ARID1A,ATP1A1,ATP1B1,BCL6,BMPR2,BPGM,CAST,CAT,CCN2,CCP110,CD34,CDH11,CDO1,CEBPB,CELSR1,CHST12,CIT,CLGN,CNTN1,COL1A1,COL4A1,COL4A2,CORIN,CYP24A1,DIO2,DLG2,DUSP6,EDNRA,EHF,ENTPD3,EPB41L4B,EPHX1,ESYT3,FAM120A,FAS,FASN,FKBP1B,FKBP5,FRMD4A,FYB2,GADD45G,GATA3,GIT2,GJA1,GLUL,GNAQ,GOLM1,GPR158,GPR75,GPR85,GREB1,HCN1,HDAC9,HK2,HOMER1,HS3ST1,HSD11B2,IL1…
dopamine		chemical - endogenous mammalian	2	Inhibited	-3.667	3e-22	ACLY,ACTN4,ADAMTS1,ADAMTS18,ADAMTS9,ADORA2A,AGO2,ALDH1A2,APCDD1,APLP2,ATP1A1,ATP2B2,BCL6,CACNA1D,CAT,CCN3,CCSAP,CD38,CELF2,CHGB,CHST3,CISH,CLDN5,CNN3,CNNM4,COL6A3,CSGALNACT1,CSRNP1,CYGB,CYP24A1,DDX60,DIO2,DOCK10,DSE,DUSP6,EDNRA,EHF,ENC1,ENDOD1,EPHX1,FBN1,FGFR1,FGFRL1,FLT4,GADD45G,GALNT11,GCH1,GCLM,GLUL,GNAQ,GRB10,GREB1,GRHL3,HACD3,HDAC9,HERPUD1,HOMER1,HOXA10,INSR,ITGB5,ITPR3,KCNB2,KDR,KIT,L3MBTL1…
DUB		group	2	Inhibited	-2.197	7.27e-09	ACLY,ADORA2A,ATP6V1C2,CEBPB,CISH,COL1A1,DDX60,DOCK10,EPAS1,ESR1,FASN,FKBP5,GATA3,GIT2,GOLM1,GREB1,HDAC9,KDR,KIT,KRT23,LAMB3,LBH,MCL1,MYCN,MYLIP,NFKBIA,PFKFB3,PLK3,SMAD3,TGM2,TNFSF10,TRPC4,VANGL2,YAP1,ZBTB16
EDN1		cytokine	1	Inhibited	-2.128	0.00695	CAT,CCN2,COL4A1,EDNRA,FLT4,GJA1,INSR,PLAU,PTGS1,TGM2
EDN3		other	2	Inhibited	-2.177	3.18e-14	ADAMTS1,ADAMTS9,BCL6,CALCR,CAT,CCN2,CCN3,CD34,CEBPB,CISH,CLDN5,CNN3,DIO2,EPAS1,EPHB1,ESR1,FAS,FLT4,GJA1,HERPUD1,HOMER1,HPSE,HSD11B2,KDR,LAMP3,MAP2K6,MCL1,MME,MYH11,MYLK,MYOCD,NDRG1,NEDD9,NFKBIA,NPY,PARM1,PDK4,PDLIM4,PER2,PIM3,PLCD1,PPM1K,PPP1R3B,RALB,RASD1,SERPINB5,SNAI2,SOCS2,STC2,TDRD7,TGFBR1,TGM2,TMEM140,TNFAIP8,TNFRSF11B,TNFSF10,TSC22D3,TUBB6,UGT1A1,YAP1,YWHAG
EIF3E		translation regulator	3	Inhibited	-2.328	1.98e-16	ACSBG1,ACSL6,ACSS1,ACTN4,ADAMTS1,ADAMTS5,ADORA2A,AGO2,ANGPT2,APCDD1,ARHGEF4,ARHGEF7,ARID1A,ARL4A,ATP10A,ATP1B1,ATP2B2,ATP6V0A4,BCAS1,BCL6,BMPR2,BPGM,CARD10,CAVIN1,CAVIN2,CBS/LOC102724560,CCN3,CCNI,CD38,CDH11,CDO1,CELF2,CH25H,CHAC1,CHGB,CHST12,CHST15,CHST3,CLDN5,CLGN,CNKSR3,CORIN,COTL1,CYGB,DHRS3,DOCK10,DUSP6,EDNRA,EMP2,EPAS1,EPB41L4B,ESYT3,FAM120A,FBXL20,FECH,FRMD4A,FRMD4B,FYB2,GAB2,GADD45G,GALNT…
EIF5A2		translation regulator	3	Inhibited	-3.082	1.96e-22	ACLY,ACSL6,ADAMTS1,ADAMTS5,ADAMTS9,AFF2,AGO2,ANGPT2,APLP2,ARHGAP24,ARHGEF7,ARID1A,ATP10A,ATP1B1,B3GALT2,BPGM,CACNA1D,CALCR,CARD10,CAST,CAVIN2,CBS/LOC102724560,CCN2,CCN3,CCNI,CCR3,CD34,CD38,CDH11,CDO1,CH25H,CHGB,CHST3,CIT,CLDN5,CLGN,CNTN1,COL1A1,COL4A1,COL4A2,COL6A3,CORIN,COTL1,CPEB2,CREM,CSRNP1,CSRP2,CYP24A1,CYP26A1,DDX60,DUSP16,DUSP6,EDNRA,EHF,ENC1,EPB41L4B,EPHX1,ESR1,ESYT3,FASN,FBN1,FGFR1,FLT4,…
elaidic acid		chemical - endogenous mammalian	1	Inhibited	-2.449	0.0276	ACLY,DHRS3,FASN,PCYT2,SOAT1,YWHAH
ELL2		transcription regulator	1	Inhibited	-2.236	0.00968	CITED2,CYP26A1,FNDC3A,FUT8,RAPGEF3
ELMOD1		other	3	Inhibited	-2.997	1.3e-22	ADAMTS5,ADAMTS9,ADRA2A,ALDH1A2,ANGPT2,APLP2,ARHGEF7,BCL6,BMPR2,BPGM,CALCR,CAST,CAT,CAVIN2,CBS/LOC102724560,CCNI,CDH11,CDO1,CHGB,CHST3,CISH,CIT,CITED2,CLDN5,CLGN,CNN3,COL4A2,CORIN,COTL1,CREM,DDX60,DUSP6,EHF,EPAS1,EPB41L4B,EPHB1,EPHX1,ESYT3,FASN,FGF7,FGFR1,FYB2,GAB2,GADD45G,GALNT11,GCH1,GJA1,GLUL,GNAQ,GOLM1,HDAC9,HK2,HOMER1,IL2RA,INSR,IRS1,IRS2,ITGB5,KCNJ2,KDR,KIF2C,KIT,LAMB3,LPL,MCL1,MME,MSMB,MST1…
ELMOD2		other	3	Inhibited	-2.997	1.3e-22	ADAMTS5,ADAMTS9,ADRA2A,ALDH1A2,ANGPT2,APLP2,ARHGEF7,BCL6,BMPR2,BPGM,CALCR,CAST,CAT,CAVIN2,CBS/LOC102724560,CCNI,CDH11,CDO1,CHGB,CHST3,CISH,CIT,CITED2,CLDN5,CLGN,CNN3,COL4A2,CORIN,COTL1,CREM,DDX60,DUSP6,EHF,EPAS1,EPB41L4B,EPHB1,EPHX1,ESYT3,FASN,FGF7,FGFR1,FYB2,GAB2,GADD45G,GALNT11,GCH1,GJA1,GLUL,GNAQ,GOLM1,HDAC9,HK2,HOMER1,IL2RA,INSR,IRS1,IRS2,ITGB5,KCNJ2,KDR,KIF2C,KIT,LAMB3,LPL,MCL1,MME,MSMB,MST1…
EP300		transcription regulator	1	Inhibited	-2.228	5.25e-08	ADORA2A,ARHGAP24,BCL6,CNN3,DHRS3,FASN,FRMD4A,FRMD4B,GATA3,GREB1
ERBB3 ligand		group	3	Inhibited	-2.725	2.67e-20	ACLY,ACSBG1,ADAMTS1,ADAMTS18,ADAMTS5,ADAMTS9,AGO2,ARHGAP24,ARHGEF7,ATP10A,ATP1A1,ATP6V0A4,ATP6V1C2,B3GALT2,B4GALT3,BMPR2,BPGM,CALCR,CARD10,CAST,CAVIN2,CCN2,CCN3,CCNI,CCR3,CCSAP,CD34,CD47,CDO1,CELF2,CELSR1,CH25H,CHAC1,CIT,CITED2,CLGN,CNN3,CNNM4,COL1A1,CORIN,COTL1,CREM,CSGALNACT1,CYP26A1,DDX60,DHRS3,DOCK10,EDNRA,EHF,EMP2,ENC1,ENDOD1,EPAS1,EPB41L4B,EPHB1,EPHX1,ESYT3,FAM13A,FBN1,FGFRL1,FLT4,FYB2,GALN…
ERBIN		other	2	Activated	2.066	3.52e-14	ADAMTS9,ADRA2A,ALDH1A2,APLP2,BCL6,CCN2,CHST3,COL1A1,CREM,CYP24A1,DIO2,EHF,FKBP5,GALNT11,GCH1,GLUL,HDAC9,HK2,HOMER1,IL1R1,IL2RA,INSR,IRS1,ITGB5,KDR,KIT,LAMB3,LPL,MME,MST1R,MYCN,MYLK,MYRF,NBN,NFIL3,NFKBIA,NPY,NUAK2,OPRM1,PDE4B,PDGFB,PDK4,PIM3,PLAU,PLK3,PTGS1,RASD1,RDH10,RET,RHOB,SMAD3,SOD3,TGM2,THBS2,TIPARP,TNFAIP2,TNFAIP8,TNFRSF11B,TNFSF10,YAP1
Esr1-Estrogen-Sp1		complex	2	Inhibited	-2.495	3.08e-16	ACSS1,ADAMTS5,ARHGEF7,ATP1B1,BCL6,BMPR2,CBS/LOC102724560,CCNI,CCP110,CEBPB,CIT,CITED2,COL1A1,COL4A2,COTL1,CREM,DLG2,EPAS1,ESR1,FAS,FGF7,FGFR1,GADD45G,GIT2,GJA1,GLTP,GNAQ,GPR158,GREB1,HK2,HPSE,INSR,IRS1,ITGB5,KDR,KIT,LPL,MAGI1,MAP1B,MAP2K6,MAP3K1,MAST2,MCF2L,MME,MPDZ,MTA3,MYCN,MYH10,MYH11,MYLK,NEDD4,NFKBIA,NPY,NR5A2,PAK1,PDGFB,PLAU,PLCB1,PLCE1,PTGS1,RDH10,RET,RICTOR,ROBO2,SEMA3C,SESN1,SHROOM1,SLC1…
ETV4		transcription regulator	2	Inhibited	-3.272	6.43e-08	ACSS1,CBS/LOC102724560,CITED2,COL1A1,CREM,ESR1,GGT1,GLTP,HK2,HPSE,INSR,ITGB5,KIT,LPL,MST1R,MYCN,MYLK,NR5A2,PDGFB,PLAU,SLC25A5,SMAD3,TGFBR1,THRB,TIMP3,TNFSF10,TSPO
ETV6-RUNX1		fusion gene/product	1	Activated	2.452	1.17e-05	ARHGAP24,FAM43A,FGFR1,GATA3,GCH1,GREB1,KCNJ2,KIF5C,MME,MYLK
EWSR1-FLI1		fusion gene/product	3	Activated	3.148	4.17e-22	ACLY,ACSL6,ADAMTS1,ADAMTS5,ADAMTS9,AFF2,AGO2,ANGPT2,APLP2,ARHGAP24,ARHGEF7,ARID1A,ARID5B,ATP10A,ATP1B1,B3GALT2,BPGM,CACNA1D,CALCR,CARD10,CAST,CAVIN2,CBS/LOC102724560,CCN2,CCN3,CCNI,CCR3,CD34,CD38,CDH11,CDO1,CH25H,CHGB,CHST3,CIT,CLDN5,CLGN,CNTN1,COL1A1,COL4A1,COL4A2,COL6A3,CORIN,COTL1,CPEB2,CREM,CSRNP1,CSRP2,CYP24A1,CYP26A1,DDX60,DUSP16,DUSP6,EDNRA,EHF,ENC1,EPB41L4B,EPHX1,ESR1,ESYT3,FASN,FBN1,FGFR…
EXOC5		other	2	Activated	2.475	2.75e-09	ACLY,ADAMTS1,ADAMTS5,ARHGAP24,COL1A1,COL4A1,COL4A2,COL6A3,DIO2,EPAS1,ESR1,FAS,FASN,FBN1,GATA3,HOMER1,IRS1,ITGB5,MCL1,MYLK,NDRG1,PDGFB,PDK4,PLAU,SNAI2,TF,TGFBR1,TGM2,THBS2,TIMP3,TNFAIP8,VLDLR
F2		peptidase	1	Inhibited	-2.432	0.000456	ADAMTS9,ANGPT2,CCN2,COL1A1,COL4A1,COTL1,DOCK10,HDAC9,KDR,LBH
F3		transmembrane receptor	1	Inhibited	-2.236	0.0194	CCN2,DUSP6,FUT8,GJA1,TGM2
FBXW11		enzyme	2	Activated	2.183	6.42e-15	ADAMTS5,ALDH1A2,ARHGEF7,BMPR2,BPGM,CAST,CCN2,CCNI,CDO1,CH25H,CIT,CLGN,CNN3,COL1A1,CORIN,COTL1,EPAS1,EPB41L4B,EPHX1,ESR1,ESYT3,FAS,FGF7,FKBP5,FYB2,GATA3,GCH1,GOLM1,HK2,HPSE,HSD11B2,IL1R1,IL2RA,KCNJ2,KIF2C,MSMB,MTHFD2,MYCN,PCDH11X,PDLIM4,PFKFB3,PIM3,PLAU,PLCE1,PRKAR2A,PTGS1,RASSF3,RHOB,RNF128,SAT1,SEMA3C,SERPINB5,SMAD3,SNAI2,SOAT1,SOD3,SRD5A2,TF,TFCP2L1,TIMP3,TMEM100,TNFAIP2,TNFAIP8,TNFRSF11B,TNFSF…
FERMT2		other	2	Inhibited	-2.424	1.17e-20	ACLY,ADAMTS1,ADAMTS5,ANGPT2,APLP2,ARHGEF7,BCL6,BMPR1B,BMPR2,BPGM,CAST,CAT,CCN2,CCNI,CDH11,CDO1,CELF2,CH25H,CHST3,CIT,CITED2,CLGN,CNN3,COL1A1,COL4A1,COL4A2,CORIN,COTL1,CYP24A1,DIO2,EPAS1,EPB41L4B,EPHX1,ESYT3,FASN,FGF7,FLT4,FYB2,GADD45G,GALNT11,GATA3,GJA1,GOLM1,HK2,HOMER1,HSD11B2,IGLL1/IGLL5,IL2RA,IRS2,ITGB5,KCNJ2,KDR,KIF2C,KIF3A,LAMB3,LPL,MME,MSMB,MTHFD2,MYCN,MYH11,MYLK,MYOCD,NBN,NDRG1,NFIL3,NFKBI…
FOS		transcription regulator	2	Activated	4.457	1.81e-21	ACSS1,ADAMTS9,ADRA2A,ALDH1A2,ARHGEF7,ATP1A1,BMPR2,BPGM,CALCR,CAST,CAT,CBS/LOC102724560,CCN2,CCNI,CD34,CDH11,CDO1,CELF2,CHGB,CIT,CITED2,CLGN,CNN3,COL4A1,COL4A2,CORIN,COTL1,CREM,CYP24A1,DUSP6,EHF,EPAS1,EPB41L4B,EPHX1,ESYT3,FASN,FBN1,FGF7,FKBP5,FYB2,GADD45G,GATA3,GCH1,GCLM,GJA1,GLTP,GOLM1,HACD3,HDAC9,HERPUD1,HK2,HPSE,IL1R1,INSR,IRS1,IRS2,ITGB5,KCNB2,KCNJ2,KDR,KIF2C,KIT,LAMB3,LAMP3,LYPD6,MGLL,MME,MSM…
GABA		chemical - endogenous mammalian	1	Activated	3.153	0.0218	ACLY,ATP1A1,ATP1B1,ATP2B2,BMPR2,COL6A3,FASN,FUT8,GCLM,HERPUD1
GATA4		transcription regulator	1	Inhibited	-2.08	0.00105	CCN2,COL1A1,CORIN,DIO2,EPHB1,EPHX1,GATA3,GJA1,GRHL3,KCNJ2
GATA6		transcription regulator	1	Inhibited	-2.81	0.00937	BMPR2,COL4A1,COL4A2,GRHL3,MYH11,MYLK,NR5A2,PTGS1,SEMA3C,STARD13
GDF2		growth factor	1	Inhibited	-2.198	4.36e-09	ATP1A1,BMPR2,CDH11,CDH6,COL1A1,FASN,GATA3,KDM7A,KIT,NFKBIA
GFI1B		transcription regulator	3	Activated	2.708	3.05e-20	ACSL6,ADAMTS1,ADAMTS5,ADRA2A,ALDH1A2,ANGPT2,ARHGEF7,ATP10A,ATP1B1,B3GALT2,BCL6,BPGM,CACNA1D,CAST,CAVIN2,CBS/LOC102724560,CCN2,CCN3,CCNI,CCR3,CD34,CD38,CD47,CDH11,CDO1,CHST3,CIT,CLDN5,CLGN,CORIN,COTL1,CPEB2,CREM,CSRP2,CYP26A1,EDNRA,EPAS1,EPB41L4B,EPHX1,ESYT3,FGF7,FGFR1,FUT8,FYB2,GADD45G,GATA3,GJA1,GLTP,GLUL,GOLM1,GPR158,GPR85,GRB10,GRHL1,HDAC9,HKDC1,HOXA10,HPSE,IL2RA,INSR,IRS1,IRS2,ITPK1,KCNJ2,KIF…
GFPT1		enzyme	2	Activated	2.117	2.38e-08	CAT,CCN2,CDO1,CHGB,COL1A1,CREM,DUSP6,EPHB1,FASN,FGFR1,FKBP5,GCH1,GCLM,IL1R1,ITGB5,MCL1,MYLK,NFKBIA,NR5A2,PDE4B,PPP1R3B,SLC16A1,SLC6A6,SMAD3,TGM2,TNS3,YAP1
GNRH1		other	1	Inhibited	-2.093	0.0374	APCDD1,CDH11,CREM,GNAQ,IL2RA
GPER1		G-protein coupled receptor	1	Inhibited	-2.121	0.00019	CACNA1D,CCN2,ESR1,FASN,MYH10,MYH11,NFKBIA,RASD1
GRK3		kinase	2	Inhibited	-2.109	4.77e-15	AJAP1,ANKS1B,APCDD1,ATP1A1,ATP1B1,CCN2,CCN3,CDH11,CDH6,CEBPB,CHAC1,CHGB,COL4A1,COL4A2,COL6A3,DHRS3,DIO2,DPP10,DPYSL3,DUSP6,FAM20C,FASN,FBN1,FGFRL1,FKBP5,FLT4,GJA1,HEYL,HK2,HOMER1,INSR,IRS2,KCNJ2,KDR,KIF2C,LAMB3,LPL,MAEL,MAP2K6,MCL1,MME,MYCN,MYH11,MYOCD,NFKBIA,NWD2,PDGFB,PDZRN3,PLK3,PTGS1,RALA,RET,RHOC,SERPINB5,SNAI2,TGFBR1,TGIF1,TGM2,TMEM117,TNFSF10,TSC22D3,TUBB6,WEE1,WIPF3,ZBTB16
Gsk3		group	1	Inhibited	-2	0.121	ESR1,FASN,IRS1,KDR
GSN		other	2	Inhibited	-2.363	2.37e-17	ACLY,ALDH1A2,APLP2,ARHGEF7,BCL6,BMPR2,BPGM,CACNA1D,CAST,CAT,CCN2,CCNI,CD34,CDO1,CHST3,CIT,CLGN,CNN3,COL1A1,CORIN,COTL1,DIO2,EPB41L4B,EPHX1,ESYT3,FAS,FASN,FGF7,FKBP5,FYB2,GADD45G,GALNT11,GOLM1,IL2RA,INSR,IRS1,ITGB5,ITPR3,KCNJ2,KIF2C,LAMB3,LPL,MME,MSMB,MTHFD2,MYCN,NBN,NDRG1,NFIL3,NFKBIA,NR1H4,PCDH11X,PDGFB,PDK4,PDLIM4,PIM3,PLAU,PLCE1,PRKAR2A,PTGS1,RASD1,RASSF3,RDH10,RHOB,RNF128,SERPINB5,SMAD3,SOD3,…
GSTO1		enzyme	1	Activated	2.36	1.62e-05	APLP2,CELSR1,CHAC1,DUSP6,FUT8,MTUS1,PARM1,PDE4B,SAT1
HAS2-AS1		other	3	Activated	3.082	1.85e-22	ACLY,ACSL6,ADAMTS1,ADAMTS5,ADAMTS9,AFF2,AGO2,ANGPT2,APLP2,ARHGAP24,ARHGEF7,ARID1A,ATP10A,ATP1B1,B3GALT2,BPGM,CACNA1D,CALCR,CARD10,CAST,CAVIN2,CBS/LOC102724560,CCN2,CCN3,CCNI,CCR3,CD34,CD38,CDH11,CDO1,CH25H,CHGB,CHST3,CIT,CLDN5,CLGN,CNTN1,COL1A1,COL4A1,COL4A2,COL6A3,CORIN,COTL1,CPEB2,CREM,CSRNP1,CSRP2,CYP24A1,CYP26A1,DDX60,DUSP16,DUSP6,EDNRA,EHF,ENC1,EPB41L4B,EPHX1,ESR1,ESYT3,FASN,FBN1,FGFR1,FLT4,…
HCAR1		G-protein coupled receptor	1	Inhibited	-2	0.00187	COL1A1,HK2,NEDD9,SLC16A1
Hdac		group	2	Inhibited	-2	4.67e-20	ADAMTS1,ADAMTS9,ALDH1A2,ANGPT2,ARHGEF7,ATP10A,BCL6,BMPR2,BPGM,CAST,CAT,CAVIN2,CCNI,CD38,CDO1,CIT,CLGN,CNN3,CORIN,COTL1,CPEB4,CYP24A1,CYP26A1,EDNRA,ENC1,EPAS1,EPB41L4B,EPHX1,ESR1,ESYT3,FASN,FGF7,FKBP5,FYB2,GADD45G,GATA3,GCLM,GJA1,GLUL,GOLM1,GRB10,HDAC9,HK2,HOXA10,HSD11B2,IL1R1,IL2RA,IRS1,ITPR3,KCNJ2,KDR,KIF2C,LAMB3,LGR6,MSMB,MTHFD2,MYCN,MYH10,MYH11,MYOCD,NDRG1,NDRG4,NEDD4,NFIL3,NFKBIA,NPY,OSBPL5,P…
HDGF		growth factor	3	Inhibited	-2.708	2.95e-20	ACSL6,ADAMTS1,ADAMTS5,ADRA2A,ALDH1A2,ANGPT2,ARHGEF7,ATP10A,ATP1B1,B3GALT2,BCL6,BPGM,CACNA1D,CAST,CAVIN2,CBS/LOC102724560,CCN2,CCN3,CCNI,CCR3,CD34,CD38,CD47,CDH11,CDO1,CHST3,CIT,CLDN5,CLGN,COL1A1,CORIN,COTL1,CPEB2,CREM,CSRP2,CYP26A1,EDNRA,EPAS1,EPB41L4B,EPHX1,ESYT3,FGF7,FGFR1,FUT8,FYB2,GADD45G,GJA1,GLTP,GLUL,GOLM1,GPR158,GPR85,GRB10,GRHL1,HDAC9,HKDC1,HOXA10,HPSE,IL2RA,INSR,IRS1,IRS2,ITPK1,KCNJ2,KI…
Hif1		complex	2	Inhibited	-2.75	1.81e-13	ADAMTS1,ADORA2A,ANGPT2,CARD10,CAVIN1,CAVIN2,CCN2,CCN3,CEBPB,CELSR1,CSGALNACT1,DIO2,DUSP6,EDNRA,EHF,EMP2,ESR1,FAS,FGF7,FKBP5,FLT4,FNDC3A,GJA1,GRB10,HERPUD1,HK2,HOMER1,HPSE,IRS2,ITGB5,ITPR3,KCNJ2,KDR,KIF2C,MAGI1,MCL1,MME,MST1R,MYCN,NBN,NDRG1,NFKBIA,NR5A2,PDGFB,PDK4,PER2,PFKFB3,PLAU,PTGS1,RET,SLC16A1,SLC20A1,SNAI2,SOCS2,TF,TMC7,TMEM19,TNFAIP2,TNFRSF11B,TNFSF10,TPST1,TRIM66,TRPC4,TSC22D3
HMG20A		transcription regulator	1	Inhibited	-2.121	0.00361	CCN2,FASN,GCH1,MYLK,SLIT3,TGM2,TIMP3,TNFRSF11B
honokiol		chemical - endogenous non-mammalian	2	Activated	2.513	1.94e-22	ADAMTS5,ADAMTS9,ADRA2A,ALDH1A2,ANGPT2,APLP2,ARHGEF7,BCL6,BMPR2,BPGM,CAST,CAT,CBS/LOC102724560,CCNI,CD34,CDO1,CHST3,CIT,CITED2,CLGN,CNN3,CORIN,COTL1,CREM,DIO2,EHF,EPB41L4B,EPHX1,ESYT3,FAS,FASN,FGF7,FYB2,GADD45G,GALNT11,GATA3,GCH1,GCLM,GJA1,GOLM1,HDAC9,HSD11B2,IL1R1,IL2RA,INSR,IRS2,ITGB5,KCNJ2,KDR,KIF2C,KIT,LAMB3,LPL,MCL1,MME,MSMB,MST1R,MTHFD2,MYLK,MYOCD,NBN,NDRG1,NFIL3,NFKBIA,NUAK2,OPRM1,PCDH11X,P…
HOXB13		transcription regulator	3	Activated	2.646	1.13e-21	ADAMTS1,ADAMTS5,ADAMTS9,ADCY8,ADORA2A,ADRA2A,AGO2,ALDH1A2,ANGPT2,ARHGAP24,ARHGEF7,ATP1A1,B4GALT3,BCAS1,BMPR2,BPGM,CACNA1D,CARD10,CAST,CAT,CAVIN2,CBS/LOC102724560,CCN2,CCN3,CCNI,CCP110,CCR3,CD34,CD47,CDH11,CDO1,CEBPB,CELF2,CIT,CITED2,CLDN5,CLGN,CNN3,COL4A1,COL4A2,COL6A3,CORIN,COTL1,CPEB4,CSRNP1,CYP24A1,DDX60,DIO2,DLG2,DOCK10,EDNRA,ENC1,ENDOD1,EPAS1,EPB41L4B,EPHX1,ESR1,ESYT3,FBN1,FECH,FGF7,FGFR1,FK…
HSP90AB1		enzyme	2	Inhibited	-2.047	5.37e-15	ADAMTS1,ANGPT2,APLP2,ATP10A,BMPR2,CAT,CAVIN1,CD38,CEBPB,CELSR1,CHST3,COL1A1,COL4A1,CYP24A1,CYP26A1,DIO2,DPYSL3,EPAS1,ESR1,FASN,FKBP5,GADD45G,GALNT11,GJA1,GRB10,HK2,HOMER1,HOXA10,HSD11B2,IL2RA,INSR,IRS1,ITGB5,KDR,LAMB3,LPL,MME,MYCN,MYLK,NBN,NDRG1,NFIL3,NFKBIA,NPY,OSBPL5,OSGIN1,PAK1,PDGFB,PFKFB3,PTGS1,PXDN,RASD1,RDH10,RET,RHOB,RHOC,RRAS2,SLC16A1,SNAI2,SOCS2,SOD3,TCF3,TF,TGM2,TIMP3,TIPARP,TNFAIP8,TN…
hydrogen peroxide		chemical - endogenous mammalian	1	Inhibited	-2.059	0.00178	CAT,CCN2,COL1A1,DUSP16,ENC1,EPAS1,FAS,FASN,GCLM,IL2RA
IFN Lambda		group	3	Inhibited	-3	1.2e-18	ACSL6,ACSS1,ADAP1,ALPK1,ANGPT2,ANKS1B,APLP2,ATP10A,BMPR2,CAT,CAVIN2,CCN2,CCNI,CDO1,CH25H,CHAC1,CHST3,CISH,CITED2,CLDN5,CORIN,CREM,CYP26A1,DDX60,DOCK10,EPAS1,EPHB1,EPHX1,FASN,FGF7,FKBP5,GADD45G,GALNT11,GJA1,GLUL,GRB10,HK2,HOXA10,IL2RA,IL4I1,INSR,IRS1,IRS2,ITGB5,ITPK1,KDR,KIF2C,LAMB3,LAMP3,LPL,MAP3K1,MCL1,MME,MOV10,MYCN,MYOCD,NBN,NDRG1,NEDD9,NFIL3,NFKBIA,NPY,OPRM1,OSBPL5,PDE4B,PDK4,PDZRN3,PER2,PFKF…
IFNL1		cytokine	1	Inhibited	-2.219	0.0463	CHAC1,DDX60,LAMP3,TDRD7,TMEM140
Igf		group	2	Inhibited	-2.883	8.35e-22	ADAMTS1,ADAMTS18,ADAMTS5,ADRA2A,AGO2,ANGPT2,APLP2,ARHGEF7,BMPR2,CAT,CAVIN2,CCN2,CCNI,CCP110,CCSAP,CD38,CD47,CDH6,CHST3,CIT,CITED2,CLDN5,COL4A1,COL4A2,COL6A3,COTL1,CSGALNACT1,DDX60,DLG2,DOCK10,DSE,DUSP6,EDNRA,ENC1,ENDOD1,EPAS1,FAS,FASN,FGF7,FGFR1,FGFRL1,GADD45G,GALNT11,GATA3,GIT2,GJA1,GLUL,GNAQ,GPR158,GRB10,GREB1,HERPUD1,HK2,HOMER1,HOXA10,HSD11B2,IL1R1,IL2RA,ITGB5,L3MBTL1,LAMP3,LPL,MAGI1,MAP1B,MAP…
IGF1		growth factor	1	Inhibited	-2.563	4.07e-06	ANGPT2,CAVIN2,CCN2,CDH6,CEBPB,CISH,CITED2,COL1A1,DUSP6,EPAS1
IGF1R		transmembrane receptor	1	Inhibited	-2.802	0.00127	ACTN4,CD38,CEBPB,COL1A1,COL4A1,COL4A2,ESR1,FASN,GJA1,GRB10
IL11RA		transmembrane receptor	2	Inhibited	-2.228	5.49e-20	ACLY,ACSL6,ACSS1,ADAMTS9,ANGPT2,ARHGAP24,ATP10A,ATP1B1,B3GALT2,BCL6,CAVIN2,CCN2,CCN3,CCR3,CD34,CD38,CHST3,CITED2,CNN3,COL1A1,COL4A1,COL4A2,COL6A3,COTL1,CREM,CSRP2,CYP26A1,EDNRA,EHF,EPAS1,ESR1,FASN,FBN1,FGF7,FGFR1,FKBP5,FUT8,GADD45G,GATA3,GCH1,GJA1,GLUL,GPR158,GPR85,GRB10,GRHL1,HDAC9,HK2,HKDC1,HOXA10,IL1R1,IL2RA,IRS1,IRS2,ITGB5,ITPK1,KIF2C,KIT,LAMB3,LPL,MAP1B,MAP3K1,MCL1,METRNL,MGAT3,MTHFD2,MYH11,…
IL17F		cytokine	3	Inhibited	-3.252	3.51e-18	ACSBG1,ACSL6,ACTN4,ADAMTS18,ADAMTS5,ADAMTS9,ADCY8,ADORA2A,ANGPT2,ANKS1A,ANKS1B,APLP2,ARAP2,ARHGEF18,ARHGEF4,ASXL3,ATP10A,ATP1A1,B3GALT2,BCAS1,BMPR1B,BMPR2,BPGM,BRD4,C1QTNF3,C8orf44-SGK3/SGK3,CARD10,CAT,CBS/LOC102724560,CCDC149,CCN2,CCP110,CCSAP,CDH6,CELF2,CELSR1,CH25H,CHST12,CHST15,CHST3,CITED2,CLGN,CNKSR3,CNNM4,CNTN1,CPEB4,CR1,CSGALNACT1,CSRNP1,CSRP2,DGUOK,DIO2,DLG2,DOCK10,DSE,DUSP6,EMP2,ENC1,EN…
IL27		cytokine	2	Inhibited	-3.483	1.51e-19	ACSS1,ADAP1,ALPK1,ANGPT2,ANKS1A,APLP2,ARAP2,ATP10A,BMPR2,CAT,CCN2,CCNI,CD38,CH25H,CHST3,CISH,CIT,CLDN5,CR1,CREM,CYP26A1,DDX60,DIO2,DOCK10,EHF,EPAS1,EPHX1,FAS,FASN,FGF7,GADD45G,GALNT11,GATA3,GJA1,GRB10,HDAC9,HK2,HOMER1,HOXA10,IL2RA,IL4I1,INSR,IRS1,IRS2,ITGB5,ITPK1,KDR,KIF2C,LAMB3,LAMP3,MAP3K1,MCL1,MME,MOV10,MYCN,MYH11,MYLK,MYOCD,NBN,NDRG1,NEDD9,NFIL3,NFKBIA,NHERF2,NPY,NR1H4,OPRM1,OSBPL5,PDE4B,PDGF…
IL3		cytokine	1	Inhibited	-2.073	0.000478	CAT,CCN3,CCR3,CISH,CITED2,CREM,FAS,FASN,FGFR1,GADD45G
IL4		cytokine	1	Inhibited	-2.574	1.59e-09	ACSL6,ADAP1,ADORA2A,AGPAT4,ALDH1A2,BCL6,BPGM,CALCR,CAT,CCR3
IL5RA		transmembrane receptor	3	Inhibited	-2.169	5.69e-19	ACTN4,ADAMTS5,ADAMTS9,ADAP1,ADRA2A,AGO2,ALPK1,APLP2,ARHGEF4,ATP1A1,ATP1B1,BCL6,BMPR1B,BMPR2,BPGM,C1QTNF3,CAST,CAVIN1,CAVIN2,CBS/LOC102724560,CCN2,CCN3,CCNI,CCR3,CD38,CEBPB,CELSR1,CH25H,CHAC1,CHST12,CHST3,CISH,CLDN5,CNN3,COL4A1,CYGB,CYP24A1,DDX60,DSE,EDNRA,EHF,ENDOD1,EPHX1,FAM120A,FAS,FBN1,FGFR1,FKBP1B,FLT4,FRMD4A,GALNT11,GATA3,GCH1,GCLM,GNAQ,GPR75,GPR85,GRIN3A,HCN1,HDAC9,HK2,HOMER1,HPSE,HSD11B2,I…
IL6R		transmembrane receptor	2	Inhibited	-4.01	1.61e-19	ACLY,ADAMTS1,ADAMTS5,ADAMTS9,ADORA2A,ADRA2A,ALDH1A2,ALPK1,ANGPT2,ARHGAP24,ASXL3,ATP10A,ATP1A1,ATP1B1,BCL6,BMPR2,CACNA1D,CAT,CBS/LOC102724560,CD34,CD38,CDH11,CELF2,CH25H,CITED2,CLDN5,COL1A1,COL4A1,COL4A2,COL6A3,CSRNP1,CYP26A1,DDX60,DIO2,DOCK10,DSE,EDNRA,EHF,ENDOD1,EPAS1,EPHB1,FBN1,FGF7,FKBP5,GADD45G,GCH1,GCLM,GRB10,HDAC9,HK2,HOMER1,HOXA10,HS3ST1,HSD11B2,IL1R1,IL2RA,ITGB5,KDR,KIF2C,KIT,KRT23,L3MBTL…
ILF3		transcription regulator	1	Activated	2.369	0.0184	ALDH1A2,CH25H,FKBP5,LPL,MGLL,PLAU
Immunoglobulin		complex	1	Activated	2.105	1.23e-09	ACLY,ADAMTS5,ANGPT2,BCL6,BPGM,BRD4,CAT,CBS/LOC102724560,CCN2,CD34
Insulin		group	1	Inhibited	-2.255	1.96e-06	ACLY,APPL1,ATP1A1,BMPR2,BPGM,CCN2,CD34,CEBPB,COL1A1,COL4A1
Interferon alpha		group	2	Inhibited	-3.8	9.44e-21	ACSL6,ACSS1,ADAMTS1,ADAMTS9,ADAP1,ADRA2A,ALDH1A2,ALPK1,ANKS1B,ATP10A,ATP1A1,ATP1B1,BCL2L14,BCL6,BMPR2,CALCR,CAVIN2,CCN3,CCNI,CCR3,CD34,CD38,CD47,CDO1,CELF2,CELSR1,CH25H,CISH,CITED2,COL1A1,COL4A1,CORIN,CPEB2,CPEB4,CREM,CYP24A1,CYP26A1,DDX60,DGUOK,DOCK10,DPYSL3,DSE,DUSP6,EDNRA,EHF,EIF1,EMP2,ENC1,ENDOD1,EPAS1,EPHB1,EPHX1,FAM120A,FAS,FASN,FBN1,FGF7,FGFR1,GADD45G,GATA3,GCH1,GCLM,GNAQ,GP5,GPR75,GPR85,G…
ISL1		transcription regulator	3	Inhibited	-2.714	1.52e-24	ACSL6,ACTN4,ADAMTS1,ADAMTS18,ADAMTS5,ADAP1,ADCY8,ADRA2A,AGO2,AJAP1,ALDH1A2,ANGPT2,ANKS1B,APCDD1,APLP2,ATP10A,ATP1A1,ATP1B1,B3GNT7,BCAS1,BCL6,BMPR1B,BMPR2,BPGM,C8orf44-SGK3/SGK3,CALCR,CAT,CAVIN1,CAVIN2,CBS/LOC102724560,CCN2,CD34,CD38,CD47,CDO1,CEBPB,CELF2,CHST15,CHST3,CISH,CIT,CLGN,CNN3,COL1A1,COL4A2,COL6A3,COTL1,CSRP2,CYGB,CYP24A1,CYP26A1,DGUOK,DHRS3,DIO2,DLG2,DPYSL3,DSE,EHF,EMP2,ENC1,ENDOD1,EPAS…
ITGAV		transmembrane receptor	2	Inhibited	-2.256	4.96e-20	ACSBG1,ACSL6,ACSS1,ACTN4,ADAMTS1,ADAMTS9,ANGPT2,ARHGAP24,ARHGEF4,ARID1A,ATP1A1,B3GALT2,BCL6,BMPR1B,BMPR2,CALCR,CAVIN2,CCN2,CCN3,CCR3,CD34,CD38,CDH11,CDO1,CELF2,CELSR1,CHST12,CHST3,CISH,CLDN5,CNN3,COL1A1,CSRP2,CYP24A1,DIO2,DSE,DUSP6,EDNRA,EHF,ENDOD1,EPHB1,EPHX1,FAM120A,FBN1,FKBP1B,FRMD4A,FRMD4B,FUT8,GADD45G,GCH1,GNAQ,GPR158,GPR75,GPR85,GRHL1,HDAC9,HEYL,HKDC1,HOMER1,HS3ST1,HSD11B2,IL1R1,IL34,IL4I1,…
ITGB6		other	2	Inhibited	-2.649	4.56e-26	ACLY,ACSL6,ACSS1,ADAMTS1,ADAMTS5,ADRA2A,ALDH1A2,ANGPT2,ARHGAP24,ARHGEF7,ARID1A,ATP1B1,B3GALT2,BCL6,BPGM,CALCR,CAST,CAVIN2,CCN2,CCN3,CCNI,CCR3,CD34,CDH11,CDO1,CHST3,CIT,CITED2,CLDN5,CLGN,COL1A1,COL4A1,COL4A2,COL6A3,CORIN,COTL1,CSRP2,DHRS3,DIO2,DUSP6,EDNRA,EPAS1,EPB41L4B,EPHB1,EPHX1,ESR1,ESYT3,FAM13A,FAS,FASN,FBN1,FGF7,FGFR1,FUT8,FYB2,GADD45G,GATA3,GJA1,GLUL,GOLM1,GPR158,GPR85,GRHL1,HDAC9,HEYL,HK2,…
JAG1		growth factor	2	Inhibited	-2.061	2.42e-18	ADAP1,AGO2,ALDH1A2,ANKRD13A,APCDD1,APLP2,ARAP2,CARHSP1,CAT,CCP110,CD38,CD47,CDH11,CHST3,COL1A1,DOCK10,DUSP6,EFNB1,ENC1,EPHB1,ESR1,FASN,FBN1,FGF7,FGFR1,FKBP5,FRMD4A,GALNT11,GATA3,GCLM,GJA1,GLTP,GLUL,HERPUD1,HEYL,HPSE,HSD11B2,IL1R1,IL2RA,INSR,IRS1,KDR,KIF2C,LAMB3,LDLRAP1,LGR6,LPAR3,LPL,MME,MYH11,MYLK,MYOCD,MYRF,NBN,NDRG1,NFIL3,NFKBIA,PAPSS1,PDGFB,PDK4,PFKFB3,PIM3,POLR1D,PTGS1,RALB,RASD1,RASGEF1B,RD…
JAK1		kinase	2	Inhibited	-2.553	3.14e-19	ACLY,ACSL6,ADAMTS5,ADAMTS9,ADAP1,ADRA2A,AJAP1,ALPK1,ANGPT2,ANKS1B,ATP10A,ATP1B1,B3GNT7,BMPR1B,BMPR2,CAT,CAVIN2,CBS/LOC102724560,CCN3,CD34,CD47,CDH11,CDO1,CH25H,CISH,CITED2,CLDN5,COL4A1,CORIN,CREM,CSRP2,CYP24A1,CYP26A1,DGUOK,DHRS3,DIO2,DPYSL3,DSE,EHF,EMP2,ENDOD1,EPAS1,EPHX1,FAM13A,FBN1,FGFR1,FKBP5,GADD45G,GCH1,GCLM,GJA1,GLUL,GNAQ,GRB10,HDAC9,HK2,HOXA10,HPSE,HS3ST1,HSD11B2,IGLL1/IGLL5,IL4I1,INSR,IT…
JDP2		transcription regulator	2	Inhibited	-3.048	6.48e-17	ADAMTS1,ADAMTS18,ADRA2A,ATP1B1,BCL6,CAT,CCN2,CCSAP,CEBPB,CLDN5,COL6A3,CSGALNACT1,DDX60,DIO2,DUSP6,EDNRA,ENC1,EPAS1,ESR1,FAS,FASN,FBN1,FGFRL1,FKBP5,GATA3,GLUL,GRB10,HOMER1,HOXA10,HSD11B2,IL1R1,IRS1,IRS2,KDR,KIF2C,LAMB3,MAP2K6,MCL1,MYH11,MYO10,NDRG1,NDRG4,NEDD9,NFKBIA,NPY,NR1H4,PAPSS2,PDGFB,PFKFB3,PIP5K1B,PLAU,PXDN,RHOB,RHOV,SERPINB5,SMAD3,TGM2,TIPARP,TNFRSF21,TNFSF10,TSC22D3,VLDLR
KCTD10		ion channel	3	Activated	2.038	1.61e-17	ACLY,ADAMTS9,ADRA2A,ALDH1A2,APLP2,ATP1B1,BCL6,CAT,CDH11,CELF2,CHST3,CISH,CLDN5,COL1A1,CREM,DIO2,DOCK10,DSE,DUSP6,EHF,ENDOD1,EPHB1,ESR1,FAS,FASN,FKBP5,GALNT11,GATA3,GCH1,GJA1,HDAC9,HK2,HOMER1,HSD11B2,IL1R1,IL2RA,INSR,IRS2,ITGB5,KIF3A,KIT,L3MBTL1,LAMB3,LAMP3,MAST3,MME,MMP28,MST1R,MYCN,MYLK,MYRF,NBN,NDRG1,NFIL3,NFKBIA,NUAK2,OPRM1,PAK1,PDGFB,PDK4,PIM3,PLK3,PTGS1,RASD1,RDH10,RHOB,SLC16A1,SMAD3,SOCS2,T…
KDM8		enzyme	2	Inhibited	-2.066	3.95e-19	ACLY,ALDH1A2,ARHGEF7,BMPR2,BPGM,CAST,CCN2,CCNI,CDO1,CEBPB,CIT,CLGN,CNN3,CORIN,COTL1,EPAS1,EPB41L4B,EPHX1,ESR1,ESYT3,FASN,FGF7,FKBP5,FYB2,GADD45G,GATA3,GGT1,GOLM1,HERPUD1,HK2,IL1R1,KCNJ2,KIF2C,LRRC31,MSMB,MTHFD2,PCDH11X,PDK4,PDLIM4,PIM3,PLCE1,PPFIA2,PRKAR2A,PTGS1,RASSF3,RHOB,RNF128,SERPINB5,SMAD3,SNAI2,SOD3,SRD5A2,TF,TGFBR1,TGM2,TIMP3,TMEM100,TNFSF10,USP53,WEE1
KLKB1		peptidase	2	Inhibited	-2.142	1.28e-15	ADAMTS1,ADORA2A,ANGPT2,APLP2,BCL6,CAT,CCN2,CELSR1,CHST3,CITED2,COL4A1,DUSP6,EHF,EMP2,EPAS1,ESR1,FASN,FNDC3A,FUT8,GALNT11,GJA1,GRB10,HERPUD1,HK2,HOMER1,IL1R1,IL2RA,INSR,IRS2,ITGB5,ITPR3,KDR,KIF2C,LAMB3,LPL,MCL1,MME,MYCN,MYOCD,NBN,NDRG1,NFIL3,NFKBIA,NPY,NR5A2,PDK4,PIM3,PLAU,PLK3,PTGS1,RASD1,RDH10,RHOB,RHOC,SLC20A1,SNAI2,SOCS2,TGM2,THBS2,TIMP3,TIPARP,TNFSF10,TRPC4
KRAS		enzyme	1	Activated	2.92	1.32e-15	ACLY,ADAMTS1,ADAMTS5,AGO2,APLP2,ATP1B1,BCL2L14,BMPR2,CAVIN1,CAVIN2
L-glutamic acid		chemical - endogenous mammalian	1	Inhibited	-2.937	0.0039	ACLY,CLDN5,FASN,HOMER1,MAP1B,MGLL,NFIL3,NPY,SLC25A38,TF
L-triiodothyronine		chemical - endogenous mammalian	1	Inhibited	-2.381	7.37e-05	ADAMTS5,ANKS1A,ATP1A1,ATP1B1,ATP8B4,CAPZA1,CCN2,COL4A1,COQ10B,DIO2
Lefty		group	3	Activated	2.611	2.31e-20	ACSL6,ADAMTS1,ADAMTS5,ADRA2A,ALDH1A2,ANGPT2,ARHGEF7,ATP10A,ATP1B1,B3GALT2,BCL6,BPGM,CACNA1D,CAST,CAVIN2,CBS/LOC102724560,CCN2,CCN3,CCNI,CCR3,CD34,CD38,CD47,CDH11,CDO1,CHST3,CIT,CLDN5,CLGN,CORIN,COTL1,CPEB2,CREM,CSRP2,CYP26A1,DUSP6,EDNRA,EPAS1,EPB41L4B,EPHX1,ESYT3,FGF7,FGFR1,FUT8,FYB2,GADD45G,GLTP,GLUL,GOLM1,GPR158,GPR85,GRB10,GRHL1,HDAC9,HKDC1,HOXA10,HPSE,IL2RA,INSR,IRS1,IRS2,ITPK1,KCNJ2,KIF2C,KI…
let-7		microRNA	1	Activated	3.085	0.000467	AGO2,COL1A1,COL4A1,DUSP6,GAB2,GREB1,HK2,IRS2,MYCN,NR1H4
let-7a-5p (and other miRNAs w/seed GAGGUAG)		mature microRNA	1	Activated	3.015	0.000175	ACSL6,CARHSP1,COL1A1,COL4A1,COL4A2,FNDC3A,NEDD4,PDGFB,PLEC,PXDN
LIN28A		other	1	Inhibited	-2.17	0.00612	ACLY,CCN2,COL1A1,FASN,YAP1
linoleic acid		chemical - endogenous mammalian	1	Activated	2.236	0.0129	CD47,FASN,KDR,LPL,NFKBIA,SNAI2
LTBR		transmembrane receptor	3	Inhibited	-2.314	2.65e-22	ACSBG1,ACSS1,ADAMTS5,ADAMTS9,ADAP1,ADORA2A,AGO2,AGPAT4,AJAP1,ANKS1A,ANKS1B,ARAP2,ARHGEF18,ARHGEF4,ARHGEF7,ARID1A,ARID5B,ARL4A,ASXL3,ATP10A,ATP1A1,ATP1B1,BCL2L14,BMPR2,BPGM,C1QTNF3,CARD10,CARHSP1,CAST,CAT,CBS/LOC102724560,CCP110,CD34,CD38,CD47,CEBPB,CELF2,CELSR1,CH25H,CHAC1,CHST12,CHST15,CHST3,CISH,CITED2,CLGN,CNNM4,CNTN1,COL1A1,CPEB4,CREM,CSGALNACT1,CYP24A1,DDX60,DIO2,DUSP16,DUSP6,EMP2,ENC1,ENDOD…
LXR ligand-LXR-Retinoic acid-RXRα		complex	2	Inhibited	-2.132	1.12e-16	ACLY,ADAMTS5,AFF2,APCDD1,ATP1B1,ATP2B2,ATP6V0A4,BCL6,BMPR1B,BMPR2,CAT,CBS/LOC102724560,CCN2,CCN3,CD38,CD47,CDH6,CEBPB,CH25H,CHGB,COL1A1,COL4A1,COL6A3,COTL1,CSRNP1,CYP24A1,CYP26A1,DPYSL3,EDNRA,EFNB1,EPHX1,FASN,FECH,FLT4,GADD45G,GATA3,GDE1,GGT1,GJA1,GPR158,HOXA10,HS3ST1,HSD11B2,IL1R1,IL4I1,IRS1,KCNJ2,KDR,KIAA0513,KIT,LPL,MAP3K1,MCL1,MEIS1,MMP28,MTHFD2,MYLIP,MYOCD,NEDD9,NFKBIA,NPY,PAK1,PDGFB,PDLIM4,…
LY6K		other	3	Inhibited	-2.677	3.02e-21	ACLY,ACSL6,ACSS1,ADAMTS1,ADAMTS5,ADAMTS9,AFF2,AGO2,ANGPT2,APLP2,ARHGAP24,ARHGEF7,ARID1A,ATP10A,ATP1B1,B3GALT2,BPGM,CALCR,CARD10,CAST,CAVIN2,CCN2,CCN3,CCNI,CCR3,CD34,CD38,CDH11,CDO1,CH25H,CHGB,CHST3,CIT,CLDN5,CLGN,CNTN1,COL1A1,COL4A1,COL4A2,COL6A3,CORIN,COTL1,CPEB2,CREM,CSRNP1,CSRP2,CYP24A1,CYP26A1,DDX60,DUSP16,DUSP6,EDNRA,EHF,ENC1,EPB41L4B,EPHX1,ESR1,ESYT3,FASN,FBN1,FGF7,FGFR1,FLT4,FREM1,FYB2,GAD…
MACROH2A1		other	1	Activated	2.345	0.000103	CITED2,FASN,IRS1,KRT23,LPL,MAP2K6,NBN,PLAU,SOCS2
MAO		group	3	Inhibited	-2.744	6.61e-24	ACLY,ADAMTS5,ADAMTS9,ADCY8,ADRA2A,ANGPT2,APLP2,ARHGEF7,ASXL3,ATP10A,ATP1B1,BCAS1,BCL6,BMPR2,BPGM,CAST,CAT,CBS/LOC102724560,CCN2,CCN3,CCNI,CD38,CDH11,CDO1,CELF2,CHST3,CISH,CIT,CITED2,CLDN5,CLGN,CNN3,CORIN,COTL1,CREM,CYGB,CYP24A1,CYP26A1,DIO2,DOCK10,DSE,DUSP6,EDNRA,EHF,ENDOD1,EPB41L4B,EPHX1,ESYT3,FASN,FGF7,FKBP5,FYB2,GADD45G,GALNT11,GATA3,GCH1,GLUL,GOLM1,GPR85,GRB10,HDAC9,HERPUD1,HOMER1,HOXA10,IGLL…
MAOA		enzyme	2	Inhibited	-2.265	2.64e-18	ALDH1A2,ANGPT2,ARHGEF7,ATP10A,BCL6,BMPR2,BPGM,CAST,CAT,CCN2,CCNI,CD38,CDO1,CIT,CLGN,CNN3,COL1A1,CORIN,COTL1,CYP26A1,EPAS1,EPB41L4B,EPHX1,ESR1,ESYT3,FAS,FASN,FGF7,FKBP5,FYB2,GADD45G,GATA3,GJA1,GOLM1,GRB10,HK2,HOXA10,IL1R1,IL2RA,IL4I1,KCNJ2,KDR,KIF2C,LAMB3,MCL1,MSMB,MTHFD2,NDRG1,NFIL3,NPY,OSBPL5,PCDH11X,PDGFB,PDLIM4,PFKFB3,PIM3,PLCE1,PRKAR2A,PTGS1,RASSF3,RET,RHOB,RNF128,RRAS2,SERPINB5,SLC16A1,SMAD3…
MAP2K1/2		group	1	Inhibited	-2.415	0.00981	CCN2,GJA1,HERPUD1,HK2,IL2RA,MCL1
MAP4K4		kinase	1	Activated	2.63	0.0173	ACLY,CEBPB,FASN,GLUL,MGLL,PAPSS2,PRKAR2A
MAPK9		kinase	1	Inhibited	-2.376	0.0216	ACLY,CCN2,CEBPB,DIO2,EPAS1,FAS,FASN,LPL,SOD3
MAPKAPK2/3		group	3	Inhibited	-3.266	1.98e-18	ADAMTS1,ADAMTS9,ADAP1,ADCY8,ADORA2A,ADRA2A,AGO2,APCDD1,APLP2,ARHGAP24,ARHGEF7,ARID1A,ATP10A,ATP1A1,ATP1B1,B3GALT2,BCAS1,C8orf44-SGK3/SGK3,CACNA1D,CALCR,CAST,CBS/LOC102724560,CCN2,CCNI,CCP110,CCR3,CD34,CD38,CD47,CDH11,CEBPB,CELF2,CHAC1,CHST3,CIT,CITED2,CLDN5,CLGN,CNKSR3,COL6A3,CORIN,COTL1,CREM,CSRNP1,CSRP2,CYP26A1,DGUOK,DIO2,DOCK10,DPP10,DSE,EHF,ENDOD1,EPB41L4B,EPHB1,ESYT3,FAM20C,FASN,FECH,FGFR1,F…
MARCHF2		enzyme	2	Activated	2.4	2.67e-09	ANGPT2,ATP1A1,ATP1B1,CEBPB,CH25H,COL1A1,DIO2,DUSP6,EPAS1,FASN,GCH1,HK2,KCNJ2,MME,NFKBIA,PDGFB,SEMA3C,SOD3,TNFAIP2,TNFRSF11B,TNFSF10
maslinic acid		chemical - endogenous non-mammalian	1	Activated	2.213	0.00201	APPL1,CD47,CDO1,CEBPB,FAS,MAP2K6,TGFBR1,YWHAG
MDM2		enzyme	2	Activated	3.192	6.38e-20	ACSL6,ADAMTS18,ADAMTS5,ADAMTS9,ADAP1,ADRA2A,AGO2,ANGPT2,ARHGAP24,ARHGEF4,ARHGEF7,ARID1A,ATP1B1,ATP6V0A4,BCL6,BMPR2,BPGM,CACNA1D,CALCR,CARD10,CAST,CAT,CAVIN1,CBS/LOC102724560,CCN3,CCR3,CD34,CDO1,CELSR1,CH25H,CHAC1,CHGB,CHST12,CHST3,CIT,CLGN,COL6A3,CORIN,COTL1,CPEB4,CREM,CYGB,CYP24A1,CYP26A1,DHRS3,DPYSL3,EMP2,ENC1,EPB41L4B,EPHX1,ESYT3,FAM120A,FECH,FKBP1B,FLT4,FRMD4A,FYB2,GAB2,GADD45G,GALNT7,GATA3,G…
Mek		group	2	Inhibited	-3.25	1.69e-20	ACSBG1,ACSS1,ADAMTS1,ADAMTS18,ADAMTS5,ADAMTS9,ADAP1,ADCY8,ALPK1,ANKRD13A,ANKS1B,APCDD1,APLP2,ARAP2,ARHGEF7,ARL4A,ATP10A,ATP1A1,BCAS1,BMPR2,CACNA1D,CARHSP1,CAVIN2,CBS/LOC102724560,CCN2,CCNI,CCP110,CCSAP,CD34,CD38,CD47,CELF2,CH25H,CHST3,CITED2,CNN3,COL6A3,CORIN,COTL1,CPEB4,CSGALNACT1,CSRP2,CYP24A1,DGUOK,DHRS3,DIO2,DLG2,DOCK10,DPYSL3,DSE,DUSP6,EFNB1,EHF,ENC1,ENDOD1,EPAS1,EPHB1,EPHX1,ESR1,FAM13A,FASN…
mir-1		microRNA	1	Activated	2.724	7.9e-05	CEBPB,CNN3,CORIN,ESR1,GJA1,HACD3,MYLK,PFKFB3,SNAI2,TNS3
miR-1-3p (and other miRNAs w/seed GGAAUGU)		mature microRNA	1	Activated	3.243	4.43e-07	ARHGEF18,ARID1A,CCSAP,CNN3,CORIN,EPB41L4B,ESR1,GCH1,GJA1,HACD3
mir-10		microRNA	1	Activated	2.779	0.00448	AGO2,BMPR2,FKBP5,GAB2,GJA1,MCL1,SMARCA5,TGFBR1
miR-125b-5p (and other miRNAs w/seed CCCUGAG)		mature microRNA	1	Activated	2.429	0.0365	ACSS1,ADAMTS1,BMPR1B,HK2,UVRAG,YAP1
mir-132		microRNA	2	Inhibited	-2.359	2.97e-10	ADORA2A,ATP1A1,BCL6,CCN2,CDH11,CEBPB,CSRNP1,CYP24A1,DHRS3,DIO2,DUSP6,FAM13A,FAS,FASN,GADD45G,GCH1,GJA1,HOMER1,HSD11B2,IL1R1,IRS2,ITGB5,LPL,LYPD6,MCF2L,MCL1,MGLL,MYH10,MYH11,NFIL3,NPY,OPRM1,PCDH11X,PDE3A,PLAU,PLEC,RASGEF1B,RET,RRAS2,SAT1,SLC16A1,SNAI2,SOCS2,TGFBR1,TGIF1,TIPARP
mir-154		microRNA	2	Activated	2.25	8.94e-18	ADAMTS1,ADORA2A,ALDH1A2,ANGPT2,APLP2,BCL6,CD47,CDH11,CEBPB,CHST3,CLDN5,COL1A1,COL4A1,COL4A2,ENC1,EPAS1,ESR1,FAS,FASN,FKBP5,GADD45G,GALNT11,GATA3,GJA1,GLUL,HERPUD1,HK2,IL1R1,IL2RA,INSR,IRS2,ITGB5,KIF3A,KIT,LAMB3,LBH,LGR6,LPL,MME,MYCN,NBN,NDRG1,NFIL3,NFKBIA,NR5A2,PDE4B,PDK4,PLAU,PTGS1,RASD1,RDH10,RHOB,SESN1,SLC16A1,SLC25A5,SOAT1,SYNM,TCF3,TFCP2L1,TIPARP,TNFRSF11B,TNFSF10,WNT11,YAP1
miR-17-5p (and other miRNAs w/seed AAAGUGC)		mature microRNA	1	Activated	2.413	0.0393	ADAMTS5,BMPR2,ESR1,MYLIP,RHOC,YAP1
mir-181		microRNA	1	Activated	2.195	0.0374	DUSP6,MCL1,MME,TGM2,TIMP3
miR-18a-5p (and other miRNAs w/seed AAGGUGC)		mature microRNA	1	Activated	2	0.00187	CCN2,ESR1,WNK2,YAP1
mir-21		microRNA	1	Activated	2.078	0.0334	BMPR2,C8orf44-SGK3/SGK3,COL1A1,FAS,GATA3,PER2,PPP1R3B,RHOB,SERPINB5,SESN1
mir-22		microRNA	1	Activated	2.159	0.00296	BMPR1B,CCN2,ESR1,HK2,RCOR1
mir-221		microRNA	1	Activated	2.388	0.00033	CCN2,ESR1,KDR,KIT,TGFBR1,TIMP3
mir-29		microRNA	1	Activated	2.765	2.06e-05	ADAMTS9,CALCR,COL1A1,COL4A2,FKBP5,IL2RA,KIT,LPL,MCL1,MYCN
miR-29b-3p (and other miRNAs w/seed AGCACCA)		mature microRNA	1	Activated	2.229	0.00201	COL1A1,COL4A1,COL4A2,FBN1,MCL1,PDGFB,PLEC,TGFBR1
miR-34a-5p (and other miRNAs w/seed GGCAGUG)		mature microRNA	1	Activated	2.111	0.000669	CD47,COL1A1,KDM7A,MYCN,PLCB1,SLCO3A1,SMAD3,TGFBR1,THEMIS,TMC7
miR-9-3p (and other miRNAs w/seed UAAAGCU)		mature microRNA	3	Activated	2.09	1.72e-20	ADAMTS1,ADAMTS9,ALDH1A2,ANGPT2,ARHGEF7,ATP10A,BCL6,BMPR2,BPGM,CAST,CAT,CAVIN2,CCNI,CD38,CDO1,CIT,CLGN,CNN3,CORIN,COTL1,CPEB4,CYP24A1,CYP26A1,EDNRA,ENC1,EPAS1,EPB41L4B,EPHX1,ESR1,ESYT3,FASN,FGF7,FKBP5,FYB2,GADD45G,GATA3,GCLM,GJA1,GLUL,GOLM1,GRB10,HDAC9,HK2,HOXA10,HSD11B2,IL1R1,IL2RA,IRS1,ITPR3,KCNJ2,KDR,KIF2C,LAMB3,LGR6,MSMB,MTHFD2,MYCN,MYH10,MYH11,MYOCD,NDRG1,NDRG4,NEDD4,NFIL3,NFKBIA,NPY,OSBPL5,P…
miR-96-5p (and other miRNAs w/seed UUGGCAC)		mature microRNA	2	Inhibited	-2.502	1.55e-08	APLP2,ATP1B1,BMPR2,CEBPB,COL1A1,COL4A1,FBN1,FRRS1L,GJA1,GLUL,INSR,IRS1,LAMB3,LBH,MYCN,MYLK,MYRIP,NFKBIA,PAK1,PLCD1,RHOB,RHOC,SOAT1,TGFBR1,TNFAIP2,TNFRSF11B,WEE1
MIR100HG		other	3	Inhibited	-3.082	1.85e-22	ACLY,ACSL6,ADAMTS1,ADAMTS5,ADAMTS9,AFF2,AGO2,ANGPT2,APLP2,ARHGAP24,ARHGEF7,ARID1A,ATP10A,ATP1B1,B3GALT2,BPGM,CACNA1D,CALCR,CARD10,CAST,CAVIN2,CBS/LOC102724560,CCN2,CCN3,CCNI,CCR3,CD34,CD38,CDH11,CDO1,CH25H,CHGB,CHST3,CIT,CLDN5,CLGN,CNTN1,COL1A1,COL4A1,COL4A2,COL6A3,CORIN,COTL1,CPEB2,CREM,CSRNP1,CSRP2,CYP24A1,CYP26A1,DDX60,DUSP16,DUSP6,EDNRA,EHF,ENC1,EPB41L4B,EPHX1,ESR1,ESYT3,FASN,FBN1,FGFR1,FLT4,…
MMP9		peptidase	1	Inhibited	-2	0.289	CALCR,CLDN5,EPHB1,GJA1
MRTFA		transcription regulator	2	Inhibited	-2.138	9.29e-12	ALDH1A2,BCL6,CAVIN2,CCN2,CEBPB,CHST3,CIT,CLDN5,COL1A1,COL4A1,COL4A2,COL6A3,CSRP2,EPAS1,ESR1,FAS,FKBP5,GALNT11,GCH1,GLUL,HERPUD1,HK2,IL1R1,INSR,ITGB5,KDR,LAMB3,LBH,LPL,MAP1B,MME,MPDZ,MYCN,MYH10,MYH11,MYLK,MYOCD,NBN,NFIL3,NFKBIA,NUAK2,PDK4,PLEKHO1,PPP1R3B,PTGS1,RASD1,RDH10,RHOB,SLIT3,SMAD3,TGFBR1,THBS2,TIPARP,TNFSF10,TTC8,TUBB6
MSI2		other	1	Inhibited	-2	0.000916	CLDN5,SMAD3,TGFBR1,YAP1
MTOR		kinase	1	Inhibited	-2.46	0.00251	ACLY,ATP6V1C2,CEBPB,CITED2,EPAS1,FASN,GATA3,HK2,IL1R1,IRS1
NCOR1		transcription regulator	2	Activated	2.168	1.11e-18	ACLY,ADAMTS1,ADAMTS18,ADAMTS5,ADORA2A,ADRA2A,AGO2,ANGPT2,ATP1B1,BCL6,BMPR2,BPGM,CAVIN2,CCP110,CCSAP,CD34,CDH6,CDO1,CH25H,CISH,CIT,CLDN5,CLGN,CNN3,CNNM4,COL6A3,CORIN,CREM,CSGALNACT1,CYP24A1,CYP26A1,DDX60,DIO2,DLG2,DUSP6,EDNRA,EHF,ENC1,EPB41L4B,ESYT3,FASN,FBN1,FGF7,FGFRL1,FYB2,GADD45G,GCH1,GIT2,GJA1,GNAQ,GOLM1,GPR158,GRB10,HK2,INSR,KCNJ2,KIT,KRT23,KRT80,LBH,LNPEP,MAGI1,MAP1B,MAP2K6,MAP3K1,MAST2,MCF…
NECTIN2		transmembrane receptor	2	Activated	2.412	5.22e-12	ALDH1A2,APLP2,BCL6,CCN2,CELF2,CHST3,CLDN5,COL1A1,DIO2,EPAS1,ESR1,FAS,FKBP5,GALNT11,GJA1,HK2,HOMER1,IL1R1,INSR,ITGB5,LAMB3,LPL,MME,MYCN,MYH11,NBN,NDRG1,NFIL3,NFKBIA,NR1H4,PDK4,PLAU,PTGS1,RASD1,RDH10,RHOB,SERPINB5,SMAD3,SNAI2,TGM2,THBS2,TIPARP,TNFSF10,VLDLR
NEDD4L		enzyme	2	Activated	2.29	3.45e-23	ACLY,ACSL6,ACSS1,ADORA2A,ADRA2A,ALDH1A2,ANGPT2,APLP2,ARHGAP24,ARHGEF7,ATP10A,ATP1A1,ATP1B1,B3GALT2,BCL6,BPGM,CACNA1D,CAST,CAVIN2,CBS/LOC102724560,CCN2,CCN3,CCNI,CCR3,CD38,CDH11,CDO1,CIT,CLDN5,CLGN,COL4A1,COL4A2,COL6A3,CORIN,COTL1,CPEB2,CYP26A1,DDX60,DIO2,EDNRA,EPB41L4B,EPHX1,ESYT3,FBN1,FGF7,FGFR1,FKBP5,FLT4,FUT8,FYB2,GADD45G,GALNT11,GATA3,GCH1,GJA1,GOLM1,GPR158,GPR85,GRB10,GRHL1,HDAC9,HKDC1,HOMER…
NEUROG1		transcription regulator	1	Activated	2	0.0584	CAVIN2,EPAS1,PXDN,SQOR
NFE2L2		transcription regulator	1	Inhibited	-3.197	1.96e-08	ADAMTS1,ARID5B,ATP1A1,CAT,CCN2,CHGB,COL1A1,COL4A1,COL4A2,EPAS1
NFkB (complex)		complex	1	Inhibited	-2.283	2.58e-06	ADAMTS9,ADRA2A,CARD10,CCN2,CEBPB,CREM,EHF,EPAS1,FAS,GATA3
NKX2-1		transcription regulator	1	Inhibited	-2.2	0.00378	CYGB,DIO2,EMP2,ENC1,EPHB1,MTUS1,MYH11,RET,SH3PXD2A,SNAI2
NORAD		other	1	Inhibited	-2.236	0.00216	CCN2,COL4A1,COL4A2,RHOB,SLIT3
NPAS1		transcription regulator	3	Activated	2.223	8.16e-17	ADAMTS1,ADAMTS5,ANGPT2,ARID1A,ARID5B,ATP1B1,BMPR2,C8orf44-SGK3/SGK3,CARD10,CAVIN1,CAVIN2,CBS/LOC102724560,CCN2,CCN3,CCNI,CCP110,CD34,CEBPB,CELF2,CHST15,CIT,COL1A1,COTL1,CYP26A1,DLG2,DOCK10,DPYSL3,EDNRA,EPAS1,FAS,FBN1,FGFR1,FKBP5,GADD45G,GATA3,GIT2,GLUL,GNAQ,GPR158,GREB1,HK2,HOMER1,IL1R1,INSR,IRS2,ITGB5,KCNJ15,KDR,KIT,LAMB3,LPL,MAGI1,MAP1B,MAP2K6,MAP3K1,MAST2,MCF2L,MGAT3,MME,MPDZ,MTHFD2,MYH10,MYH1…
NPM1		transcription regulator	1	Inhibited	-2.333	0.00407	CCN2,CD47,CDH11,CEBPB,COL4A1,COL4A2,GJA1,HDAC9,HOXA10,PDGFB
NR0B1		ligand-dependent nuclear receptor	2	Activated	2.63	2.51e-28	ADAMTS18,ADAMTS5,ADRA2A,ALDH1A2,ANGPT2,ARID5B,ATP1B1,BCL6,BMPR2,BPGM,C8orf44-SGK3/SGK3,CAST,CAT,CBS/LOC102724560,CCN2,CCP110,CCSAP,CD34,CD38,CDO1,CH25H,CHST15,CIT,CLDN5,CLGN,CNN3,COL1A1,COL6A3,CORIN,CSGALNACT1,DIO2,DLG2,DOCK10,DPYSL3,EDNRA,ENC1,EPAS1,EPB41L4B,EPHX1,ESR1,ESYT3,FAS,FASN,FGF7,FGFR1,FGFRL1,FUT8,FYB2,GADD45G,GATA3,GIT2,GJA1,GLUL,GNAQ,GOLM1,GPR158,GRB10,GREB1,GRHL1,GRHL3,HK2,HOXA10,HSD…
NR0B2		ligand-dependent nuclear receptor	1	Activated	2.412	0.0353	ACLY,CCN2,COL1A1,FASN,FGFR1,NR1H4,PDK4
NSD1		transcription regulator	2	Inhibited	-2.151	2.9e-16	ADAMTS9,ADRA2A,ALDH1A2,ARHGEF7,BMPR2,BPGM,CAST,CCN2,CCNI,CDO1,CIT,CLGN,CNN3,COL1A1,CORIN,COTL1,CREM,EHF,EPAS1,EPB41L4B,EPHX1,ESR1,ESYT3,FAS,FASN,FGF7,FKBP5,FYB2,GADD45G,GATA3,GCH1,GOLM1,HDAC9,IL1R1,IL2RA,KCNJ2,KDR,KIF2C,KIT,MSMB,MST1R,MTHFD2,MYLK,NFKBIA,NUAK2,OPRM1,PCDH11X,PDLIM4,PIM3,PLAU,PLCE1,PLK3,PRKAR2A,PTGS1,RASSF3,RHOB,RNF128,SERPINB5,SNAI2,SOD3,SRD5A2,TF,TGM2,TIMP3,TMEM100,TNFAIP2,TNFAIP8…
NUPR1		transcription regulator	2	Inhibited	-2.065	1.13e-15	ACLY,ACSS1,ADAMTS1,ADAMTS5,CAT,CD34,CEBPB,CH25H,CHAC1,CITED2,COL1A1,COL4A1,COL4A2,COL6A3,ESR1,FASN,FBN1,FLT4,GAB2,GATA3,GCH1,GRB10,HCN1,HERPUD1,HK2,HSD11B2,IL1R1,IRS1,IRS2,ITGB5,ITPR3,KIF2C,LAMP3,LOC102724428/SIK1,MAGI1,MCL1,MGLL,MME,MYH10,MYH11,MYOCD,NDRG1,NFIL3,NT5DC3,OSER1,PAK1,PDGFB,PDK4,PFKFB3,PLAU,PLEC,PLK3,PTGS1,PTPRB,RICTOR,SAT1,SERPINB5,SESN1,SLC1A4,SLC6A6,SMAD3,SRSF6,TF,TGFBR1,TGM2,TIMP…
P38 MAPK		group	1	Inhibited	-2.459	0.00145	CCN2,CEBPB,CLDN5,DIO2,FAS,GJA1,HOMER1,IL2RA,MCL1,MYH11
PCGEM1		other	1	Inhibited	-2.2	0.00241	ACLY,FASN,GGT1,HK2,PDK4
Pde4		group	2	Activated	2.177	7.89e-14	ACLY,ADRA2A,APLP2,BCL6,CACNA1D,CCN2,CHST3,COL1A1,CREM,EPAS1,ESR1,FASN,FKBP5,GALNT11,GATA3,GCH1,GJA1,HK2,HOMER1,IL1R1,IL2RA,INSR,ITGB5,ITPR3,KCNJ2,KDR,LAMB3,LPL,MCL1,MYCN,MYLK,NBN,NDRG1,NFIL3,NFKBIA,PDE4B,PDK4,PTGS1,RAPGEF3,RASD1,RDH10,RHOB,SNAI2,TCF3,TF,TGFBR1,THBS2,TIPARP,TNFRSF11B,TNFSF10,TRPV4,VLDLR,YAP1,YWHAG
Pdgf Ab		complex	2	Inhibited	-2.012	7.72e-17	ADAMTS9,ADORA2A,ADRA2A,ALDH1A2,APLP2,ATP1B1,BCL6,CAT,CCN2,CCN3,CDH11,CEBPB,CELF2,CHST3,CISH,CLDN5,COL1A1,CREM,CYP24A1,DOCK10,DSE,EHF,ENDOD1,EPAS1,ESR1,FAS,FGF7,FKBP5,GALNT11,GCH1,GCLM,HDAC9,HK2,HOMER1,IL1R1,IL2RA,INSR,IRS1,IRS2,ITGB5,KIF3A,KIT,L3MBTL1,LAMB3,LAMP3,LPL,MAST3,MME,MMP28,MST1R,MYCN,MYLK,MYRF,NBN,NDRG1,NFIL3,NUAK2,OPRM1,PDK4,PER2,PIM3,PLAU,PLK3,PTGS1,RASD1,RDH10,RET,RHOB,SLC16A1,SMAD3,…
PDGF BB		complex	1	Inhibited	-2.76	3e-05	CCN2,CDO1,CEBPB,COL1A1,CSRP2,DUSP6,FASN,FGF7,FGFR1,GJA1
PGR		ligand-dependent nuclear receptor	1	Inhibited	-2.091	5.45e-17	ADAMTS1,ADAMTS18,ADRA2A,ATP1B1,BCL6,CCSAP,CEBPB,CLDN5,COL1A1,COL6A3
phosphate		chemical - endogenous mammalian	1	Inhibited	-2.137	4.92e-05	CHST12,CIT,CYP24A1,DIO2,DUSP6,HK2,PLEC,RHOC,SLC20A1,SLC25A5
PI3K (complex)		complex	1	Inhibited	-2.113	0.0051	CCN2,CEBPB,COL1A1,GATA3,GCLM,GJA1,HK2,KDR,MCL1,MTHFD2
PIAS4		transcription regulator	2	Activated	3.669	9.33e-19	ACLY,ACSBG1,ACSS1,ADAMTS1,ADAMTS5,AGO2,ALDH1A2,ALPK1,ANGPT2,ARHGAP24,ARHGEF7,ATP10A,BCL6,BMPR2,BPGM,CAST,CBS/LOC102724560,CCN2,CD38,CDO1,CH25H,CIT,CITED2,CLGN,CNN3,COL4A1,COL4A2,COL6A3,CORIN,COTL1,CREM,CYP26A1,DDX60,EPB41L4B,EPHX1,ESYT3,FBN1,FGF7,FKBP5,FYB2,GADD45G,GJA1,GLTP,GOLM1,GRB10,HOXA10,HPSE,IL1R1,IL2RA,INSR,ITGB5,KCNJ2,KDR,KIF2C,KIT,LAMB3,LPL,MAP3K1,MCL1,METRNL,MGLL,MSMB,MST1R,MTHFD2,MYCN…
PIK3CD		kinase	2	Inhibited	-2.741	2.44e-17	ACLY,AGPAT4,ALDH1A2,ANGPT2,APLP2,ATP1A1,BCL6,BPGM,CAT,CD38,CDH11,CEBPB,CELSR1,CH25H,CHST3,CISH,CITED2,CLDN5,CNN3,COL4A1,COL4A2,COTL1,CREM,DIO2,EPAS1,ESR1,FASN,FGF7,FGFR1,FKBP5,FLT4,FRMD4B,GALNT11,GATA3,GCH1,GCLM,GGT1,GJA1,GPR75,GPR85,HK2,HOMER1,IGLL1/IGLL5,IL2RA,IL4I1,INSR,ITGB5,ITPR3,KIF3A,KIT,LAMB3,LGR6,LPL,MCL1,MME,MTHFD2,MYCN,MYH10,MYH11,MYLK,MYOCD,NBN,NR5A2,PAK1,PCBP2,PFKFB3,PLAU,PLEC,PTPRB,…
PML		transcription regulator	1	Activated	2.27	7.64e-05	CAT,CIT,DDX60,FAS,FASN,GCLM,LPL,NDRG1,PCBP2,PDK4
PQQ cofactor		chemical - endogenous non-mammalian	2	Inhibited	-2	2.25e-14	ADCY8,APLP2,ATP1B1,BCAS1,BCL6,CAT,CCN2,CD47,CEBPB,CHGB,CHST3,COL1A1,COL4A1,COL4A2,EPAS1,EPHX1,ESR1,FAS,FASN,GADD45G,GALNT11,GCLM,GJA1,GPR85,HACD3,HERPUD1,HK2,IL1R1,INSR,IRS2,ITGB5,KCNB2,LAMB3,LPL,MCL1,MGLL,MME,MST1R,MYCN,NBN,NDRG1,NFIL3,NFKBIA,NSMF,OPRM1,OSGIN1,PDE4B,PDK4,PTGS1,PTPRB,RASD1,RDH10,RET,SLC1A4,SOD3,TF,THBS2,TIPARP,TNFRSF11B,TNFSF10,TP53BP1,TXNRD1,UGT1A1,USP14
progesterone		chemical - endogenous mammalian	1	Inhibited	-2.351	3.66e-14	ADAMTS1,ADRA2A,ALDH1A2,ARL4A,ATP1B1,BCL6,CCR3,CDH11,CEBPB,CITED2
PRRX1		transcription regulator	3	Inhibited	-3.082	2.86e-22	ACLY,ACSL6,ADAMTS1,ADAMTS5,ADAMTS9,AFF2,AGO2,ANGPT2,APLP2,ARHGAP24,ARHGEF7,ARID1A,ATP10A,ATP1B1,B3GALT2,BPGM,CACNA1D,CALCR,CARD10,CAST,CAVIN2,CBS/LOC102724560,CCN2,CCN3,CCNI,CCR3,CD34,CD38,CDH11,CDO1,CH25H,CHGB,CHST3,CIT,CLDN5,CLGN,CNTN1,COL1A1,COL4A1,COL4A2,COL6A3,CORIN,COTL1,CPEB2,CREM,CSRNP1,CSRP2,CYP24A1,CYP26A1,DDX60,DUSP16,DUSP6,EDNRA,EHF,ENC1,EPB41L4B,EPHX1,ESR1,ESYT3,FASN,FBN1,FGFR1,FLT4,…
PSMB8		peptidase	1	Inhibited	-2	0.00037	GJA1,IRS1,KCNJ2,NFKBIA
PTCH1		transmembrane receptor	2	Activated	2.101	6.08e-12	ADAMTS5,ALDH1A2,ANGPT2,ATP6V1C2,BCL6,BMPR1B,C1QTNF3,CBS/LOC102724560,CCSAP,CDH11,CEBPB,CITED2,CSRNP1,DIO2,DUSP6,ENDOD1,EPAS1,EPB41L4B,FAM43A,FLT4,GCH1,HK2,HPSE,IL2RA,KBTBD8,KDM7A,KIT,KRT80,LAMB3,MAGI1,NFKBIA,NPY,PAPSS2,PDE4B,PDGFB,PDK4,PDZRN3,PFKFB3,PLK3,RHOB,RRAS2,SAT1,SERPINB5,SESN1,SGPP2,SMAD3,SNAI2,SOCS2,SOWAHC,TGM2,TMCC3,TMEM100,TNFAIP2,TNFSF13B,TSC22D3,UGT1A1,YAP1,ZSWIM6
PTEN		phosphatase	1	Activated	2.354	9.61e-13	ADAMTS9,AGPAT4,ALDH1A2,ANGPT2,BPGM,CEBPB,CELSR1,CITED2,CNN3,CNNM4
PTH		other	1	Inhibited	-2.447	0.000134	ADAMTS1,CCN2,CEBPB,COL1A1,CREM,CYP24A1,GJA1,MME,NFIL3,PDK4
PTP4A2		phosphatase	2	Inhibited	-2.25	1.86e-14	AGPAT4,ALDH1A2,ANGPT2,APLP2,BCL6,BPGM,CCN2,CEBPB,CELSR1,CHST3,CITED2,CNN3,COL1A1,DIO2,EPAS1,ESR1,FASN,FGF7,FGFR1,FKBP5,GALNT11,GGT1,GPR75,GPR85,HK2,HOMER1,IL1R1,INSR,IRS1,IRS2,ITGB5,ITPR3,KDR,KIF3A,KIT,LAMB3,LGR6,LPL,MCL1,MME,MYCN,MYLK,NBN,NFKBIA,NR5A2,PCBP2,PFKFB3,PLAU,PLEC,RASD1,RDH10,RHOB,SAT1,SLC20A1,SNAI2,SP4,SQOR,TGM2,THBS2,TIPARP,TNFAIP8,TNFRSF11B,TNFSF10,TSC22D3
Raf		group	2	Inhibited	-3.104	1.64e-18	ACSBG1,ADAMTS5,ADAMTS9,ADCY8,ADRA2A,ANGPT2,APLP2,ARHGEF7,BCAS1,BCL6,BMPR2,CALCR,CAT,CCN2,CCN3,CCNI,CCP110,CHST3,CISH,CIT,COL1A1,COL4A1,COTL1,CREM,CYP24A1,DHRS3,DIO2,DLG2,DOCK10,DSE,EHF,ENDOD1,FAM13A,FASN,GADD45G,GALNT11,GATA3,GCH1,GIT2,GJA1,GLUL,GNAQ,GPR158,GPR85,GREB1,HDAC9,HOMER1,HSD11B2,INSR,IRS2,KIF2C,KIT,L3MBTL1,LAMB3,LAMP3,LBH,MAGI1,MAP1B,MAP2K6,MAP3K1,MAST2,MAST3,MCL1,MGLL,MMP28,MPDZ,MTHFD…
RANBP1		other	3	Inhibited	-2.213	1.21e-21	ACLY,ADAMTS1,ALDH1A2,ANGPT2,APLP2,ARHGAP24,ARHGEF7,BMPR1B,BMPR2,BPGM,CACNA1D,CAST,CAT,CAVIN2,CBS/LOC102724560,CCN2,CCN3,CCNI,CD34,CD47,CDO1,CH25H,CHST3,CISH,CIT,CITED2,CLGN,CNN3,COL1A1,COL4A1,COL4A2,COL6A3,CORIN,COTL1,CYGB,CYP24A1,DDX60,DHRS3,DUSP6,ENC1,EPB41L4B,EPHX1,ESYT3,FAM13A,FAS,FBN1,FKBP1B,FYB2,GAB2,GADD45G,GALNT11,GATA3,GCH1,GCLM,GJA1,GLUL,GOLM1,HERPUD1,HPSE,HS6ST1,HSD11B2,INSR,ITGB5,KCNJ…
RANBP9		other	2	Inhibited	-2.194	1.5e-20	ALDH1A2,ARHGEF7,BMPR2,BPGM,CAST,CAVIN2,CCNI,CDO1,CEBPB,CIT,CLGN,CNN3,CORIN,COTL1,CPEB4,DIO2,ENC1,EPAS1,EPB41L4B,EPHX1,ESR1,ESYT3,FAS,FGF7,FKBP5,FYB2,GADD45G,GATA3,GCLM,GLUL,GOLM1,HOMER1,HSD11B2,IL1R1,IRS1,KCNJ2,KIF2C,MCL1,MSMB,MTHFD2,MYLK,NDRG1,NFIL3,NFKBIA,PCDH11X,PDE4B,PDK4,PDLIM4,PFKFB3,PLAU,PLCE1,PRKAR2A,PTGS1,RASD1,RASSF3,RHOB,RICTOR,RNF128,SEMA3C,SERPINB5,SMAD3,SNAI2,SRD5A2,TF,TGFBR1,TGM2,T…
RCHY1		enzyme	2	Activated	2.145	6.02e-18	ACLY,ACSL6,ACSS1,ACTN4,ALDH1A2,APCDD1,ARHGEF4,ARHGEF7,ATP1A1,BMPR2,BPGM,CAST,CCN2,CCNI,CDO1,CEBPB,CELSR1,CHST12,CIT,CITED2,CLGN,COL1A1,COL4A1,COL4A2,CORIN,COTL1,CYP24A1,DHRS3,DUSP6,EDNRA,EPB41L4B,EPHX1,ESYT3,FAM120A,FAS,FKBP1B,FKBP5,FRMD4A,FYB2,GAB2,GADD45G,GATA3,GJA1,GLUL,GNAQ,GOLM1,GPR75,GPR85,HDAC9,HK2,HPSE,HS3ST1,HS6ST1,IL1R1,IL2RA,IL4I1,INSR,IRS1,ITGB5,KDR,KIF2C,KIT,LBH,MAP2K6,MMP28,MSMB,MYH…
receptor protein tyrosine kinase		group	2	Inhibited	-2.309	2.54e-21	ADAMTS1,ADAMTS5,ANGPT2,APLP2,ARHGEF7,ATP10A,ATP1A1,BMPR2,BPGM,CAST,CAT,CCNI,CD34,CD38,CD47,CDH11,CDO1,CHST3,CIT,CLGN,CNN3,COL1A1,COL4A1,COL4A2,CORIN,COTL1,CYP24A1,CYP26A1,DIO2,ENC1,EPAS1,EPB41L4B,EPHX1,ESR1,ESYT3,FGF7,FLT4,FYB2,GADD45G,GALNT11,GCLM,GJA1,GLUL,GOLM1,GRB10,HOMER1,HOXA10,IL2RA,IRS2,ITGB5,KCNJ2,KIF2C,LAMB3,LBH,LGR6,MCL1,MME,MSMB,MTHFD2,MYCN,MYH11,MYLK,MYOCD,NBN,NDRG1,NFIL3,NFKBIA,NR5A…
RLN1		other	2	Inhibited	-2.711	7.85e-08	ADRA2A,CCN2,CEBPB,CREM,ESR1,GATA3,GCH1,GJA1,IL2RA,INSR,ITPR3,KDR,MME,MYLK,PDE4B,RAPGEF3,RHOB,TF,TGFBR1,TNFSF10,TRPV4,VLDLR,YWHAG
RNF146		enzyme	2	Inhibited	-2.16	1.06e-10	AGPAT4,ALDH1A2,ANGPT2,BPGM,CCN2,CEBPB,CELSR1,CITED2,CNN3,EPAS1,ESR1,FAS,FASN,FGF7,FGFR1,GGT1,GPR75,GPR85,IRS2,ITPR3,KDR,KIF3A,KIT,LGR6,MCL1,NBN,NDRG1,NFIL3,NR5A2,PCBP2,PFKFB3,PLAU,PLEC,PTGS1,SAT1,SLC20A1,SNAI2,SP4,SQOR,TNFRSF11B,TNFSF10,TSC22D3
RNF4		transcription regulator	2	Inhibited	-2.502	1.09e-24	ADAMTS1,ADAMTS18,ADRA2A,ALDH1A2,ARHGEF7,ATP1B1,BCL6,BMPR2,BPGM,CAST,CCN2,CCNI,CCSAP,CDO1,CIT,CLDN5,CLGN,CNN3,COL1A1,COL6A3,CORIN,COTL1,CSGALNACT1,DDX60,EDNRA,ENC1,EPAS1,EPB41L4B,EPHX1,ESR1,ESYT3,FAS,FBN1,FGF7,FGFRL1,FKBP5,FYB2,GADD45G,GATA3,GLUL,GOLM1,GRB10,GREB1,HOXA10,HSD11B2,IL2RA,IRS1,IRS2,KCNJ2,LAMB3,MSMB,MTHFD2,MYO10,NDRG1,NDRG4,NEDD9,NFKBIA,OPRM1,PAPSS2,PCDH11X,PDGFB,PDLIM4,PFKFB3,PIM3,PIP…
RNF6		transcription regulator	3	Activated	2.781	3.81e-22	ADAMTS1,ADAMTS5,ADAMTS9,ADCY8,ADORA2A,ADRA2A,AGO2,ALDH1A2,ARHGAP24,ARHGEF7,ATP1A1,B4GALT3,BCAS1,BMPR2,BPGM,CACNA1D,CARD10,CAST,CAT,CAVIN2,CBS/LOC102724560,CCN2,CCN3,CCNI,CCP110,CCR3,CD34,CD47,CDH11,CDO1,CEBPB,CELF2,CIT,CITED2,CLDN5,CLGN,CNN3,COL4A1,COL4A2,COL6A3,CORIN,COTL1,CPEB4,CSRNP1,CSRP2,CYP24A1,DDX60,DIO2,DLG2,DOCK10,EDNRA,ENC1,ENDOD1,EPAS1,EPB41L4B,EPHX1,ESR1,ESYT3,FBN1,FECH,FGF7,FGFR1,FKB…
RUNX1		transcription regulator	1	Activated	2.157	0.00558	CD34,EPAS1,FAS,FECH,GATA3,GP5,IL2RA,KIT,KRT80,MYH10
RUNX2		transcription regulator	1	Activated	2.312	0.0088	ADAMTS5,COL1A1,DPYSL3,MYH11,PLAU,SGPP1,SNAI2,TNFRSF11B
RUNX3		transcription regulator	1	Activated	3.568	9.13e-06	CCN2,CDH11,CHST3,COL4A1,FBN1,GNAQ,ITGB5,MSRB3,PTPN21,PXDN
S100A8		other	2	Inhibited	-3.629	2.37e-17	ACSBG1,ACSS1,ADAMTS1,ADAMTS9,ADORA2A,ADRA2A,ANGPT2,APLP2,BCL6,CALCR,CAST,CAT,CCN2,CD38,CHGB,CHST3,CISH,CLDN5,COL1A1,COL4A1,COTL1,CREM,DDX60,DIO2,DUSP6,DYRK3,EHF,EPAS1,EPB41L4B,ESR1,FAS,FASN,FKBP5,FLT4,FRMD4B,GADD45G,GALNT11,GCH1,GJA1,HDAC9,HK2,HOMER1,HPSE,IL1R1,INSR,IRS1,IRS2,ITGB5,KDR,KIF2C,KIT,LAMB3,LPL,MCF2L,MME,MST1R,MYH11,MYLK,MYOCD,NBN,NDRG1,NFIL3,NFKBIA,NR1H4,NUAK2,OPRM1,PDGFB,PDK4,PIM3,PL…
salmonella minnesota R595 lipopolysaccharides		chemical - endogenous non-mammalian	2	Inhibited	-3.578	1.26e-16	ADAMTS5,ADAMTS9,ADRA2A,ALDH1A2,ANGPT2,APLP2,BCL6,C8orf44-SGK3/SGK3,CAT,CCN2,CD38,CELF2,CH25H,CHST3,CITED2,CLDN5,COL1A1,CREM,DIO2,DUSP6,EHF,EPAS1,ESR1,FAS,FKBP5,GADD45G,GALNT11,GCH1,GJA1,HDAC9,HK2,HOMER1,HPSE,IL1R1,IL2RA,INSR,IRS2,ITGB5,KDR,KIF2C,KIT,LAMB3,LPL,MME,MST1R,MYCN,MYH11,MYLK,MYOCD,NBN,NDRG1,NFIL3,NFKBIA,NR1H4,NUAK2,OPRM1,PDE4B,PDK4,PIM3,PLAU,PLK3,PTGS1,RASD1,RDH10,RHOC,SAT1,SEMA3C,SERPI…
SCGB3A2		other	3	Activated	2.883	8.2e-22	ACLY,ACSL6,ADAMTS1,ADAMTS5,ADAMTS9,AFF2,AGO2,ALPK1,ANGPT2,APLP2,ARHGAP24,ARHGEF7,ARID1A,ATP10A,B3GALT2,BCL2L14,BCL6,BPGM,CACNA1D,CALCR,CARD10,CAST,CAVIN2,CBS/LOC102724560,CCN2,CCN3,CCNI,CCR3,CDO1,CH25H,CHGB,CHST3,CIT,CLDN5,CLGN,CNTN1,COL1A1,COL4A1,COL4A2,COL6A3,CORIN,COTL1,CPEB2,CREM,CSRNP1,CSRP2,CYGB,CYP24A1,CYP26A1,DDX60,DLG2,DOCK10,DSE,DUSP16,DUSP6,EDNRA,EHF,ENC1,ENDOD1,EPB41L4B,EPHX1,ESR1,ESY…
SCUBE3		other	3	Inhibited	-3.082	1.9e-22	ACLY,ACSL6,ADAMTS1,ADAMTS5,ADAMTS9,AFF2,AGO2,ANGPT2,APLP2,ARHGAP24,ARHGEF7,ARID1A,ATP10A,ATP1B1,B3GALT2,BPGM,CACNA1D,CALCR,CARD10,CAST,CAVIN2,CBS/LOC102724560,CCN2,CCN3,CCNI,CCR3,CD34,CD38,CDH11,CDO1,CH25H,CHGB,CHST3,CIT,CLDN5,CLGN,CNTN1,COL1A1,COL4A1,COL4A2,COL6A3,CORIN,COTL1,CPEB2,CREM,CSRNP1,CSRP2,CYP24A1,CYP26A1,DDX60,DUSP16,DUSP6,EDNRA,EHF,ENC1,EPB41L4B,EPHX1,ESR1,ESYT3,FASN,FBN1,FGFR1,FLT4,…
SEC13		transporter	3	Inhibited	-2.646	8.47e-22	ADAMTS1,ADAMTS5,ADAMTS9,ADCY8,ADORA2A,ADRA2A,AGO2,ALDH1A2,ANGPT2,ARHGAP24,ARHGEF7,ATP1A1,B4GALT3,BCAS1,BMPR2,BPGM,CACNA1D,CARD10,CAST,CAT,CAVIN2,CBS/LOC102724560,CCN2,CCN3,CCNI,CCP110,CCR3,CD34,CD47,CDH11,CDO1,CEBPB,CELF2,CIT,CITED2,CLDN5,CLGN,CNN3,COL4A1,COL4A2,COL6A3,CORIN,COTL1,CPEB4,CSRNP1,CYP24A1,DDX60,DIO2,DLG2,DOCK10,EDNRA,ENC1,ENDOD1,EPAS1,EPB41L4B,EPHX1,ESR1,ESYT3,FASN,FBN1,FECH,FGF7,FGF…
SELENOS		other	2	Activated	2.84	5.22e-14	ADAMTS9,ADRA2A,ALDH1A2,APLP2,BCL6,CAT,CCN2,CEBPB,CELF2,CHST3,COL1A1,CREM,EHF,ESR1,FAS,FASN,FKBP5,GALNT11,GCH1,GJA1,HDAC9,HK2,IL1R1,IL2RA,IRS2,ITGB5,KDR,KIT,LAMB3,LPL,MCL1,MME,MST1R,MYCN,MYLK,MYOCD,NBN,NDRG1,NFIL3,NFKBIA,NUAK2,OPRM1,PDK4,PIM3,PLAU,PLK3,PTGS1,RASD1,RDH10,RHOB,SLC20A1,SMAD3,SOD3,TGM2,THBS2,TIPARP,TNFAIP2,TNFAIP8,TNFRSF11B,TNFSF10
SETD2		enzyme	1	Activated	2	0.0181	CCN2,CITED2,RHOB,SEMA3C
SIN3A		transcription regulator	1	Activated	2	0.0144	BCL6,COL1A1,ESR1,INSR,TP53BP1
SIRT6		enzyme	1	Activated	2.378	0.00805	CCN2,COL1A1,FASN,IRS2,PCBP2,PLCB1,SMAD3,TGFBR1
SKIL		transcription regulator	1	Inhibited	-2	0.0168	CDH11,COL4A1,CPEB2,THBS2
SLC15A4		transporter	1	Inhibited	-2.55	0.00097	ADAMTS1,COL1A1,CPEB2,DOCK10,IL1R1,MTHFD2,SAT1,STC2,TRAM2,TUBB6
SLIRP		other	2	Activated	2.331	3.31e-18	ADAMTS5,ADORA2A,ALDH1A2,ANGPT2,ATP1B1,BCL6,BMPR2,BPGM,CAST,CAVIN2,CCP110,CDO1,CEBPB,CH25H,CISH,CIT,CLGN,CNN3,COL1A1,COL4A1,COL4A2,CORIN,CPEB4,CYP24A1,DLG2,ENC1,EPAS1,EPB41L4B,EPHX1,ESR1,ESYT3,FAS,FASN,FGF7,FGFR1,FKBP5,FYB2,GADD45G,GCLM,GIT2,GJA1,GLUL,GNAQ,GOLM1,GPR158,GREB1,HK2,IL1R1,KCNJ2,KIF2C,LBH,MAGI1,MAP1B,MAP2K6,MAP3K1,MAST2,MCF2L,MME,MPDZ,MSMB,MST1R,MTHFD2,MYH10,MYH11,MYLIP,NEDD4,NEDD9,NFI…
SLIT2		other	2	Activated	2.1	1.9e-12	APLP2,BCL6,CALCR,CDH11,CHST3,CISH,CLDN5,COL1A1,COL4A1,CYP24A1,EPAS1,EPHB1,FASN,FKBP5,GALNT11,GATA3,GCLM,GJA1,HK2,HSD11B2,IL1R1,IL2RA,INSR,IRS1,IRS2,ITGB5,KDR,KIF3A,LAMB3,LPL,MME,MYCN,MYH10,MYH11,MYOCD,NBN,NDRG1,NEDD9,NFIL3,NFKBIA,NPY,PAK1,PDK4,PLAU,PTGS1,RASD1,RDH10,SLC16A1,SOAT1,TGM2,TIPARP
SMAD2		transcription regulator	2	Inhibited	-2.631	6.92e-20	ACSL6,ADAMTS1,ADAMTS5,ADRA2A,ALDH1A2,ANGPT2,ARHGEF7,ATP10A,ATP1B1,B3GALT2,BCL6,BPGM,CACNA1D,CAST,CAVIN2,CBS/LOC102724560,CCN2,CCN3,CCNI,CCR3,CD34,CD38,CD47,CDH11,CDO1,CHST3,CIT,CLDN5,CLGN,CORIN,COTL1,CPEB2,CREM,CSRP2,CYP26A1,EDNRA,EPAS1,EPB41L4B,EPHX1,ESYT3,FGF7,FGFR1,FUT8,FYB2,GADD45G,GJA1,GLTP,GLUL,GOLM1,GPR158,GPR85,GRB10,GRHL1,HDAC9,HKDC1,HOXA10,HPSE,IL2RA,INSR,IRS1,IRS2,ITPK1,KCNJ2,KIF2C,KIT…
SMAD7		transcription regulator	1	Activated	2.165	0.000234	BMPR1B,BMPR2,CCN2,CITED2,COL1A1,COL6A3,FAS,HDAC9,NFKBIA,SMAD3
SMARCA4		transcription regulator	2	Inhibited	-2.271	2.3e-21	ACLY,ACSL6,ACSS1,ACTN4,ADAMTS5,ALDH1A2,ANGPT2,ARHGEF4,ARID1A,ATP1A1,ATP1B1,BCL6,BMPR2,BPGM,CAST,CAT,CCN2,CCP110,CD34,CDH11,CDO1,CEBPB,CELSR1,CHST12,CIT,CLGN,CNTN1,COL1A1,COL4A1,COL4A2,CORIN,CYP24A1,DIO2,DLG2,DUSP6,EDNRA,EHF,ENTPD3,EPB41L4B,EPHX1,ESYT3,FAM120A,FAS,FASN,FKBP1B,FKBP5,FRMD4A,FYB2,GADD45G,GATA3,GIT2,GJA1,GLUL,GNAQ,GOLM1,GPR158,GPR75,GPR85,GREB1,HCN1,HDAC9,HK2,HOMER1,HS3ST1,HSD11B2,IL1…
SOX10		transcription regulator	3	Inhibited	-2.646	2.5e-21	ADAMTS1,ADAMTS9,ALDH1A2,ANGPT2,APLP2,ARHGEF7,ATP10A,BCL6,BMPR2,BPGM,CAST,CAT,CAVIN1,CAVIN2,CCNI,CD38,CDO1,CHST3,CIT,CLGN,CNN3,CORIN,COTL1,CPEB4,CYP24A1,CYP26A1,DIO2,EDNRA,ENC1,EPAS1,EPB41L4B,EPHX1,ESR1,ESYT3,FASN,FGF7,FYB2,GADD45G,GALNT11,GATA3,GCLM,GLUL,GOLM1,GRB10,HDAC9,HK2,HOMER1,HOXA10,HSD11B2,IL2RA,INSR,ITGB5,ITPR3,KCNJ2,KDR,KIF2C,LAMB3,LGR6,LPL,MME,MSMB,MTHFD2,MYCN,MYH10,MYH11,MYLK,MYOCD,MY…
SOX11		transcription regulator	3	Activated	2.388	5.41e-22	ACLY,ACSBG1,ACSL6,ACSS1,ACTN4,ADAMTS5,ADAMTS9,ADRA2A,ALDH1A2,ANKRD13A,APCDD1,APLP2,ARAP2,ARHGAP24,ARHGEF18,ARHGEF4,ASXL3,ATP1A1,ATP1B1,BMPR1B,BMPR2,BPGM,C1QTNF3,CARHSP1,CAVIN2,CCNI,CCP110,CD34,CD38,CD47,CDH11,CDO1,CELSR1,CH25H,CHST12,CHST15,CHST3,CISH,CIT,CLGN,COL1A1,COL4A1,COL4A2,COL6A3,COTL1,CREM,CSRNP1,CSRP2,CYGB,CYP24A1,DDX60,DHRS3,DIO2,DOCK10,EDNRA,EHF,EMP2,ENC1,EPB41L4B,EPHB1,EPHX1,ESYT3,FA…
SOX7		transcription regulator	2	Inhibited	-2.53	4.6e-05	COL4A1,COL4A2,FGFR1,FLT4,GLUL,GRHL3,HERPUD1,IL2RA,KDR,PLAU
SP1		transcription regulator	1	Inhibited	-3.059	4.27e-12	ACSS1,ADAMTS1,CAT,CBS/LOC102724560,CCN2,CEBPB,CITED2,COL1A1,CREM,CYP26A1
SRA1		transcription regulator	2	Inhibited	-2.553	8.57e-22	ACLY,ADAMTS1,ADAMTS5,ADORA2A,ANGPT2,ARID5B,ATP1B1,BCL6,BMPR2,BPGM,C8orf44-SGK3/SGK3,CAST,CAT,CAVIN2,CBS/LOC102724560,CCP110,CD34,CDO1,CH25H,CHST15,CISH,CIT,CLGN,CNN3,COL1A1,COL4A1,COL4A2,CORIN,CPEB4,CYP24A1,CYP26A1,DIO2,DLG2,DOCK10,DPYSL3,ENC1,EPB41L4B,ESR1,ESYT3,FAS,FBN1,FGF7,FGFR1,FYB2,GADD45G,GCLM,GIT2,GJA1,GLUL,GNAQ,GOLM1,GPR158,GREB1,HK2,IL2RA,INSR,IRS1,IRS2,KCNJ2,KDR,KIF2C,KIT,LBH,LNPEP,MAG…
STAT6		transcription regulator	1	Inhibited	-2.365	5.04e-06	ADAP1,BCL6,CD38,CISH,COL1A1,DOCK10,EPHX1,FASN,FKBP5,GADD45G
STEAP3		transporter	1	Activated	2.985	5.47e-06	ADORA2A,CCN2,CEBPB,COL1A1,NEDD9,SORBS2,TGFBR1,TGM2,TRPV4
SUFU		transcription regulator	2	Activated	2.021	1.73e-12	ANGPT2,ATP6V1C2,BCL6,BMPR1B,C1QTNF3,CCSAP,CDH11,COL1A1,CSRNP1,DIO2,DUSP6,ENDOD1,EPB41L4B,FAM43A,FLT4,HK2,HPSE,HSD11B2,IL2RA,KBTBD8,KDM7A,KIT,KRT80,LAMB3,MAGI1,MST1R,MYCN,NPY,PAPSS2,PDK4,PDZRN3,PFKFB3,PLAU,RHOB,RRAS2,SAT1,SERPINB5,SESN1,SGPP2,SNAI2,SOCS2,SOWAHC,TMCC3,TMEM100,TNFSF13B,TSC22D3,YAP1,ZSWIM6
SULT1E1		enzyme	2	Activated	2.256	2.22e-29	ACSS1,ACTN4,ADAMTS18,ADAMTS5,ADORA2A,ALDH1A2,ANGPT2,ANKS1B,APCDD1,ARID5B,ATP1B1,ATP2B2,B3GNT7,BCAS1,BCL6,BMPR1B,BMPR2,C8orf44-SGK3/SGK3,CACNA1D,CAT,CBS/LOC102724560,CCN3,CCNI,CCR3,CDH11,CDK18,CEBPB,CELF2,CISH,CITED2,CLDN5,COL1A1,CREM,CYP24A1,DGUOK,DLG2,DUSP6,ENC1,ESR1,FAS,FASN,FBN1,FGF7,FKBP5,FRMD4B,FUT8,GAB2,GADD45G,GALNT7,GATA3,GCH1,GJA1,GLUL,GRB10,GREB1,GRHL1,GRIN3A,HCN1,HERPUD1,HK2,HOMER1,HOX…
TAF1		transcription regulator	2	Inhibited	-2.117	1.93e-18	ACLY,ACSL6,ACSS1,ACTN4,ALDH1A2,ARHGEF4,ARHGEF7,ATP1A1,BMPR2,BPGM,CAST,CAT,CCN2,CCNI,CDO1,CEBPB,CELSR1,CHST12,CIT,CLGN,COL1A1,COL4A1,COL4A2,CORIN,COTL1,CYP24A1,DUSP6,EDNRA,EPB41L4B,EPHX1,ESYT3,FAM120A,FAS,FASN,FKBP1B,FKBP5,FRMD4A,FYB2,GADD45G,GATA3,GJA1,GLUL,GNAQ,GOLM1,GPR75,GPR85,HDAC9,HK2,HS3ST1,IL1R1,IL2RA,IL4I1,INSR,IRS1,ITGB5,KDR,KIF2C,MAP2K6,MCL1,MSMB,MYH10,MYOCD,NDRG1,NFKBIA,OSGIN1,PAK1,PCD…
TCF		group	2	Inhibited	-2.683	1.13e-13	ADAMTS9,ALDH1A2,ANKRD13A,APCDD1,ARAP2,ARHGEF18,BCL6,CARHSP1,CBS/LOC102724560,CCN2,CCP110,CD38,CD47,CDH11,CDO1,CITED2,COL1A1,COL4A1,COL4A2,CREM,CSRNP1,DOCK10,EFNB1,ENC1,EPAS1,EPHB1,ESR1,FGFR1,FRMD4A,FUT8,FUT9,GADD45G,GCLM,GJA1,GLTP,IL4I1,IRS1,IRS2,ITGB5,KDR,LBH,LDLRAP1,LGR6,LPAR3,LPL,MAP1B,MYRF,NEDD9,NR1H4,NR5A2,PAPSS1,PDE4B,PIM3,POLR1D,RASGEF1B,RHOC,RICTOR,SEMA3C,SESN1,SLCO3A1,SMIM15,SOAT1,SORBS2…
TCF20		transcription regulator	2	Inhibited	-2.712	4.67e-19	ACSS1,ALDH1A2,ARHGEF7,BMPR2,BPGM,CAST,CBS/LOC102724560,CCN3,CCNI,CDH11,CDH6,CDO1,CEBPB,CIT,CITED2,CLGN,CNN3,COL1A1,CORIN,COTL1,CREM,CYGB,CYP24A1,EPAS1,EPB41L4B,EPHX1,ESYT3,FAS,FGF7,FKBP5,FYB2,GADD45G,GATA3,GJA1,GLTP,GOLM1,HPSE,IL1R1,IL2RA,INSR,IRS2,ITGB5,KCNJ2,KDR,KIF2C,KIT,LAMB3,LPL,MCL1,MSMB,MST1R,MTHFD2,MYCN,MYLK,NFIL3,NFKBIA,NR5A2,PCDH11X,PDGFB,PDLIM4,PIM3,PLAU,PLCE1,PRKAR2A,PTGS1,RASSF3,RHOB…
TCF7L2		transcription regulator	1	Inhibited	-3.311	5.67e-10	ALDH1A2,ANKRD13A,APCDD1,ARAP2,CARHSP1,CCN2,CCP110,DOCK10,EFNB1,ENC1
TCOF1		transcription regulator	1	Inhibited	-2.164	0.00779	ADAMTS1,GGT1,KIT,NDRG1,PPP4R4,TMEM100,TXNRD1
TERF2IP		other	1	Inhibited	-2	0.00187	CCN2,HS3ST1,NFKBIA,SLIT3
Testosterone-AR dimer		complex	2	Inhibited	-2.357	2.63e-17	ADRA2A,ALDH1A2,ARHGEF7,ATP1B1,BPGM,CAST,CAT,CCN2,CCNI,CDO1,CEBPB,CIT,CLGN,CNN3,CORIN,COTL1,EPAS1,EPB41L4B,EPHX1,ESR1,ESYT3,FAS,FGF7,FGFR1,FKBP5,FYB2,GADD45G,GATA3,GGT1,GOLM1,IL1R1,IRS1,IRS2,KCNJ2,KIF2C,MSMB,MTHFD2,NDRG1,NPY,NR5A2,PCDH11X,PDLIM4,PIM3,PLAU,PLCE1,PRKAR2A,PTGS1,RALA,RASSF3,RHOB,RNF128,SERPINB5,SMAD3,SOD3,SPINT4,SRD5A2,TF,TGFBR1,TIMP3,TMEM100,TNFRSF11B,TNFSF10,TXNRD1,USP53,WEE1
TGFA		growth factor	2	Inhibited	-3.157	2.49e-20	ADAP1,ADCY8,AGO2,ALPK1,ANGPT2,ATP10A,ATP1B1,B4GALT3,BCAS1,BMPR2,BRD4,CALCR,CAT,CAVIN2,CCN3,CCR3,CD38,CD47,CDH11,CEBPB,CH25H,CIT,CITED2,CLDN5,CNNM4,COL6A3,CREM,CYGB,CYP24A1,CYP26A1,DDX60,DGUOK,DIO2,DOCK10,DUSP6,EDNRA,EHF,ENDOD1,EPAS1,EPHB1,ESR1,FBN1,FGF7,FGFR1,FKBP5,GADD45G,GALNT11,GCLM,GLUL,GPR85,GRB10,GREB1,HERPUD1,HEYL,HK2,HKDC1,HOMER1,HOXA10,HSD11B2,IL2RA,INSR,ITGB5,ITPK1,KDR,KIF2C,L3MBTL1,LAM…
TGFB1I1		transcription regulator	2	Inhibited	-2.138	1.88e-17	ACLY,ADAMTS1,ADAMTS5,AGO2,ALDH1A2,APLP2,ARHGAP24,ARHGEF7,BCL6,BMPR2,BPGM,CAST,CCNI,CDH11,CDO1,CHST3,CIT,CLGN,CNN3,CNNM4,COL6A3,CORIN,COTL1,EPB41L4B,EPHX1,ESYT3,FASN,FBN1,FGF7,FGFR1,FYB2,GADD45G,GALNT11,GOLM1,GREB1,INSR,IRS1,ITGB5,KCNJ2,KIF2C,KIT,LAMB3,LPL,MAP1B,MCL1,MME,MSMB,MTHFD2,MYCN,NBN,NDRG1,NEDD9,NFIL3,NFKBIA,PCDH11X,PDGFB,PDK4,PDLIM4,PIM3,PLAU,PLCE1,PRKAR2A,RASD1,RASSF3,RDH10,RHOC,RNF128,S…
TGFB2		growth factor	2	Inhibited	-2.246	5e-23	ACSS1,ADAMTS5,ADAMTS9,ADRA2A,AFF2,AGPAT4,ARHGAP24,ATP10A,BMPR2,BPGM,CACNA1D,CAVIN1,CAVIN2,CBS/LOC102724560,CCN2,CCN3,CCNI,CD38,CDH11,CDO1,CELSR1,CITED2,CNN3,COL1A1,COL4A1,COL4A2,COL6A3,CORIN,CREM,CSRNP1,CSRP2,CYGB,CYP24A1,CYP26A1,DDX60,DIO2,EHF,EPHB1,EPHX1,ESR1,FAS,FBN1,FGF7,FGFR1,FKBP5,FUT8,FUT9,GADD45G,GCH1,GGT1,GLUL,GPR75,GPR85,GRB10,HDAC9,HOMER1,HOXA10,IL1R1,INSR,IRS1,ITGB5,ITPR3,KDR,KIAA0513…
TGFB2-AS1		other	1	Activated	2.236	0.0311	BMPR2,EDNRA,FGFR1,TGFBR1,TMEM117
TGFB3		growth factor	2	Inhibited	-2.513	7.54e-20	ACLY,ADAMTS5,ADAMTS9,ADRA2A,AGPAT4,AKAP7,ALDH1A2,ARHGAP24,B4GALT3,BPGM,CACNA1D,CAPZA1,CCN2,CCN3,CD34,CDH6,CELSR1,CISH,CITED2,CNN3,COL4A1,COL4A2,COL6A3,CREM,CSRP2,CYP24A1,DIO2,DUSP6,EHF,EMP2,EPAS1,ESR1,FAS,FASN,FBN1,FGF7,FGFR1,FKBP5,GADD45G,GATA3,GCH1,GGT1,GJA1,GPR75,GPR85,HDAC9,HK2,HOMER1,IGLL1/IGLL5,ITGB5,ITPR3,KDR,KIF2C,KIF3A,KIT,LGR6,MCL1,MSRB3,MST1R,MYCN,MYH10,MYO10,MYOCD,NBN,NDRG1,NFIL3,NR5A…
TGFBR2		kinase	1	Activated	2.187	3.24e-07	ADAMTS5,ADORA2A,AGPAT4,BFSP1,CCN2,COL1A1,EPAS1,FASN,FGF7,FKBP5
TGFBR3		kinase	2	Activated	2.047	6.03e-17	ACLY,ADAMTS1,ADAMTS5,ADAMTS9,ADRA2A,APLP2,ARHGAP24,BCL6,CACNA1D,CEBPB,CHST3,COL1A1,COL4A1,COL4A2,COL6A3,CREM,CYP24A1,EHF,EPAS1,FAS,FASN,FBN1,FKBP5,GALNT11,GATA3,GCH1,HDAC9,HK2,HSD11B2,IL1R1,IL2RA,INSR,IRS1,ITGB5,KDR,KIT,LAMB3,LPL,MME,MST1R,MYCN,MYH11,MYLK,NBN,NDRG1,NFIL3,NPY,NUAK2,OPRM1,PAK1,PDGFB,PDK4,PIM3,PLK3,PTGS1,RASD1,RDH10,RHOB,SNAI2,SOD3,TF,TGFBR1,TGM2,TIMP3,TIPARP,TNFAIP2,TNFAIP8,TNFRSF1…
thiamine		chemical - endogenous mammalian	3	Activated	2.376	1.6e-18	ACLY,ACSL6,ACSS1,ACTN4,ADAMTS5,ADAMTS9,ADAP1,ADRA2A,AGO2,AGPAT4,APLP2,ARHGEF4,ATP10A,ATP1A1,ATP1B1,BMPR2,BPGM,CAVIN1,CCN3,CD34,CD38,CD47,CELSR1,CH25H,CHGB,CHST12,CHST3,CITED2,CLDN5,COL4A2,CREM,CYGB,CYP24A1,DIO2,DOCK10,DSE,EDNRA,EHF,ENDOD1,EPHX1,FAM120A,FBN1,FGF7,FGFR1,FKBP1B,FRMD4A,GALNT11,GCH1,GCLM,GGT1,GNAQ,GPR75,GPR85,GRB10,GREB1L,GRHL3,HDAC9,HERPUD1,HOMER1,HOXA10,HPSE,HS3ST1,HSD11B2,IL1R1,INS…
TJP2		kinase	2	Inhibited	-2.219	4.4e-13	ADAMTS9,ADRA2A,APLP2,BCL6,CCN2,CD34,CHST3,CREM,EHF,ESR1,FAS,FKBP5,GALNT11,GATA3,GCH1,HDAC9,HK2,IL1R1,IL2RA,INSR,ITGB5,KIT,LAMB3,LPL,MCL1,MME,MST1R,MYCN,MYLK,NBN,NDRG1,NFIL3,NFKBIA,NUAK2,OPRM1,PDK4,PIM3,PLAU,PLK3,PTGS1,RASD1,RDH10,RHOB,SMAD3,SOD3,TGM2,THBS2,TIPARP,TNFAIP2,TNFAIP8,TNFRSF11B,TNFSF10
TLN1		other	3	Inhibited	-2.148	9.57e-17	ACSBG1,ACSL6,ACSS1,ACTN4,ADAMTS5,ADAMTS9,ADAP1,ADCY8,AGO2,AKAP7,ALPK1,APLP2,ARHGAP24,ARHGEF4,ARID1A,ATP10A,ATP1A1,ATP2B2,B3GALT2,B4GALT3,BCAS1,BFSP1,BMPR1B,CACNA1D,CALCR,CAPZA1,CCNI,CCR3,CDO1,CELSR1,CH25H,CHST12,CHST3,CIT,CNKSR3,CNN3,CYGB,CYP24A1,CYP26A1,DDX60,DHRS3,DIO2,DSE,EHF,EMP2,ENC1,ENDOD1,FAM120A,FAM13A,FKBP1B,FRMD4A,FRMD4B,FUT8,GALNT11,GCH1,GNAQ,GPR158,GPR75,GPR85,GRHL1,GRHL3,HDAC9,HERPUD…
TMEM201		other	3	Inhibited	-3.082	1.9e-22	ACLY,ACSL6,ADAMTS1,ADAMTS5,ADAMTS9,AFF2,AGO2,ANGPT2,APLP2,ARHGAP24,ARHGEF7,ARID1A,ATP10A,ATP1B1,B3GALT2,BPGM,CACNA1D,CALCR,CARD10,CAST,CAVIN2,CBS/LOC102724560,CCN2,CCN3,CCNI,CCR3,CD34,CD38,CDH11,CDO1,CH25H,CHGB,CHST3,CIT,CLDN5,CLGN,CNTN1,COL1A1,COL4A1,COL4A2,COL6A3,CORIN,COTL1,CPEB2,CREM,CSRNP1,CSRP2,CYP24A1,CYP26A1,DDX60,DUSP16,DUSP6,EDNRA,EHF,ENC1,EPB41L4B,EPHX1,ESR1,ESYT3,FASN,FBN1,FGFR1,FLT4,…
TNF		cytokine	1	Inhibited	-2.377	3.78e-20	ADAMTS5,ADORA2A,ANGPT2,APLP2,ARHGEF18,ARHGEF4,ARID5B,ATP1A1,BCL6,BPGM
TNIK		kinase	2	Inhibited	-3.781	1.02e-10	ACLY,ALDH1A2,ANKRD13A,APCDD1,ARAP2,CARHSP1,CAT,CCN2,CCP110,CEBPB,CELF2,COL1A1,DIO2,DOCK10,DUSP6,EFNB1,ENC1,EPAS1,EPHB1,FAS,FASN,FRMD4A,GCLM,GJA1,GLTP,GLUL,HPSE,IL2RA,IRS1,IRS2,LDLRAP1,LGR6,LPAR3,LPL,MAP1B,MCL1,MYH10,MYRF,PAPSS1,PIM3,PLAU,POLR1D,RASGEF1B,SMIM15,SNAI2,SOD3,SYDE2,TGM2,TSC22D3,UGT1A1,YAP1
TNKS2		enzyme	2	Inhibited	-2.263	1.86e-11	AGPAT4,ALDH1A2,ANGPT2,BPGM,CEBPB,CELSR1,CISH,CITED2,CNN3,COL4A1,EPAS1,ESR1,FASN,FGF7,FGFR1,GCLM,GGT1,GPR75,GPR85,IL2RA,IRS1,IRS2,ITPR3,KDR,KIF3A,KIT,LGR6,MCL1,MYH10,MYH11,MYOCD,NBN,NDRG1,NFIL3,NR5A2,PCBP2,PFKFB3,PLAU,PLEC,PTGS1,RHOB,SAT1,SLC20A1,SNAI2,SP4,SQOR,THBS2,TNFRSF11B,TNFSF10,TSC22D3
tomatidine		chemical - endogenous non-mammalian	2	Activated	2.324	2.89e-14	ADAMTS5,ALDH1A2,APLP2,BCL6,CALCR,CCN2,CEBPB,CELF2,CH25H,CHST3,CLDN5,COL1A1,DIO2,DUSP6,EPAS1,ESR1,FAS,FKBP5,GADD45G,GALNT11,GCH1,GJA1,HK2,HOMER1,HPSE,IL1R1,IL2RA,INSR,ITGB5,LAMB3,LPL,MME,MYCN,MYH11,NBN,NDRG1,NFIL3,NFKBIA,NR1H4,PDK4,PLAU,PTGS1,RASD1,RDH10,SAT1,SEMA3C,SERPINB5,SMAD3,SOAT1,SOD3,TFCP2L1,TGM2,THBS2,TIMP3,TIPARP,TNFAIP2,TNFAIP8,TNFRSF11B,VLDLR,YAP1
TRIM25		enzyme	2	Inhibited	-2.226	5.4e-17	ADAMTS9,ADRA2A,AGPAT4,ANGPT2,ARHGEF7,BCL6,BMPR2,CAST,CCN2,CCNI,CDO1,CELSR1,CISH,CIT,CITED2,CLGN,CORIN,COTL1,CREM,EHF,EPAS1,EPB41L4B,EPHX1,ESR1,ESYT3,FASN,FGF7,FGFR1,FYB2,GADD45G,GATA3,GCH1,GGT1,GOLM1,GPR75,GPR85,HDAC9,IL2RA,IRS2,ITPR3,KCNJ2,KDR,KIF2C,KIF3A,KIT,LGR6,MCL1,MSMB,MST1R,MTHFD2,MYCN,MYLK,NBN,NFIL3,NR5A2,NUAK2,OPRM1,PCBP2,PCDH11X,PDK4,PDLIM4,PFKFB3,PIM3,PLAU,PLCE1,PLEC,PLK3,PRKAR2A,PTGS1…
UBA3		enzyme	2	Activated	3.11	2.65e-22	ADAMTS18,ADAMTS5,ADAMTS9,AGO2,APCDD1,ARID5B,ATP1B1,BCL6,BMPR2,BPGM,C8orf44-SGK3/SGK3,CAST,CAT,CBS/LOC102724560,CCN2,CCP110,CCSAP,CD34,CDO1,CELF2,CHST15,CIT,CLDN5,CLGN,CNN3,COL6A3,CORIN,CREM,CSGALNACT1,DDX60,DLG2,DOCK10,DPYSL3,EDNRA,EHF,ENC1,EPAS1,EPB41L4B,EPHX1,ESR1,ESYT3,FAS,FGF7,FGFR1,FGFRL1,FYB2,GADD45G,GATA3,GCH1,GIT2,GLUL,GNAQ,GOLM1,GPR158,GRB10,GREB1,HDAC9,HOXA10,HSD11B2,INSR,IRS1,IRS2,KCNJ…
UCHL1		peptidase	1	Inhibited	-2.236	0.0311	DOCK10,GIT2,GOLM1,HDAC9,LBH
USP15		peptidase	3	Inhibited	-2.335	2.5e-23	ACLY,ACSBG1,ACSL6,ACSS1,ACTN4,ADAMTS18,ADAMTS5,ADAP1,AGO2,ANKRD13A,ARAP2,ARHGEF18,ARHGEF4,ARID1A,ASXL3,ATP1A1,ATP6V1C2,B3GALT2,BPGM,CACNA1D,CALCR,CARHSP1,CAT,CBS/LOC102724560,CCN2,CCNI,CCP110,CD47,CDH11,CDO1,CEBPB,CELF2,CELSR1,CH25H,CHST12,CLDN5,CLGN,CNN3,CNTN1,COL1A1,COL4A1,CPEB2,CPEB4,CSGALNACT1,CSRNP1,CSRP2,CYGB,CYP24A1,DGUOK,DNAJC13,DOCK10,DUSP16,DUSP6,EDNRA,EFNB1,EMP2,ENC1,ENDOD1,EPAS1,EPB41…
USP17L		group	2	Activated	2.744	1.27e-09	APLP2,ATP1B1,BMPR2,CCN2,CEBPB,COL4A1,ESR1,FBN1,FRRS1L,GATA3,GJA1,GLUL,HK2,IL1R1,IL2RA,IL4I1,INSR,KIT,LAMB3,LBH,MYCN,MYLK,NFKBIA,PAK1,PLAU,PLCD1,RHOB,SNAI2,SOAT1,TGFBR1,TNFAIP2,TNFRSF11B,WEE1,ZBTB16
USP20		peptidase	2	Activated	2.138	5.91e-16	ADAMTS5,ADAMTS9,ADRA2A,ALDH1A2,ARHGEF7,BMPR2,BPGM,CAST,CBS/LOC102724560,CCNI,CDO1,CIT,CITED2,CLGN,CNN3,COL1A1,CORIN,COTL1,CREM,DIO2,EHF,EPAS1,EPB41L4B,EPHX1,ESR1,ESYT3,FAS,FGF7,FKBP5,FYB2,GADD45G,GATA3,GCH1,GOLM1,HDAC9,HSD11B2,IL1R1,IL2RA,KCNJ2,KDR,KIF2C,KIT,KREMEN1,MCL1,MSMB,MST1R,MTHFD2,MYLK,NFKBIA,NUAK2,OPRM1,PCDH11X,PDE4B,PDGFB,PDLIM4,PIM3,PLAU,PLCE1,PLK3,PRKAR2A,PTGS1,RASSF3,RHOB,RNF128,SERP…
USP5		peptidase	2	Inhibited	-2.287	2.44e-20	ALDH1A2,ANKS1B,ARHGEF7,BCL6,BMPR2,BPGM,BRD4,CAST,CAT,CCN2,CCNI,CDO1,CEBPB,CISH,CIT,CLGN,CNN3,CORIN,COTL1,DUSP6,EPAS1,EPB41L4B,EPHX1,ESYT3,FAS,FGF7,FKBP5,FYB2,GADD45G,GATA3,GOLM1,HSD11B2,IL1R1,KCNJ2,KDR,KIF2C,MAP3K1,MSMB,MTHFD2,MYCN,MYOCD,NBN,NEDD4,NFKBIA,PCDH11X,PDLIM4,PI16,PIM3,PLAU,PLCE1,PRKAR2A,PTGS1,RASSF3,RHOB,RNF128,SERPINB5,SMAD3,SNAI2,SOD3,SRD5A2,TF,TGFBR1,TIMP3,TMC7,TMEM100,TMEM19,TNFSF1…
VAV3		cytokine	2	Inhibited	-3.051	3.38e-21	ADAMTS5,ADAMTS9,ADRA2A,AKAP7,ANGPT2,APLP2,ARHGEF7,ATP10A,BMPR2,BPGM,CAPZA1,CAST,CAT,CBS/LOC102724560,CCNI,CD38,CDO1,CELF2,CHST3,CISH,CIT,CITED2,CLDN5,CLGN,CNN3,CORIN,COTL1,CREM,CYP26A1,DIO2,EHF,EMP2,EPAS1,EPB41L4B,EPHX1,ESR1,ESYT3,FASN,FGF7,FYB2,GADD45G,GALNT11,GCH1,GCLM,GOLM1,GRB10,HDAC9,HK2,HOMER1,HOXA10,IGLL1/IGLL5,IL2RA,IL4I1,INSR,IRS2,ITGB5,KCNJ2,KDR,KIF2C,KIT,LAMB3,LPL,MME,MSMB,MST1R,MTHFD2…
Vegf		group	1	Inhibited	-3.34	7.02e-08	ADAMTS1,ADORA2A,ANGPT2,CELSR1,CSGALNACT1,DIO2,DUSP6,EHF,EMP2,FAS
VEGFA		growth factor	1	Inhibited	-2.294	5.42e-06	ADAMTS1,ANGPT2,CCN2,CD34,CITED2,CLDN5,COL1A1,FGFR1,FLT4,GJA1
Villin		group	3	Activated	2.157	2.66e-18	ACLY,ALDH1A2,ANGPT2,APLP2,ARHGEF7,B4GALT3,BCL6,BMPR2,BPGM,CACNA1D,CALCR,CAST,CAVIN1,CCNI,CCR3,CD34,CD47,CDO1,CELF2,CHST3,CIT,CLDN5,CLGN,CNN3,COL1A1,COL6A3,CORIN,COTL1,CREM,DIO2,DOCK10,DSE,DUSP6,EHF,EPB41L4B,EPHB1,EPHX1,ESYT3,FASN,FYB2,GADD45G,GCLM,GLUL,GOLM1,HEYL,HOMER1,INSR,IRS2,ITGB5,ITPK1,ITPR3,KCNJ2,KDR,KIF2C,LBH,LPAR3,LPL,MAP1B,MAP2K6,MME,MSMB,MTHFD2,MYO10,MYOCD,NBN,NEDD9,NPY,NR1H4,PCDH11X,P…
WNT3A		cytokine	2	Inhibited	-4.123	1.52e-28	ACSBG1,ACSS1,ADAMTS1,ADAMTS5,ALPK1,ANGPT2,ANKRD13A,APCDD1,APLP2,ARAP2,ARHGEF7,ATP10A,ATP1B1,BMPR2,BPGM,CARHSP1,CAST,CAT,CAVIN1,CBS/LOC102724560,CCN2,CCNI,CCP110,CD38,CD47,CDH11,CDO1,CEBPB,CELF2,CHST3,CIT,CITED2,CLDN5,CLGN,CNN3,COL1A1,COL4A1,COL4A2,COL6A3,CORIN,COTL1,CREM,CSRNP1,CYP24A1,CYP26A1,DIO2,DOCK10,EFNB1,ENC1,EPAS1,EPB41L4B,EPHB1,EPHX1,ESYT3,FGF7,FGFR1,FLT4,FRMD4A,FYB2,GADD45G,GALNT11,GCLM…
XDH		enzyme	1	Activated	2.219	0.00396	CCN2,CEBPB,IL2RA,INSR,PLAU
YAP/TAZ		group	2	Inhibited	-2.405	3.85e-11	AGPAT4,ALDH1A2,ANGPT2,APLP2,BPGM,CAVIN2,CCN2,CEBPB,CELSR1,CIT,CITED2,CNN3,COL1A1,COL4A1,COL4A2,EPAS1,ESR1,FAS,FGF7,FGFR1,GGT1,GJA1,GPR75,GPR85,IRS2,ITPR3,KDR,KIF3A,KIT,LGR6,MAP1B,MCL1,MPDZ,NFIL3,NFKBIA,NR5A2,NUAK2,PCBP2,PDK4,PFKFB3,PLAU,PLEC,PPP1R3B,PTGS1,SAT1,SLC20A1,SMAD3,SNAI2,SP4,SQOR,TGFBR1,TNFRSF11B,TNFSF10,TSC22D3,TTC8,YAP1
ZNF703		other	3	Activated	3.886	2.92e-29	ACSBG1,ACSS1,ACTN4,ADAMTS1,ADAMTS5,ALPK1,ANGPT2,ANKRD13A,APCDD1,APLP2,ARAP2,ARHGEF7,ATP10A,ATP1B1,BMPR2,BPGM,CARHSP1,CAST,CAT,CAVIN1,CBS/LOC102724560,CCN2,CCNI,CCP110,CD34,CD38,CD47,CDH11,CDO1,CEBPB,CELF2,CHST3,CIT,CITED2,CLDN5,CLGN,CNN3,COL1A1,COL4A1,COL4A2,COL6A3,CORIN,COTL1,CREM,CSRNP1,CYP24A1,CYP26A1,DIO2,DOCK10,EFNB1,ENC1,EPAS1,EPB41L4B,EPHB1,EPHX1,ESYT3,FGF7,FGFR1,FLT4,FRMD4A,FYB2,GADD45G,G…

## Sheet: D90 Control vs. Sham
Regulator	Expr Fold Change	Molecule Type	Depth	Predicted Activation	z-score	p-value	Target Molecules in Dataset
corticosterone		chemical - endogenous mammalian	1	Inhibited	-2	0.00107	CLDN5,DIO2,FKBP5,TSC22D3
D-galactose		chemical - endogenous mammalian	3	Inhibited	-2.646	0.000353	CAT,CLDN5,EPHB1,EPHX1,FAS,HPSE,PCLO
IFNGR		complex	2	Inhibited	-2.111	0.000249	CFTR,CH25H,CLDN5,DOCK10,EPHX1,ETV5,FAS,GADD45G,PLCD1,SERPINB1,SPDEF
NfkB-RelA		complex	2	Inhibited	-2.121	0.000232	CA8,CBS/LOC102724560,CFTR,DIO2,FAS,LAMB3,PER2,TRPC6
ATG16L1		enzyme	2	Activated	2.111	3.47e-05	CAT,CFTR,DIO2,FKBP5,KIT,LAMB3,NRP2,NUAK2,PER2,SOD3,TRPC6
DHX58		enzyme	3	Activated	2.043	1.97e-05	CA8,CBS/LOC102724560,CFTR,CH25H,CLDN5,DIO2,DOCK10,EPHB1,EPHX1,FAS,GREB1,HCN1,HPSE,KIT,LAMP3,MMP28,MYRIP,NUAK2,PCLO,PER2,PIP5K1B,PLCD1,PTGFRN,SERPINB1,SLC31A1,SOD3,TRPC6,TTC8,VWCE
METTL3		enzyme	2	Inhibited	-2.496	5.74e-05	ANKS1B,CBS/LOC102724560,CFTR,DIO2,FAS,FKBP5,KIT,LAMB3,NRP2,NUAK2,SERPINB1,TRPC6,TTC8
PTGS1		enzyme	2	Inhibited	-2.53	0.000212	CAT,CBS/LOC102724560,CFTR,CLDN5,DIO2,EPHB1,GADD45G,LAMB3,NRP2,TRPC6
Agtr1b		G-protein coupled receptor	2	Inhibited	-2.714	5.59e-06	CAT,CBS/LOC102724560,CD47,CFTR,DIO2,DOCK10,FAS,LAMP3,MMP28,PER2,TRPC6
AGTRAP		G-protein coupled receptor	2	Activated	3.162	0.000159	CBS/LOC102724560,CFTR,DIO2,DOCK10,FAS,FKBP5,LAMB3,NRP2,SERPINB1,TRPC6
glutathione peroxidase		group	2	Activated	2.236	0.000837	CAT,CLDN5,EPHB1,EPHX1,FAS
Kallikrein		group	2	Activated	2.121	0.000525	CAT,CLDN5,DIO2,FAS,FKBP5,LAMB3,NRP2,TSC22D3
PFKFB		group	3	Activated	2.111	0.000118	CAT,CBS/LOC102724560,CFTR,DIO2,ETV5,FAS,FKBP5,LAMB3,LAMP3,NRP2,TRPC6
PFKFB3		kinase	2	Activated	3	0.000143	CAT,CBS/LOC102724560,CFTR,DIO2,FAS,FKBP5,LAMB3,NRP2,TRPC6
ZAP70		kinase	2	Inhibited	-2.183	2.99e-06	CAT,CD47,CFTR,CLDN5,DIO2,DOCK10,ETV5,FKBP5,GADD45G,KIT,LAMB3,NRP2,NUAK2,PER2,RPS4X,SOD3,TSC22D3
miR-23a-3p (and other miRNAs w/seed UCACAUU)		mature microRNA	2	Inhibited	-2.121	0.000353	CFTR,CH25H,CLDN5,DIO2,FAS,GADD45G,HPSE,SOD3
mir-21		microRNA	1	Activated	2	0.0195	C8orf44-SGK3/SGK3,FAS,PER2,SOD3
Airn		other	2	Activated	2.53	8.99e-05	CBS/LOC102724560,CFTR,CH25H,DIO2,FAS,GADD45G,HPSE,SERPINB1,SOD3,TRPC6
APLP1		other	3	Activated	3.162	0.000195	CBS/LOC102724560,CFTR,CLDN5,DIO2,ETV5,FAS,HPSE,PCLO,PLCD1,TRPC6
C1QTNF1		other	2	Activated	2.646	0.000213	CAT,CBS/LOC102724560,CFTR,DIO2,FAS,FKBP5,TRPC6
CYTH2		other	3	Inhibited	-3	5.57e-06	CBS/LOC102724560,CD47,CH25H,DIO2,DOCK10,EPHB1,EPHX1,ETV5,EVPL,FAS,HPSE,KIT,LAMP3,LOC102724428/SIK1,MMP28,NUAK2,PAPSS1,PCLO,PER2,PIP5K1B,PLCD1,PTGFRN,SERPINB1,SPDEF,TPM2
FLNA		other	2	Activated	2.324	2.94e-05	CLDN5,EPHB1,EPHX1,ETV5,FAS,FKBP5,GADD45G,HCN1,KIT,LAMP3,MMP28,NUAK2,SOD3,TRPC6,TSC22D3
GSN		other	2	Inhibited	-2.309	0.000167	CAT,DIO2,EPHX1,FAS,FKBP5,GADD45G,LAMB3,NRP2,PCLO,SERPINB1,SOD3,TPM2
Hotairm1		other	2	Activated	2.333	6.29e-05	CBS/LOC102724560,CFTR,CH25H,DIO2,FAS,GADD45G,HPSE,SOD3,TRPC6
IKBIP		other	2	Activated	2.333	0.000131	CBS/LOC102724560,CFTR,CH25H,DIO2,FAS,GADD45G,HPSE,SOD3,TRPC6
L1CAM		other	2	Inhibited	-2.324	2.32e-05	CAT,CBS/LOC102724560,CLDN5,DIO2,DOCK10,EPHB1,FKBP5,GADD45G,KIT,LAMB3,LAMP3,MMP28,NRP2,NUAK2,SOD3
MARCKSL1		other	3	Inhibited	-2.236	1.84e-06	ANKS1B,CD47,CFTR,CLDN5,DOCK10,EVPL,GADD45G,HPSE,KIT,LAMB3,LOC102724428/SIK1,MMP28,NRP2,PCLO,PER2,PTGFRN,SERPINB1,TPM2,TRPC6,TSC22D3
MPRIP		other	2	Inhibited	-2.333	5.91e-05	CBS/LOC102724560,CFTR,CH25H,DIO2,FAS,GADD45G,HPSE,SOD3,TRPC6
ORMDL3		other	3	Activated	2.183	6.24e-06	C8orf44-SGK3/SGK3,CA8,CFTR,CH25H,DIO2,ETV5,FAS,FKBP5,GADD45G,HPSE,KIT,LAMB3,NRP2,NUAK2,PER2,SOD3,TRPC6
PIBF1		other	2	Inhibited	-2.828	0.000249	DOCK10,EPHX1,ETV5,FAS,FKBP5,PLCD1,SERPINB1,SPDEF
SKAP2		other	2	Activated	2.53	0.000117	CBS/LOC102724560,CFTR,CH25H,DIO2,FAS,GADD45G,HPSE,SOD3,TRPC6,TSC22D3
Supt20		other	2	Activated	2.53	9.36e-05	CBS/LOC102724560,CFTR,CH25H,CLDN5,DIO2,FAS,GADD45G,HPSE,SOD3,TRPC6
THBS2		other	2	Activated	2.333	0.000117	CAT,CLDN5,EPHB1,FAS,FKBP5,KIAA0513,LAMB3,NRP2,PER2
AEBP1		peptidase	2	Inhibited	-2.887	6.02e-05	CBS/LOC102724560,CH25H,DIO2,FAS,FKBP5,GADD45G,HPSE,KIT,NUAK2,PER2,SOD3,TPM2
LGMN		peptidase	2	Inhibited	-2	0.00163	CLDN5,EPHB1,HPSE,PCLO
OTUD1		peptidase	2	Inhibited	-2.496	1.76e-05	CAT,CBS/LOC102724560,CFTR,CH25H,CLDN5,DIO2,FAS,FKBP5,GADD45G,HPSE,SOD3,TPM2,TRPC6
USP11		peptidase	2	Inhibited	-2.496	2.11e-05	CAT,CFTR,EPHX1,FAS,FKBP5,GADD45G,HPSE,KIT,NRP2,NUAK2,PCLO,SOD3,TRPC6
PTPN13		phosphatase	2	Activated	2.138	3.24e-05	CD47,CFTR,CH25H,CLDN5,ETV5,FKBP5,HPSE,KIT,LAMB3,LAMP3,NRP2,NUAK2,PHLDB2,TRPC6
PTPRH		phosphatase	2	Activated	2	0.00315	CAT,FKBP5,PER2,TSC22D3
SET		phosphatase	2	Inhibited	-3.578	1.27e-05	CBS/LOC102724560,CD47,CFTR,DIO2,EPHX1,ETV5,FAS,FKBP5,GADD45G,HPSE,KIT,LAMB3,NRP2,PCLO,PHLDB2,SOD3,TRIM29,TRPC6,TSC22D3,VWCE
CREB1		transcription regulator	1	Inhibited	-2	0.00633	CH25H,DIO2,GADD45G,NRP2,PER2,TRPC6
EHMT2		transcription regulator	2	Activated	2	0.000322	C8orf44-SGK3/SGK3,DIO2,FAS,GREB1
GLI1		transcription regulator	1	Inhibited	-2.278	0.00471	DIO2,ETV5,FAS,HPSE,KIT,LAMB3
HNF4A		transcription regulator	1	Inhibited	-2	0.104	CAT,CBS/LOC102724560,DACH2,EPHX1,EVPL,FAS,GADD45G,LAMB3,NUAK2,SLC31A1
HOXA3		transcription regulator	2	Inhibited	-2.646	0.000814	DOCK10,EPHX1,GADD45G,KIT,LAMP3,PLCD1,SPDEF
JDP2		transcription regulator	2	Inhibited	-2.333	0.00053	ADAMTS18,CAT,CLDN5,DIO2,FAS,FKBP5,LAMB3,PIP5K1B,TSC22D3
NFE2L2		transcription regulator	1	Inhibited	-2.2	0.0219	CAT,EPHX1,FKBP5,GADD45G,SOD3
RELA		transcription regulator	1	Inhibited	-2.186	0.00278	CBS/LOC102724560,CFTR,DIO2,FAS,KIT,TRPC6
SIRT1		transcription regulator	1	Inhibited	-2	0.0461	CAT,EVPL,FAS,SOD3
STAT6		transcription regulator	1	Inhibited	-2.213	0.000444	DOCK10,EPHX1,FKBP5,GADD45G,MMP28,PLCD1,SPDEF
TEAD4		transcription regulator	2	Activated	2.333	0.00014	CAT,CBS/LOC102724560,CFTR,DIO2,FAS,FKBP5,LAMB3,NRP2,TRPC6
TP53		transcription regulator	1	Inhibited	-2.485	0.0708	CAT,CD47,EPHX1,FAS,FKBP5,GADD45G,KIT,LAMP3,TSC22D3,VWCE
ZNF366		transcription regulator	2	Activated	2.714	8.45e-06	ADAMTS18,CBS/LOC102724560,CFTR,CLDN5,DIO2,FAS,FKBP5,LAMB3,PIP5K1B,TRPC6,TSC22D3
ICOS		transmembrane receptor	2	Inhibited	-2.138	7.91e-06	CFTR,DIO2,DOCK10,EPHX1,FAS,GADD45G,KIT,LAMP3,NUAK2,PER2,PLCD1,SOD3,SPDEF,TRPC6
IL17RB		transmembrane receptor	2	Inhibited	-2.138	6.25e-06	CAT,CLDN5,DIO2,DOCK10,EPHX1,EVPL,GADD45G,KIT,LAMB3,NUAK2,PLCD1,SOD3,SPDEF,TRPC6
ITGA2B		transmembrane receptor	2	Activated	2	0.00294	CFTR,DOCK10,SERPINB1,TSC22D3
LGR4		transmembrane receptor	2	Activated	2.111	0.000146	CBS/LOC102724560,CD47,CFTR,DIO2,DOCK10,ETV5,EVPL,FAS,FKBP5,GREB1,TRPC6
OLR1		transmembrane receptor	2	Inhibited	-2.138	2.36e-05	CAT,CBS/LOC102724560,CH25H,CLDN5,DIO2,FAS,FKBP5,GADD45G,HPSE,KIT,NUAK2,PER2,SOD3,TSC22D3
SIGLEC7		transmembrane receptor	3	Activated	2.558	7.95e-08	CAT,CD47,CFTR,CLDN5,DIO2,DOCK10,ETV5,EVPL,FKBP5,GADD45G,LAMB3,LAMP3,LOC102724428/SIK1,NRP2,NUAK2,PER2,PTGFRN,RPS4X,SLC31A1,SOD3,SPDEF,TSC22D3
PANX1		transporter	2	Inhibited	-3	1.01e-05	CAT,CBS/LOC102724560,CFTR,CLDN5,DIO2,EPHB1,FAS,HPSE,TRPC6
SLC34A1		transporter	3	Activated	2.53	0.000296	CFTR,EPHB1,FAS,FKBP5,KIT,LAMB3,LAMP3,NRP2,PIP5K1B,PLCD1

## Sheet: D90 Semen vs. Sham
Regulator	Expr Fold Change	Molecule Type	Depth	Predicted Activation	z-score	p-value	Target Molecules in Dataset
1-phosphatidylinositol-5-phosphate 4-kinase		group	3	Inhibited	-2.524	3.52e-09	CCK,CYP51A1,DHCR24,FDPS,HMGCS1,INSIG1,IQSEC3,LAMB3,LSS,MAP1A,MMP28,MSMO1,NES,RET,SCD,SOX6,TF,UGT8,WNT5A
22(S)-hydroxycholesterol		chemical - endogenous mammalian	2	Activated	3	1.2e-13	AACS,CYP51A1,FDFT1,FDPS,FLRT2,HMGCR,HMGCS1,IDI1,INSIG1,LSS,MSMO1,SCD,SOX6,SQLE,STARD4,THRB
ACSS2		enzyme	1	Inhibited	-2	7.63e-07	DHCR24,HMGCR,LSS,SCD
ACTN2		transcription regulator	2	Inhibited	-3.71	2.23e-08	ADGRG6,ARL8A,ASS1,CENPF,CYP51A1,DHCR24,FDPS,HMGCR,HMGCS1,HPX,IDI1,LAMA5,LIPG,MSMO1,P2RX2,PCSK2,PDGFD,PDGFRA,RET,TF,THRB
ADAM12		peptidase	1	Activated	2.236	3.14e-06	FBN1,IGFBP5,LAMA5,LAMB3,SVEP1
ADRB		group	1	Activated	2.646	4.37e-07	AACS,CYP51A1,FDPS,HMGCS1,INSIG1,LSS,MSMO1
AR		ligand-dependent nuclear receptor	1	Inhibited	-2.36	9.04e-05	ARL8A,DHCR24,HMGCR,IGFBP5,LAMA5,MSMO1,P2RX2,PDGFRA,TF,TMEM100
ATM		kinase	2	Inhibited	-3.157	4.28e-07	AACS,ADGRG6,AGR2,ASS1,CCK,CENPF,CLMP,CYP51A1,DHCR24,FLRT2,FSTL1,HCN1,HMGCR,LAMA5,LAMB3,MMP28,NES,PLAAT1,RALY,RET,SLCO1B1,SOX6,SQLE,STARD4,SYT16,TF,THRB,UGT8,WNT5A
ATP7B		transporter	1	Inhibited	-3.162	4.76e-16	AACS,CYP51A1,FDFT1,FDPS,HMGCR,HMGCS1,IDI1,LSS,MSMO1,SQLE
beta-estradiol		chemical - endogenous mammalian	1	Inhibited	-3.858	1.99e-08	ASS1,ATP2B2,CENPF,CYP51A1,DHCR24,FBN1,FDFT1,FSTL1,GPT2,HCN1
bicarbonate		chemical - endogenous mammalian	2	Inhibited	-2.111	6.73e-06	CYP51A1,FDFT1,FDPS,HMGCR,INSIG1,MARCO,MSMO1,PDGFRA,SQLE,TRIM29,WNT5A
BRAT1		other	3	Inhibited	-2.921	1.66e-07	AACS,ADGRG6,AGR2,ASS1,CCK,CLMP,CYP51A1,DHCR24,FLRT2,FSTL1,HCN1,HMGCR,LAMA5,LAMB3,LSS,MAP1A,MMP28,NES,PLAAT1,RALY,RET,SLCO1B1,SOX6,SQLE,STARD4,SYT16,TF,THRB,UGT8,WNT5A
C4BP		complex	1	Inhibited	-2.449	1.68e-14	CYP51A1,FDFT1,HMGCR,HMGCS1,IDI1,MSMO1
CACNG2		ion channel	3	Inhibited	-2.236	3.75e-12	ATP2B2,DHCR24,FBN1,FDFT1,FSTL1,HMGCR,HMGCS1,IDI1,INSIG1,LAMA5,LAMB3,LIPG,MSMO1,NES,SCD,SOX6,SQLE,TF,UGT8,WNT5A
CG		complex	1	Inhibited	-2.376	0.00811	CYP51A1,FLRT2,HMGCR,HMGCS1,LSS,SQLE
CH25H		enzyme	1	Activated	2	3.65e-08	FDFT1,HMGCR,HMGCS1,LSS
CHD4		enzyme	2	Inhibited	-3	6.76e-07	ASS1,CYP51A1,FDPS,HMGCR,HMGCS1,IDI1,LAMA2,SCD,TF
cholesterol		chemical - endogenous mammalian	1	Activated	3.075	6.66e-09	FDFT1,FDPS,HMGCR,HMGCS1,IDI1,INSIG1,MSMO1,SCD,SQLE,STARD4
CSF1		cytokine	1	Inhibited	-2.714	1.88e-08	CYP51A1,DHCR24,FDFT1,FDPS,HMGCR,HMGCS1,IDI1,LSS,MARCO,MSMO1
CTNNB1		transcription regulator	1	Inhibited	-2.42	0.0373	CYP51A1,HMGCR,HMGCS1,IDI1,IGFBP5,NES,SCD
CTNNBIP1		other	1	Activated	2	5.26e-08	CYP51A1,HMGCR,HMGCS1,IDI1
Cyclin A		group	2	Inhibited	-2.353	2e-08	AGR2,ASS1,CENPF,CYP51A1,DHCR24,FBN1,FSTL1,GPT2,HMGCR,HMGCS1,HPX,IDI1,IGFBP5,LAMA5,LAMB3,NES,PDGFD,PDGFRA,PLAAT1,RALY,SCD,SQLE,STARD4,TF,THRB,UGT8
CYP46A1		enzyme	1	Activated	2	5.26e-08	FDFT1,HMGCR,HMGCS1,LSS
CYP51A1	-2.902	enzyme	1	Activated	2.236	6.92e-09	DHCR24,HMGCR,LSS,MSMO1,SQLE
EGFR ligand		group	2	Inhibited	-3.153	3.63e-07	AGR2,CENPF,CYP51A1,FBN1,FSTL1,HMGCR,HMGCS1,IDI1,IGFBP5,LAMB3,LSS,NES,SCD,SQLE,TF,UGT8,WNT5A
EGR2		transcription regulator	1	Inhibited	-2.758	2.11e-07	ASS1,CYP51A1,FDPS,HMGCR,HMGCS1,IDI1,LAMA2,SCD,SQLE
elaidic acid		chemical - endogenous mammalian	1	Inhibited	-3.293	1.26e-14	CYP51A1,DHCR24,FDFT1,FDPS,HMGCR,HMGCS1,HPX,IDI1,LSS,SCD
ELOVL3		enzyme	1	Activated	2.236	3.25e-05	FDFT1,HMGCR,IDI1,LSS,MSMO1
ESR2		ligand-dependent nuclear receptor	1	Inhibited	-2.137	2.84e-05	DHCR24,FBN1,FDPS,FSTL1,HMGCR,HMGCS1,IDI1,IGFBP5,INSIG1,LAMB3
ESRRA		transcription regulator	1	Inhibited	-2	0.0151	CYP51A1,HMGCR,HMGCS1,IDI1
FERMT2		other	2	Inhibited	-3.441	1.21e-07	ADGRG6,ARL8A,ASS1,CCK,CENPF,DHCR24,HMGCR,IGFBP5,LAMA5,LAMB3,MSMO1,NES,P2RX2,SCD,SOX6,TF,TMEM100,UGT8,WNT5A
FIG4		enzyme	3	Activated	2.985	5.42e-11	ASS1,CCK,CYP51A1,DHCR24,FDPS,FSTL1,HMGCS1,IGFBP5,INSIG1,IQSEC3,LAMB3,LSS,MAP1A,MMP28,MSMO1,NES,PDGFRA,RET,SOX6,TF,UGT8,WNT5A
FKBP4		enzyme	2	Inhibited	-2.5	2e-06	ARL8A,DHCR24,FBN1,FLRT2,HMGCR,IGFBP5,LAMA5,MSMO1,NDRG4,NES,P2RX2,PDGFD,PDGFRA,TF,TMEM100,WNT5A
Gm35986		other	1	Activated	2	2.61e-09	FDFT1,HMGCR,HMGCS1,IDI1
GNL3		other	3	Inhibited	-3.157	6.83e-07	ALDH1L2,ARL8A,CYP51A1,DHCR24,FDPS,FLRT2,HKDC1,HMGCS1,IGFBP5,LAMB3,MARCO,MMP28,MSMO1,P2RX2,PDGFRA,PER3,PLAAT1,RALY,RET,SCD,SLCO1B1,SPINK2,SQLE,STARD4,SVEP1,THRB,TMEM100,TRIM29,WNT5A
GRK5		kinase	2	Inhibited	-3.4	2.59e-08	AACS,CCK,CYP51A1,DHCR24,FBN1,FDPS,FLRT2,FSTL1,HMGCR,HMGCS1,IGFBP5,INSIG1,LAMA5,LAMB3,LSS,MSMO1,PDGFRA,PLAAT1,RALY,RET,SCD,SLCO1B1,SQLE,STARD4,WNT5A
GSN		other	2	Inhibited	-2.183	1.01e-07	AACS,ARL8A,CYP51A1,DHCR24,FDFT1,FDPS,HMGCR,LAMA5,LAMB3,MSMO1,NES,P2RX2,PDGFRA,SCD,TF,TMEM100,UGT8
GSTA4		enzyme	3	Activated	2.043	2.44e-08	AGR2,ASS1,CCK,CENPF,CLMP,DHCR24,FBN1,FLRT2,FSTL1,GPT2,HKDC1,HMGCR,IGFBP5,LAMA5,LAMB3,MAP1A,MMP28,PLAAT1,RALY,RET,SCD,SLCO1B1,SQLE,STARD4,SYT16,TF,THRB,UGT8,WNT5A
GUCY2D		kinase	2	Inhibited	-2.449	0.000449	CCK,CYP51A1,FDPS,RET,STARD4,TF
HDL-cholesterol		complex	1	Activated	2.828	2.63e-13	ALDH1L2,CYP51A1,FDFT1,GPT2,HMGCS1,IDI1,MSMO1,SQLE
HMG20A		transcription regulator	1	Inhibited	-2.828	1.59e-09	CYP51A1,FDFT1,FDPS,HMGCR,HMGCS1,LSS,SQLE,STARD4
HMGA2		enzyme	3	Inhibited	-2.335	1.81e-08	AACS,ADGRG6,AGR2,ARL8A,ASS1,CPN1,DHCR24,FBN1,FDFT1,FLRT2,HMGCR,HPX,IDI1,INSIG1,LAMA2,MMP28,P2RX2,PDGFD,PLAAT1,RALY,RET,SBSPON,SOX6,STARD4,SVEP1,SYT16,TF,THRB,TMEM100,UGT8,WNT5A
HOXA10		transcription regulator	1	Activated	2	0.00226	HMGCR,IGFBP5,LAMA2,SCD
HRAS		enzyme	1	Activated	2.219	5.64e-05	FDFT1,FLRT2,FSTL1,IGFBP5,LIPG,MSMO1,PDGFRA,PLAAT1,SCD,SQLE
IFNAR1		transmembrane receptor	1	Activated	2.236	0.000141	ASS1,HMGCR,HMGCS1,IDI1,SQLE
IFNB1		cytokine	1	Activated	2	0.000321	FBN1,HMGCR,HMGCS1,IDI1,SQLE,STARD4
IFT88		other	1	Activated	2.403	2.5e-09	CYP51A1,FDPS,HMGCR,HMGCS1,IDI1,LSS
IL6		cytokine	1	Inhibited	-2.553	0.00465	CCK,HPX,IGFBP5,NES,RET,SOX6,TF,WNT5A
INSIG1	-2.662	other	1	Activated	3.654	9.8e-19	AACS,CYP51A1,DHCR24,FDFT1,FDPS,HMGCR,HMGCS1,IDI1,LIPG,LSS
INSIG2		other	1	Activated	2.183	1.09e-08	FDFT1,FDPS,HMGCR,INSIG1,SCD
INSR		kinase	1	Inhibited	-2.811	2.48e-09	AGR2,CYP51A1,FDFT1,FDPS,HMGCR,HMGCS1,HPX,IDI1,INSIG1,LSS
Insulin		group	1	Inhibited	-2.294	2.84e-06	CCK,FBN1,FDFT1,HMGCR,HMGCS1,IGFBP5,INSIG1,PDGFRA,SCD,SQLE
KDM8		enzyme	2	Inhibited	-2.111	7.01e-06	ARL8A,DHCR24,HMGCR,LAMA5,LSS,MSMO1,P2RX2,PDGFRA,TF,TMEM100,WNT5A
KIF3A		enzyme	1	Activated	2.211	1.09e-08	CYP51A1,FDPS,HMGCR,HMGCS1,IDI1
L-glutamic acid		chemical - endogenous mammalian	1	Inhibited	-3.162	6.35e-11	DHCR24,FDFT1,HMGCR,HMGCS1,IDI1,INSIG1,MSMO1,SCD,SQLE,TF
L-triiodothyronine		chemical - endogenous mammalian	1	Inhibited	-2	7.93e-12	ASS1,CYP51A1,DHCR24,FDPS,HMGCR,HMGCS1,IDI1,LSS,MARCO,MSMO1,PCSK2,RET,SCD,SQLE,TF,THRB
LDL		complex	1	Activated	2	0.00257	FDPS,HMGCR,INSIG1,LAMB3,TMEM100
LMNB1		other	1	Activated	2.433	4.29e-12	CYP51A1,FBN1,FSTL1,HMGCR,HMGCS1,MSMO1,SCD,SQLE
MAF		transcription regulator	1	Inhibited	-2.608	1.91e-09	CYP51A1,FDFT1,HMGCR,IDI1,LSS,PCSK2,SQLE
MAP2K5		kinase	1	Inhibited	-3.569	5.44e-21	AACS,CYP51A1,DHCR24,FDFT1,FDPS,HMGCR,HMGCS1,IDI1,INSIG1,LSS
MAPK7		kinase	1	Inhibited	-3.317	3.43e-15	AACS,CYP51A1,DHCR24,FDPS,HMGCS1,IDI1,INSIG1,LSS,MSMO1,SQLE
MARCHF7		other	2	Inhibited	-2.53	4.19e-05	ARL8A,DHCR24,HMGCR,LAMA5,MAP1A,MSMO1,P2RX2,PDGFRA,TF,TMEM100
MBOAT7		enzyme	1	Activated	2	3.51e-07	DHCR24,HMGCR,HMGCS1,SCD
MBTPS1		peptidase	1	Inhibited	-2	1.74e-07	FDFT1,FDPS,HMGCR,SCD
MFSD2A		transporter	1	Activated	2.63	1.89e-07	CYP51A1,FDFT1,IDI1,INSIG1,LSS,SCD,STARD4
MRN		complex	3	Inhibited	-2.414	3.14e-07	AACS,ADGRG6,AGR2,ASS1,CCK,CENPF,CLMP,CYP51A1,DHCR24,FBN1,FDPS,FLRT2,FSTL1,HCN1,HMGCR,LAMA5,LIPG,MMP28,PLAAT1,RALY,RET,SLCO1B1,SOX6,SQLE,STARD4,SYT16,TF,UGT8,WNT5A
MRTFB		transcription regulator	1	Inhibited	-2	0.000307	DHCR24,FLRT2,IGFBP5,PDGFRA,WNT5A
NAALADL2		other	2	Inhibited	-2.236	0.000787	AGR2,CCK,CYP51A1,RET,TF
NAB1		transcription regulator	2	Activated	3.162	4.51e-07	ASS1,CYP51A1,FDPS,HMGCR,HMGCS1,IDI1,LAMA2,PCSK2,SCD,SQLE
NAB2		transcription regulator	2	Activated	3.162	1.06e-06	ASS1,CYP51A1,FDPS,HMGCR,HMGCS1,IDI1,LAMA2,PCSK2,SCD,SQLE
NCOA3		transcription regulator	2	Inhibited	-3.528	1.96e-07	ADGRG6,ARL8A,ASS1,CENPF,CPN1,CYP51A1,DHCR24,FDPS,FLRT2,GPT2,HMGCS1,HPX,IDI1,IGFBP5,LAMA2,LAMA5,MSMO1,NDRG4,NES,P2RX2,PCSK2,PDGFRA,RET,SOX6,SQLE,SVEP1,THRB,TMEM100,WNT5A
NFIL3		transcription regulator	2	Inhibited	-3.742	1.52e-13	AACS,CYP51A1,FDFT1,FDPS,HMGCR,HMGCS1,IDI1,INSIG1,LSS,MSMO1,PER3,SCD,SQLE,STARD4
NPPB		other	1	Activated	2.425	7.6e-10	FDFT1,HMGCR,HMGCS1,IDI1,LSS,MSMO1
NRIP1		transcription regulator	2	Inhibited	-2.309	5.35e-06	AACS,CPN1,FDPS,IGFBP5,INSIG1,LAMA2,LAMB3,MSMO1,NES,SCD,SVEP1,UGT8
OGA		enzyme	1	Activated	2.714	6.75e-08	ASS1,FDFT1,FDPS,GPT2,HMGCR,HMGCS1,IGFBP5,KREMEN1,LSS,MSMO1
OPN3		G-protein coupled receptor	2	Inhibited	-3.411	6.53e-13	AGR2,ASS1,CCK,CENPF,CYP51A1,FDFT1,FDPS,HMGCR,HMGCS1,HPX,IDI1,IGFBP5,INSIG1,LSS,MSMO1,NES,PDGFRA,RET,SCD,SOX6,SQLE,TF
PDGF BB		complex	1	Inhibited	-2.199	0.00481	HMGCR,HMGCS1,PDGFRA,SCD,SLCO1A2
PEX5L		ion channel	1	Activated	2.216	1.78e-12	FDFT1,FDPS,HCN1,HMGCR,IDI1,LSS
PGK1		kinase	2	Inhibited	-2.324	2.13e-06	ADGRG6,ARL8A,DHCR24,FDPS,HMGCR,LAMA5,LAMB3,MSMO1,NES,P2RX2,PDGFRA,SCD,TF,TMEM100,UGT8
phosphatidylinositol 4,5-diphosphate		chemical - endogenous mammalian	2	Inhibited	-3.207	5.87e-08	AACS,CCK,CYP51A1,DHCR24,FDPS,HMGCR,HMGCS1,INSIG1,IQSEC3,LSS,MAP1A,MSMO1,RET,TF
PIK3C2A		kinase	2	Inhibited	-2.111	5.2e-07	ASS1,CYP51A1,FBN1,FDFT1,FDPS,FSTL1,IGFBP5,INSIG1,PDGFRA,SCD,TF
PIK3CG		kinase	2	Inhibited	-2.711	9.31e-09	AACS,ADGRG6,CCK,CYP51A1,FDPS,FSTL1,HMGCR,HPX,IGFBP5,INSIG1,LAMB3,LSS,MMP28,MSMO1,NDRG4,NES,PDGFRA,RET,SCD,SLCO1B1,SOX6,UGT8,WNT5A
PIN1		enzyme	2	Inhibited	-3.157	6.21e-08	AACS,ADGRG6,AGR2,ASS1,ATP2B2,CYP51A1,DHCR24,FBN1,FDFT1,FDPS,FSTL1,HMGCS1,HPX,IGFBP5,LAMA5,MAP1A,MSMO1,NES,PDGFRA,PLAAT1,RALY,RET,SLCO1B1,SOX6,STARD4,SVEP1,THRB,TRIM29,UGT8
PLXNB1		transmembrane receptor	2	Inhibited	-3	2.31e-06	AGR2,ARL8A,CYP51A1,DHCR24,HMGCR,IDI1,IGFBP5,LAMA5,LAMB3,LSS,MSMO1,NES,P2RX2,SQLE,TF,TMEM100
POR		enzyme	1	Activated	3.429	2.39e-14	CYP51A1,DHCR24,FDFT1,FDPS,HMGCR,HMGCS1,IDI1,INSIG1,LSS,MSMO1
PPARGC1B		transcription regulator	1	Inhibited	-2.607	4.09e-09	DHCR24,FDFT1,FDPS,HMGCR,LSS,SCD,SQLE
PPARα-RXRα		complex	2	Activated	2.711	2e-13	ASS1,CCK,CYP51A1,FDFT1,FSTL1,HMGCR,HMGCS1,HPX,IDI1,IGFBP5,INSIG1,LAMB3,LIPG,LSS,MARCO,MSMO1,NES,RET,SCD,SOX6,SQLE,TF,WNT5A
PPDPF		other	2	Inhibited	-2.714	5.12e-13	CYP51A1,DHCR24,FDFT1,FDPS,HMGCR,HMGCS1,IDI1,LSS,MSMO1,SCD,SQLE
PPP1R9B		enzyme	2	Inhibited	-2	0.00115	DHCR24,HMGCR,SOX6,WNT5A
PRDX1		enzyme	2	Activated	2	5.65e-09	ASS1,CYP51A1,FDFT1,FDPS,HMGCR,IGFBP5,INSIG1,MARCO,MSMO1,PDGFRA,SCD,SOX6,SQLE,TMEM100,TRIM29,WNT5A
PROM1		other	1	Activated	2.646	8.22e-14	DHCR24,FDPS,HMGCS1,IDI1,INSIG1,LSS,SQLE
PTPRQ		other	3	Activated	2.985	6.5e-11	ASS1,CCK,CYP51A1,DHCR24,FDPS,FSTL1,HMGCS1,IGFBP5,INSIG1,IQSEC3,LAMB3,LSS,MAP1A,MMP28,MSMO1,NES,PDGFRA,RET,SOX6,TF,UGT8,WNT5A
QKI		other	1	Inhibited	-3.135	1.97e-13	CYP51A1,DHCR24,FDFT1,FDPS,HMGCR,HMGCS1,IDI1,LSS,MSMO1,SCD
RAC3		enzyme	2	Inhibited	-2.53	5.2e-05	ARL8A,DHCR24,HMGCR,LAMA5,MSMO1,P2RX2,PDGFRA,TF,TMEM100,WNT5A
RND1		enzyme	3	Inhibited	-2.502	5.6e-07	ADGRG6,AGR2,ARL8A,ASS1,CCK,CENPF,CYP51A1,FBN1,FDFT1,FDPS,HMGCS1,IDI1,INSIG1,LAMA2,LSS,MMP28,MSMO1,P2RX2,PLAAT1,RALY,RET,SCD,SLCO1B1,STARD4,TF,TMEM100,WNT5A
RPE65		enzyme	2	Inhibited	-2.324	1.66e-12	AGR2,CYP51A1,FDFT1,FDPS,HMGCR,HMGCS1,HPX,IDI1,INSIG1,LSS,MARCO,MSMO1,NES,SCD,SQLE
RPTOR		other	1	Inhibited	-3.162	4.11e-11	CYP51A1,DHCR24,FDFT1,FDPS,HMGCR,HMGCS1,IDI1,LSS,MSMO1,SQLE
RYR2		ion channel	2	Inhibited	-2.449	0.000387	CCK,CYP51A1,FDPS,RET,STARD4,TF
SCAP		other	1	Inhibited	-3.511	5.77e-18	AACS,CYP51A1,FDFT1,FDPS,HMGCR,HMGCS1,IDI1,INSIG1,LSS,MSMO1
SCD	-3.164	enzyme	1	Activated	2.236	0.000489	DHCR24,HMGCR,HMGCS1,SQLE,THRB
SH3TC2		other	1	Inhibited	-3	1.19e-16	AACS,CYP51A1,DHCR24,FDPS,HMGCR,HMGCS1,IDI1,LSS,SQLE
SIRT2		transcription regulator	1	Inhibited	-2.449	1.7e-10	AACS,FDFT1,HMGCR,IDI1,LSS,SQLE
SLC36A1		transporter	2	Inhibited	-2	0.000403	DHCR24,FDPS,HMGCR,INSIG1
SLC36A4		transporter	2	Inhibited	-2	0.000403	DHCR24,FDPS,HMGCR,INSIG1
SLC39A14		transporter	2	Activated	2.84	1.97e-12	AGR2,CYP51A1,FDFT1,FDPS,HMGCR,HMGCS1,HPX,IDI1,INSIG1,LSS,MARCO,MSMO1,NES,SCD,SQLE
SNX9		transporter	3	Inhibited	-2.858	3.75e-08	ADGRG6,CCK,CENPF,DHCR24,FBN1,FDPS,FLRT2,FSTL1,HMGCR,INSIG1,LAMA5,LAMB3,MMP28,NES,PCSK2,PLAAT1,RALY,RET,SCD,SOX6,SQLE,STARD4,UGT8,WNT5A
SORL1		transporter	1	Inhibited	-2	0.00196	KREMEN1,LAMA2,PDGFRA,WNT5A
SREBF1		transcription regulator	1	Inhibited	-3.521	3.19e-13	AACS,CYP51A1,FDFT1,FDPS,HMGCR,HMGCS1,IDI1,INSIG1,LSS,MSMO1
SREBF2		transcription regulator	1	Inhibited	-3.551	1.09e-17	AACS,CYP51A1,FDFT1,FDPS,HMGCR,HMGCS1,IDI1,INSIG1,LSS,MSMO1
SULT1E1		enzyme	2	Activated	3.4	1.13e-07	ASS1,ATP2B2,CCK,CYP51A1,DHCR24,FBN1,FDFT1,FSTL1,GPT2,HCN1,HMGCR,HMGCS1,IGFBP5,INSIG1,LAMA2,LAMB3,PDGFD,PDGFRA,RET,SLCO1A2,SQLE,TF,THRB,UGT8,WNT5A
T1R1/T1R3		complex	3	Inhibited	-3.153	5.03e-08	AACS,ADGRG6,CCK,CYP51A1,FBN1,FDPS,HMGCR,HMGCS1,IGFBP5,INSIG1,LAMB3,LSS,MSMO1,NES,PDGFRA,SCD,UGT8
TARDBP		transcription regulator	1	Inhibited	-3.148	7.64e-17	CYP51A1,DHCR24,FDFT1,FDPS,HMGCR,HMGCS1,IDI1,IGFBP5,INSIG1,LAMB3
Tcf7		transcription regulator	1	Activated	2	0.0198	DHCR24,FDPS,MSMO1,SQLE
TEC/BTK		group	3	Inhibited	-3	5.55e-07	ADGRG6,ASS1,CCK,CENPF,CYP51A1,DHCR24,FBN1,FDPS,FLRT2,FSTL1,HMGCS1,IDI1,IGFBP5,INSIG1,JADE2,LAMA2,LIPG,MMP28,PCSK2,PLAAT1,RALY,SLCO1B1,SOX6,STARD4,WNT5A
testosterone		chemical - endogenous mammalian	1	Inhibited	-2.121	3.52e-05	CYP51A1,DHCR24,HMGCR,IGFBP5,SPINT4,TF,UGT8,WNT5A
Testosterone-AR dimer		complex	2	Inhibited	-2.673	3.03e-07	ARL8A,CYP51A1,DHCR24,HMGCR,IGFBP5,LAMA5,MSMO1,P2RX2,PDGFRA,SPINT4,TF,TMEM100,UGT8,WNT5A
TGFB1I1		transcription regulator	2	Inhibited	-2	5.43e-07	ARL8A,CYP51A1,DHCR24,FBN1,FDFT1,HMGCR,LAMA5,LAMB3,MSMO1,NES,P2RX2,PDGFD,PDGFRA,SCD,TMEM100,WNT5A
THEM6		other	1	Inhibited	-2.449	9.15e-10	CYP51A1,FDFT1,FDPS,HMGCS1,MSMO1,SQLE
thyroid hormone receptor		group	2	Inhibited	-2	4.75e-11	ASS1,CYP51A1,FDFT1,FDPS,HMGCR,HMGCS1,IDI1,INSIG1,LAMB3,LIPG,LSS,MSMO1,PCSK2,SCD,SQLE,THRB
TMF1		transcription regulator	2	Inhibited	-2.138	3.71e-06	ARL8A,DHCR24,HMGCR,IGFBP5,LAMA5,LAMB3,MSMO1,NES,P2RX2,PDGFRA,RET,TF,TMEM100,WNT5A
TNK2		kinase	2	Inhibited	-2.673	1.81e-06	ARL8A,DHCR24,HMGCR,LAMA5,LAMB3,MSMO1,NES,P2RX2,PDGFRA,SOX6,TF,TMEM100,UGT8,WNT5A
TP53		transcription regulator	1	Inhibited	-2.275	2.39e-06	ASS1,CENPF,CYP51A1,DHCR24,FDFT1,FDPS,FLRT2,FSTL1,HMGCR,HMGCS1
TPTE2		phosphatase	3	Activated	2.985	5.12e-11	ASS1,CCK,CYP51A1,DHCR24,FDPS,FSTL1,HMGCS1,IGFBP5,INSIG1,IQSEC3,LAMB3,LSS,MAP1A,MMP28,MSMO1,NES,PDGFRA,RET,SOX6,TF,UGT8,WNT5A
TRIP12		enzyme	2	Inhibited	-2.714	3.96e-05	ARL8A,ASS1,DHCR24,GPT2,HMGCR,LAMA5,MSMO1,P2RX2,PDGFRA,TF,TMEM100
TSHB		other	2	Activated	2.183	1.82e-12	ASS1,CCK,CYP51A1,DHCR24,FDPS,HMGCR,HMGCS1,IDI1,LSS,MARCO,MSMO1,PCSK2,RET,SCD,SQLE,TF,THRB
USP12		peptidase	2	Inhibited	-2.138	5.82e-07	ARL8A,DHCR24,HMGCR,LAMA5,LAMB3,MARCO,MSMO1,NES,P2RX2,PDGFRA,TF,TMEM100,UGT8,WNT5A
WDR20		other	3	Inhibited	-2.324	1.39e-07	ARL8A,DHCR24,HMGCR,LAMA5,LAMB3,MARCO,MSMO1,NES,P2RX2,PDGFRA,SCD,TF,TMEM100,UGT8,WNT5A
WT1		transcription regulator	1	Activated	2	0.00135	FDFT1,FDPS,IDI1,LSS
YAP1		transcription regulator	2	Inhibited	-3	4.55e-09	ASS1,CCK,CYP51A1,FBN1,FDFT1,FDPS,FSTL1,HMGCR,HMGCS1,IDI1,IGFBP5,INSIG1,LAMA5,LAMB3,MARCO,MMP28,NES,RET,SCD,SLCO1B1,SOX6,SPINK2,SQLE,UGT8,WNT5A
