# Supplementary material for: Turkey hen sperm storage tubule transcriptome response to artificial insemination and the presence of semen
Source: Front Physiol. 2024 Jan 8;14:1305168. doi: 10.3389/fphys.2023.1305168 (PMC10801083; doi:10.3389/fphys.2023.1305168)
Supplement: Supplementary file 4 [file Table3.XLSX]

## Sheet: D1 Control vs. Sham
Category	Term	Count	PValue	Genes	Fold Enrichment
GOTERM_BP	B cell chemotaxis	2	0.00862351	CH25H, GAS6	223.149
GOTERM_BP	positive regulation of cartilage development	2	0.0242474	ZBTB16, SOX5	78.7586
GOTERM_BP	positive regulation of chondrocyte differentiation	2	0.0284671	ZBTB16, SOX5	66.9448
No significant GO terms in the cellular component or molecular function category
No significant KEGG pathways

## Sheet: D1 Semen vs. Sham
Category	Term	Count	PValue	Genes	Fold Enrichment
GOTERM_BP	cell adhesion	9	0.000556	NRP1, POSTN, SPON1, CDH2, STAB2, COL6A3, LYVE1, FREM2, RHOB	4.77016
GOTERM_BP	negative regulation of cell migration	5	0.00154906	NGFR, CDH2, TIE1, RHOB, ROBO1	9.9189
GOTERM_BP	angiogenesis	6	0.00242686	NRP1, ENPEP, TIE1, KDR, AMOTL1, EPHB2	6.36021
GOTERM_BP	ERK1 and ERK2 cascade	3	0.00794107	MYC, KDR, IGF1	21.926
GOTERM_BP	positive regulation of angiogenesis	4	0.0141301	TIE1, KDR, RAPGEF3, RHOB	7.82336
GOTERM_BP	cellular response to cAMP	3	0.0146132	CFTR, RAPGEF3, HCN1	16.0228
GOTERM_BP	positive regulation of fibroblast proliferation	3	0.018005	NGFR, MYC, IGF1	14.3653
GOTERM_BP	positive regulation of syncytium formation by plasma membrane fusion	2	0.0212283	GCM1, RAPGEF3	92.5764
GOTERM_BP	cell-cell adhesion	4	0.0362887	TMEM47, CDH2, PKP2, NTN1	5.44567
GOTERM_BP	cell aggregation	2	0.0488406	NRP1, CDH2	39.6756
Category	Term	Count	PValue	Genes	Fold Enrichment
GOTERM_CC	cell surface	10	0.000171	NGFR, TF, TSPAN8, CDH2, MDK, SDC2, CDH17, CFTR, FUT4, ROBO1	4.97054
GOTERM_CC	plasma membrane	29	0.000501	NRP1, ENPEP, FAM129A, GPR63, VLDLR, ROBO1, TMEM47, PDZD2, CDH2, NMRK2, ANPEP, MRC1, CA4, NPTX1, EPHB2, GPR158, PAG1, NGFR, LHCGR, ENTPD3, ANXA13, SYTL5, LYVE1, RHOB, TF, PKP2, AMOTL1, RAPGEF3, CFTR	1.93741
GOTERM_CC	integral component of plasma membrane	14	0.00233035	LHCGR, TRPC6, TIE1, STAB2, ATP2B2, SLC16A10, RXFP1, TSPAN8, CDH2, KDR, HMCN1, EPHB2, CFTR, TRPM3	2.62107
GOTERM_CC	receptor complex	6	0.00594792	TIE1, GPR63, KDR, COL10A1, VLDLR, EPHB2	5.16452
GOTERM_CC	axon	6	0.0123007	C4A, NRP1, ALDH1A1, EPHB2, HCN1, ROBO1	4.32133
GOTERM_CC	extracellular region	10	0.0131169	COL1A1, C4A, SPON1, MDK, BPIFB3, COL10A1, HMCN1, C8A, NTN1, ST3GAL1	2.62874
GOTERM_CC	basement membrane	4	0.0205561	MDK, HMCN1, NTN1, FREM2	6.80306
GOTERM_CC	collagen trimer	3	0.0276808	COL1A1, COL10A1, COL6A3	11.4457
GOTERM_CC	integral component of membrane	37	0.0281516	NRP1, ENPEP, CLDND1, SDC2, GPR63, STAB2, IL1RAP, VLDLR, AGPAT3, FUT4, ROBO1, TMEM47, NIPAL4, CDH2, CLMN, ANPEP, MRC1, KDR, NPTX1, ST3GAL1, GPR158, PAG1, TRPM3, NGFR, LHCGR, TRPC6, ENTPD3, SUSD1, ATP2B2, SLC16A10, BF1, LYVE1, GPR162, IL1RAPL2, FXYD2, CDH17, FREM2	1.36515
GOTERM_CC	apical plasma membrane	5	0.0347121	ENPEP, CDH2, CA4, ITPK1, CFTR	4.03324
GOTERM_CC	extracellular space	13	0.0393543	POSTN, SERPINB10B, LECT2, IGF1, BF1, COL1A1, C4A, TF, CRISPLD1, PI15, COL10A1, COL6A3, FAM20C	1.88799
GOTERM_CC	cell cortex	4	0.0422158	CTTNBP2, COL10A1, HMCN1, RHOB	5.13322
Category	Term	Count	PValue	Genes	Fold Enrichment
GOTERM_MF	cadherin binding	4	0.00594354	CDH2, PKP2, KDR, CDH17	10.7279
GOTERM_MF	protein binding	5	0.0117991	NRP1, TF, CDH2, EPHB2, NTN1	5.60579
GOTERM_MF	vascular endothelial growth factor binding	2	0.0215493	NRP1, KDR	91.1875
GOTERM_MF	heparin binding	4	0.0282067	NRP1, POSTN, TF, MDK	6.01236
GOTERM_MF	axon guidance receptor activity	2	0.0426391	EPHB2, ROBO1	45.5938
GOTERM_MF	alpha-catenin binding	2	0.0426391	CDH2, PKP2	45.5938
GOTERM_MF	vascular endothelial growth factor-activated receptor activity	2	0.0426391	NRP1, KDR	45.5938
GOTERM_MF	PDZ domain binding	3	0.0488983	SDC2, ATP2B2, CFTR	8.37436
Category	Term	Count	PValue	Genes	Fold Enrichment
KEGG_PATHWAY	Glycine, serine and threonine metabolism	3	0.0443735	AGXT2, CHDH, SDSL	8.6912

## Sheet: D30 Control vs. Sham
Category	Term	Count	PValue	Genes	Fold Enrichment
GOTERM_BP	cell redox homeostasis	2	0.0491139	TXNRD3, TXNRD1	37.9263
Category	Term	Count	PValue	Genes	Fold Enrichment
GOTERM_CC	cytoplasm	17	0.00416466	HOMER1, TXNRD3, TXNRD1, NTN1, OAZ1, GADD45G, TRMT9B, TUBB6, BLOC1S6, CYP2J23, SALL1, MCF2L, ENC1, CCNI2, ITGB1BP3, CA8, YWHAH	2.0102
GOTERM_CC	membrane	7	0.0210617	RASD1, ENTPD2L, DIO2, IL17RD, TMEM19, HSPG2, RASL11AL	3.1096
Category	Term	Count	PValue	Genes	Fold Enrichment
GOTERM_MF	thioredoxin-disulfide reductase activity	2	0.0106204	TXNRD3, TXNRD1	182.375
GOTERM_MF	ion channel binding	3	0.0219324	HOMER1, DHRS3, YWHAH	12.7238
Category	Term	Count	PValue	Genes	Fold Enrichment
KEGG_PATHWAY	Selenocompound metabolism	2	0.0493438	TXNRD3, TXNRD1	35.3543

## Sheet: D30 Semen vs. Sham
Category	Term	Count	PValue	Genes	Fold Enrichment
GOTERM_BP	positive regulation of transcription, DNA-templated	23	7.19676e-05	RET, MYRF, CITED2, ARID5B, GATA3, ACTN4, ARID1A, TGFBR1, GDF7, COL1A1, ING5, WNT11, LBH, NR5A2, NFIL3, MSANTD1, ZNF516, CD38, ROR2, PLCB1, KDM7A, FGFR1, YWHAH	2.61187
GOTERM_BP	signal transduction	31	0.000165081	NDRG4, PLPPR4, FAM13A, TNFRSF11B, GATA3, NDRG1, SYDE2, GJA1, RASD1, RASSF3, GRB10, NLRP1L, PDE4B, CCN3, CCN2, FAM83C, YWHAG, MAGI1, STARD13, ARAP2, LNPEP, CCK, RASSF9, ARHGAP24, TGFBR1, RASL11AL, CNKSR3, PDE3A, FAS, RGS12, TNFRSF21	2.11039
GOTERM_BP	positive regulation of kinase activity	10	0.000507209	RET, INSR, FLT4, KIT, KDR, NBN, MST1R, ROR2, EPHB1, FGFR1	4.24933
GOTERM_BP	negative regulation of gene expression	15	0.00138271	BBS2, YAP1, CITED2, TIPARP, PDGFB, AFF2, CLDN5, HEYL, WNT11, MYCN, STC2, KDR, CCN3, SLIT3, RCOR1	2.68835
GOTERM_BP	positive regulation of cell migration	14	0.0020915	RET, SEMA3C, INSR, PDGFB, NEDD9, TGFBR1, ADRA2A, MYLK, COL1A1, SDCBP, PAK1, WNT11, KIT, ROR2	2.69228
GOTERM_BP	angiogenesis	13	0.00408275	ANGPT2, EPAS1, NRXN1, FLT4, HS6ST1, SAT1, TGFBR1, TMEM100, MEIS1, PTPRB, KDR, CCN3, EPHB1	2.61447
GOTERM_BP	negative regulation of chondrocyte proliferation	3	0.00418875	BMPR2, CCN3, BMPR1B	26.3458
GOTERM_BP	actomyosin structure organization	6	0.00497269	EPB41L4B, PHACTR1, MYH11, MYH10, CNN3, CIT	5.26917
GOTERM_BP	positive regulation of cell proliferation	18	0.0069367	KDM4C, INSR, IL34, PDGFB, EMP2, GAB2, TGFBR1, CLDN5, SDCBP, MEIS1, PAK1, GAREM1, ALDH1A2, KIT, CD47, SLC25A5, MTA3, FGFR1	2.05292
GOTERM_BP	cellular response to fatty acid	3	0.00816741	PID1, NR1H4, PDK4	19.7594
GOTERM_BP	transmembrane receptor protein tyrosine kinase signaling pathway	10	0.00858154	RET, INSR, FLT4, KIT, KDR, NEDD9, MST1R, ROR2, EPHB1, FGFR1	2.83289
GOTERM_BP	positive regulation of protein kinase B signaling	8	0.00872402	RET, INSR, RICTOR, MST1R, GATA3, HPSE, TGFBR1, FGFR1	3.39946
GOTERM_BP	intracellular signal transduction	22	0.00908112	CISH, MAST3, STAC, MCF2, MAST2, ADCY2, ADCY8, TGFBR1, CIT, SOCS2, PAK1, NUAK2, WNK2, MCF2L, KIT, TLK1, SGK3, SIK1, MYZAP, PLCB1, ARHGEF7, PLCD1	1.8342
GOTERM_BP	skeletal system morphogenesis	5	0.0101603	CSRNP1, TIPARP, RFLNB, ARID5B, TGFBR1	5.72736
GOTERM_BP	actin cytoskeleton reorganization	7	0.013349	RALA, PAK1, THSD7B, KIT, RICTOR, PHACTR1, PDLIM4	3.54656
GOTERM_BP	positive regulation of cell differentiation	4	0.0143992	SLC6A6, CCN3, BMPR1B, FGFR1	7.52739
GOTERM_BP	chondroitin sulfate biosynthetic process	4	0.0143992	CSGALNACT1, CHST12, XYLT1, CHST3	7.52739
GOTERM_BP	positive regulation of nitric oxide biosynthetic process	4	0.0143992	SMAD3, GCH1, IL1R1, INSR	7.52739
GOTERM_BP	positive regulation of stress fiber assembly	6	0.0152163	PAK1, WNT11, FHOD1, CCN3, PPM1E, RAPGEF3	4.05321
GOTERM_BP	positive regulation of gene expression	19	0.0161387	RET, YAP1, ROBO2, CEBPB, PID1, SMAD3, CITED2, PDGFB, GRHL3, ESR1, TGFBR1, GDF7, CLDN5, GJA1, WNT11, MYCN, NFIL3, ALDH1A2, CNTN1	1.83359
GOTERM_BP	cell migration	14	0.0165088	ROBO2, NTNG2, ITGB5, LAMB3, NEDD9, MST1R, RHOC, RHOB, SYDE2, PAK1, WNT11, KDR, CCN3, RHOV	2.09569
GOTERM_BP	positive regulation of endothelial cell proliferation	6	0.0168642	BMPR2, FLT4, VASH2, PDGFB, KDR, TGFBR1	3.95188
GOTERM_BP	cellular calcium ion homeostasis	7	0.021978	SLC24A3, STIM2, TRPV4, STC2, ATP2B2, ATP13A3, ATP1B1	3.17967
GOTERM_BP	actin cytoskeleton organization	10	0.0237024	SDCBP, STARD13, NUAK2, ABLIM2, CSRP2, BCL6, CAPZA1, PHACTR1, ACTN4, PDLIM4	2.39508
GOTERM_BP	positive regulation of MAP kinase activity	6	0.0246251	INSR, KIT, PDGFB, MST1R, ADRA2A, FGFR1	3.59262
GOTERM_BP	extracellular matrix organization	12	0.0251214	COL1A1, ADAMTS5, COL4A2, ADAMTS19, ADAMTS1, COL4A1, ADAMTS18, MMP28, NDNF, TNFRSF11B, ADAMTS9, SERPINB5	2.13615
GOTERM_BP	positive regulation of filopodium assembly	4	0.0288655	RALA, DPYSL3, NEURL1, TGFBR1	5.85463
GOTERM_BP	protein phosphorylation	12	0.029802	CDK18, PAK1, NUAK2, BMPR2, WNT11, WNK2, PDK4, FAM20C, SIK1, BMPR1B, TGFBR1, MYLK	2.07994
GOTERM_BP	negative regulation of transcription, DNA-templated	15	0.0321697	L3MBTL1, YAP1, TGIF1, CEBPB, GATA3, HDAC9, WNT11, LBH, BCL6, NFIL3, MAEL, CD38, PLCB1, RCOR1, VGLL4	1.85534
GOTERM_BP	cell adhesion mediated by integrin	4	0.0333381	FYB2, ITGB5, CCN3, FBN1	5.54649
GOTERM_BP	positive regulation of apoptotic signaling pathway	4	0.0333381	ING5, ADORA2A, FAS, TGFBR1	5.54649
GOTERM_BP	Wnt signaling pathway, planar cell polarity pathway	3	0.0344611	VANGL2, WNT11, ROR2	9.87969
GOTERM_BP	blood vessel remodeling	4	0.0381484	BMPR2, SEMA3C, CBS, EPAS1	5.26917
GOTERM_BP	positive regulation of vascular smooth muscle cell proliferation	4	0.0381484	GJA1, ADAMTS1, PDGFB, LDLRAP1	5.26917
GOTERM_BP	negative regulation of cell growth	7	0.0409182	BMPR2, SMAD3, WNT11, BCL6, OSGIN1, SLIT3, CCN3	2.75255
GOTERM_BP	positive regulation of calcium ion transport	3	0.0432139	HOMER1, CACNA1D, MYLK	8.78195
GOTERM_BP	bleb assembly	3	0.0432139	LPAR3, EMP2, MYLK	8.78195
GOTERM_BP	reactive oxygen species metabolic process	4	0.0432915	SESN1, PDGFB, PDK4, CCN3	5.01826
GOTERM_BP	axon guidance	10	0.0459176	PRTG, EFNB1, TTC8, SEMA3C, KIF5C, CNTN1, SLIT3, GATA3, EPHB1, GDF7	2.12467
GOTERM_BP	platelet-derived growth factor receptor signaling pathway	4	0.0487617	CSRNP1, TIPARP, PDGFB, ARID5B	4.79015
GOTERM_BP	positive regulation of phosphatidylinositol 3-kinase signaling	6	0.0495027	INSR, NEDD4, CAT, PDGFB, KDR, ROR2	2.98255
Category	Term	Count	PValue	Genes	Fold Enrichment
GOTERM_CC	plasma membrane	114	5.00147e-05	THSD7B, PCDH11X, GDE1, FGFRL1, LAMP5, GJA1, EDNRA, RASSF3, LAMP3, COTL1, PLCE1, CHP1, EPHB1, GLUL, ANKRD13A, ANKS1B, TGM2, CISH, ENTPD3, ACTN4, SYTL5, CLDN5, ACLY, SLC9A7, STIM2, ANTXRL, MAP1B, SLCO2A1, PKP2, PARM1, HVCN1, SLC41A3, GPR85, LPL, SLC1A4, LPAR3, APCDD1, LYPD6, NDRG1, RHOBTB2, SDCBP, EFNB1, CALCR, ATP6V0A4, PIP5K1B, ATP8B4, FYB2, SMAD3, HOMER1, OSGIN1, LNPEP, MCC, ESR1, GP5, TF, BFSP1…	1.50297
GOTERM_CC	membrane	54	6.9302e-05	ROBO2, RET, GLTP, KCNG2, FRMPD4, PTPN21, TFCP2L1, HS6ST1, EPB41L4B, TNFSF10, MAGI1, CAST, MYLIP, SMIM15, ENTPD3, TMEM178B, DIO2, ACSL6, FRMD4B, TMEM131, TGFBR1, CH25H, COL4A2, COL4A1, CNKSR3, PLEKHO1, MGLL, YAP1, SLC45A3, NRXN1, HVCN1, TMPRSS4, PDGFB, ATP1A1, EFNB1, CALCR, RASD1, MGAT3, KCNJ2, BBS2, OSBPL5, MYO10L, INSR, LHFPL5, SORBS2, SGPP2, RASL11AL, TTC8, GNAQ, FKBP1B, PDE3A, HPSE, TMEM19, XK…	1.91145
GOTERM_CC	receptor complex	19	0.000242512	RET, BMPR2, SMAD3, INSR, FLT4, NR1H4, MST1R, VLDLR, TGFBR1, ADRA2A, PTPRB, PTPRA, NT5DC3, KIT, KDR, ROR2, BMPR1B, EPHB1, FGFR1	3.22741
GOTERM_CC	cytoplasm	145	0.000283166	PID1, CCNI, FHOD1, MYLK, HOXA10, TUBB6, PTAR1, RASSF3, TRIM29, SESN1, DPYSL3, KDR, CHP1, PIM3, CCN3, CHAC1, ANKS1A, GLUL, ANKRD13A, ANKS1B, MAGI1, CAST, CARD10, THEMIS, VASH2, FRMD4B, ACTN4, KIAA1217, CLDN5, CARHSP1, RNF128, CLIP4, PKP2, SIK1, NSMF, FKBP5, NDRG4, NECAB3, EPAS1, LPAR3, OAZ1, NDRG1, SOCS2, SDCBP, NUAK2, PPCS, PCBP2, MYH11, TP53BP1, MPDZ, BBS2, PLK3, CDK18, SMAD3, KLHL25, HOMER1, MY…	1.3665
GOTERM_CC	axon	18	0.000698464	RET, NTNG2, MME, HOMER1, INSR, ROGDI, CCK, LPAR3, OPRM1, ADCY8, CCSAP, PRTG, CALCR, CNTN1, EPHB1, TNFRSF21, HCN1, PPFIA2	2.55836
GOTERM_CC	extracellular matrix	18	0.00234049	NDNF, TNFRSF11B, COL1A1, ADAMTS5, WNT11, COL4A2, ADAMTS1, COL4A1, ADAMTS19, ADAMTS18, MMP28, COL6A3, TIMP3, CCN3, HPSE, ADAMTS9, FBN1, TGM2	2.28967
GOTERM_CC	integral component of plasma membrane	42	0.00511967	RET, NLGN3, BMPR2, SLC24A3, SEMA3C, KCNK9, SLC20A1, FLT4, PLPPR4, HVCN1, PCDH11X, ADCY2, ATP10A, MST1R, APCDD1, ADCY8, PROKR1, KDR, EPHB1, SLC16A1, TRPC4, INSR, LNPEP, ATP2B2, TMC7, OPRM1, TMC5, TMEM130, ADRA2A, SLC6A6, SLCO3A1, ADORA2A, TRPV4, SLCO1A2, SLCO2A1, KIT, ESYT3, ROR2, CD47, TLR15, TNFRSF21, FGFR1	1.55175
GOTERM_CC	excitatory synapse	4	0.00789988	NLGN3, PDE4B, SLC17A8, ADCY8	9.2859
GOTERM_CC	adherens junction	10	0.0102542	MAGI1, CDH6, BMPR2, TRPV4, CDH11, CNKSR3, PKP2, FRMD4B, NDRG1, PDLIM4	2.75819
GOTERM_CC	membrane raft	10	0.0122883	RET, SDCBP, FYB2, MME, KDR, FAS, EMP2, HPSE, EPHB1, TGFBR1	2.67862
GOTERM_CC	Z disc	8	0.0124534	CSRP2, HOMER1, CAPZA1, FKBP1B, NOS1AP, PDE4B, ACTN4, PDLIM4	3.18374
GOTERM_CC	glutamatergic synapse	15	0.0178236	MAGI1, NTNG2, HOMER1, NRXN1, PLPPR4, ADCY8, FBXL20, CDH6, GRIN3A, SLITRK4, CNKSR3, CDH11, RGS7BP, PLCB1, EPHB1	2.00897
GOTERM_CC	T-tubule	4	0.018082	STAC, NOS1AP, ATP1A1, ATP1B1	6.96442
GOTERM_CC	intercalated disc	4	0.0213841	GJA1, FHOD1, PKP2, ATP1B1	6.55475
GOTERM_CC	stress fiber	6	0.0378342	FHOD1, MST1R, ACTN4, MYH10, PDLIM4, MYLK	3.21435
GOTERM_CC	granule	3	0.0390315	MOV10, CARHSP1, MAEL	9.2859
GOTERM_CC	Golgi cisterna membrane	5	0.0423312	CSGALNACT1, B4GALT3, FUT8, ST6GAL2, FUT9	3.76455
Category	Term	Count	PValue	Genes	Fold Enrichment
GOTERM_MF	phosphatidylinositol-4,5-bisphosphate binding	10	0.000158772	SDCBP, SH3PXD2A, FRMPD4, SESTD1, TTPA, TULP1, PLCB1, LDLRAP1, PLCD1, SNAP91	4.94688
GOTERM_MF	transcription coactivator binding	7	0.00020899	THRB, SMAD3, EPAS1, GATA3, ESR1, VGLL4, CIT	7.75671
GOTERM_MF	heparin binding	12	0.000414155	ADAMTS5, TF, ADAMTS1, APLP2, LPL, NDNF, SLIT3, CCN3, THBS2, FGFRL1, FGFR1, FBN1	3.65308
GOTERM_MF	transmembrane receptor protein tyrosine kinase activity	11	0.00121943	RET, DYRK3, WEE1, INSR, FLT4, KIT, KDR, MST1R, ROR2, EPHB1, FGFR1	3.46282
GOTERM_MF	cadherin binding	8	0.00220884	CDH6, PTPRB, BMPR2, TRPC4, CDH11, PKP2, KDR, NDRG1	4.3455
GOTERM_MF	actin binding	16	0.00446276	MYOCD, MYO10L, WIPF3, VASH2, ACTN4, CNN3, ABLIM2, MAP1B, ENC1, SPIRE2, COTL1, PHACTR1, MYH11, MYH10, PDLIM4, YWHAH	2.28474
GOTERM_MF	protein serine/threonine kinase activity	19	0.00452656	PLK3, CDK18, DYRK3, BMPR2, MAST3, MAST2, TGFBR1, CIT, PAK1, NUAK2, WNK2, FAM20C, TLK1, SGK3, PIM3, SIK1, BMPR1B, ALPK1, MAP2K6	2.08868
GOTERM_MF	enzyme binding	12	0.0106219	THRB, KDM4C, UGT1A1, ADORA2A, STC2, CAT, COTL1, MST1R, PLCB1, HACD3, RCOR1, YWHAH	2.4265
GOTERM_MF	phosphatase activator activity	3	0.0120447	BMPR2, BMPR1B, MAP2K6	16.6215
GOTERM_MF	protein serine/threonine kinase activator activity	5	0.0132463	TF, BMPR2, RICTOR, BMPR1B, MAP2K6	5.32741
GOTERM_MF	ATP binding	59	0.022079	RET, DYRK3, BMPR2, MAST3, MAST2, FLT4, HK2, MYLK, KIF5C, KDR, PDK4, TLK1, PIM3, EPHB1, GLUL, ENTPD3, RIPK4, ITPK1, TGFBR1, CIT, ACLY, HKDC1, KIT, KIF2C, SIK1, SGK3, ROR2, ALPK1, PFKFB3, ADCY2, ATP10A, MST1R, ATP1A1, DDX60, ADCY8, PAPSS2, PAPSS1, PAK1, NUAK2, KIF3A, MYH11, PIP5K1B, MYH10, MAP2K6, PLK3, CDK18, ATP8B4, MAP3K1, MYO10L, INSR, SMARCA5, ATP2B2, MOV10, WEE1, TRPV4, WNK2, ATP13A3, BMPR1B,…	1.32023
GOTERM_MF	chromatin DNA binding	6	0.0308401	CEBPB, THRB, SMAD3, BCL6, GRHL3, GRHL1	3.39215
GOTERM_MF	platelet-derived growth factor binding	3	0.0313909	COL1A1, COL4A1, PDGFB	10.3884
GOTERM_MF	protein binding	10	0.0321095	YAP1, TF, CEBPB, THRB, CAPZA1, CNTN1, MYH11, ATP1B1, PDLIM4, YWHAG	2.2707
GOTERM_MF	ion channel binding	8	0.0352551	DPP10, HOMER1, STAC, FKBP1B, PDE4B, DHRS3, HERPUD1, YWHAH	2.57698
GOTERM_MF	kinase binding	6	0.0413535	WDCP, CEBPB, MYCN, FAS, CHP1	3.13614
GOTERM_MF	transcriptional activator activity, RNA polymerase II transcription regulatory region sequence-specific binding	18	0.0452229	CSRNP1, EHF, CEBPB, SMAD3, EPAS1, NR1H4, GRHL3, GATA3, TFCP2L1, GRHL1, ESR1, HOXA10, HEYL, MEIS1, MYCN, NR5A2, ZBED1, TCF3	1.65663
GOTERM_MF	translation repressor activity, nucleic acid binding	3	0.048112	CELF2, CPEB2, CPEB4	8.31076
Category	Term	Count	PValue	Genes	Fold Enrichment
KEGG_PATHWAY	Glycosaminoglycan biosynthesis - chondroitin sulfate / dermatan sulfate	7	0.000129626	CSGALNACT1, CHST12, UST, DSE, CHST15, XYLT1, CHST3	8.14081
KEGG_PATHWAY	Calcium signaling pathway	21	0.00219033	RET, FLT4, PDGFB, ITPR3, ADCY2, ATP2B2, CACNA1D, MST1R, ADCY8, MYLK, EDNRA, ADORA2A, STIM2, GNAQ, KDR, CD38, PLCE1, PLCB1, SLC25A5, PLCD1, FGFR1	2.09021
KEGG_PATHWAY	Vascular smooth muscle contraction	12	0.018652	EDNRA, ADORA2A, KCNMB1, GNAQ, ITPR3, ADCY2, CACNA1D, MYH11, PLCB1, ADCY8, MYH10, MYLK	2.20965
KEGG_PATHWAY	Selenocompound metabolism	4	0.0274877	TXNRD3, TXNRD1, PAPSS2, PAPSS1	5.8924
KEGG_PATHWAY	ECM-receptor interaction	9	0.0303371	COL1A1, ITGB5, COL4A2, LAMB3, COL4A1, COL6A3, CD47, THBS2, FREM1	2.42522
KEGG_PATHWAY	Gap junction	9	0.0343908	GJA1, TUBB6, GNAQ, PDGFB, ITPR3, ADCY2, TUBB4B, PLCB1, ADCY8	2.36748
KEGG_PATHWAY	FoxO signaling pathway	11	0.0473404	PLK3, SMAD3, BCL6, HOMER1, INSR, CAT, TNFSF10, SGK3, IRS2, TGFBR1, GADD45G	1.99231

## Sheet: D90 Control vs. Sham
Category	Term	Count	PValue	Genes	Fold Enrichment
GOTERM_BP	intracellular signal transduction	6	0.0188042	NUAK2, MCF2, KIT, SGK3, SIK1, PLCD1	3.83516
Category	Term	Count	PValue	Genes	Fold Enrichment
GOTERM_CC	axon	5	0.012912	NRP2, PCLO, ROGDI, EPHB1, HCN1	5.4277
GOTERM_CC	integral component of plasma membrane	9	0.0227115	TRPC6, KCNH6, HVCN1, KIT, ATP2B2, HMCN1, CD47, EPHB1, CFTR	2.5396
GOTERM_CC	membrane	9	0.0284201	CH25H, TTC8, PCLO, HVCN1, DIO2, NBEAL2, HPSE, EVPL, CFTR	2.4331
GOTERM_CC	plasma membrane	17	0.0295771	KCNH6, SLC31A1, HVCN1, KREMEN1, SYTL5, CLDN5, SLC9A7, LAMP3, KIT, FAS, PIP5K1B, ATP6V0A4, PHLDB2, EPHB1, CFTR, TMEM30CP, ANKS1B	1.7118
Category	Term	Count	PValue	Genes	Fold Enrichment
GOTERM_MF	heme binding	4	0.0203039	HEBP2, RP11-400G3.5, CBS, CAT	6.7772
Category	Term	Count	PValue	Genes	Fold Enrichment
KEGG_PATHWAY	Cell adhesion molecules	4	0.0318806	CLDN5, SLITRK2, BF1, BF2	5.4941

## Sheet: D90 Semen vs. Sham
Category	Term	Count	PValue	Genes	Fold Enrichment
GOTERM_BP	lipid metabolic process	10	0.0013011	AACS, BCO2, CYP51A1, FDPS, HMGCS1, IDI1, INSIG1, MSMO1, PDGFRA, SQLE	3.0268
GOTERM_BP	cell migration	9	0.0058832	CCK, FLRT2, IGFBP5, MMP28, PDGFD, PDGFRA, RET, UNC5D, WNT5A	2.6391
GOTERM_BP	cellullar response to endogenous stimulus	9	0.0060443	FLRT2, HCN1, IGFBP5, PDGFD, PDGFRA, SOX6, THRB, TMEM100, WNT5A	2.6284
Category	Term	Count	PValue	Genes	Fold Enrichment
GOTERM_CC	extracellular space	11	0.00029943	AGR2, CCK, CHAD, CPN1, FLRT2, IGFBP5, OVALY, PDGFD, PROC, TF, WNT5A	4.0449
GOTERM_CC	extracellular matrix	4	0.0080303	CHAD, MMP28, TF, WNT5A	4.9341
Category	Term	Count	PValue	Genes	Fold Enrichment
GOTERM_MF	growth factor receptor binding	3	0.0054508	AGR2, FLRT2, PDGFD	8.2995
GOTERM_MF	transition metal ion binding	7	0.020215	CPN1, CYP51A1, MMP28, MSMO1, TF, THRB, TRIM29	2.4839
GOTERM_MF	receptor regulator activity	4	0.046327	CCK, FLRT2, PDGFD, WNT5A	2.9292
Category	Term	Count	PValue	Genes	Fold Enrichment
KEGG_PATHWAY	Steroid biosynthesis	5	0.00015188	CYP51A1, DHCR24, FDFT1, MSMO1, SQLE	39.9665
KEGG_PATHWAY	Terpenoid backbone biosynthesis	4	0.0071822	FDPS, HMGCS1, HMGCS1, IDI1	28.6082
			`
