# Supplementary material for: Turkey hen sperm storage tubule transcriptome response to artificial insemination and the presence of semen
Source: Front Physiol. 2024 Jan 8;14:1305168. doi: 10.3389/fphys.2023.1305168 (PMC10801083; doi:10.3389/fphys.2023.1305168)
Supplement: Supplementary file 5 [file Table1.XLSX]

## Sheet: D1 Control vs. Sham
Name	Chromosome	Region	Max group mean	Fold change	FDR p-value	GeneID
LOC116216956	NC_015019.2	913080..913326	16.9892	-437.517	3.30628e-06	116216956
LOC116217785	NW_011214431.1	complement(557..748)	1122.88	-6.77072	3.30628e-06	116217785
LOC109370969	NC_015035.2	4475901..4477302	18.2323	-987.41	1.58709e-05	109370969
LOC104915403	NW_011092926.1	complement(12..1262)	6.35202	35.7897	2.55352e-05	104915403
FKBP5	NC_015038.2	complement(1032480..1049504)	12.3225	-14.4184	4.3734e-05	100544523
LOC116217363	NC_015031.2	complement(8435388..8435600)	944.413	-6.85089	6.9597e-05	116217363
F3	NC_015020.2	3814981..3822755	26.4791	-3.69899	8.079e-05	100545065
LOC109368011	NC_015015.2	complement(28720232..28725145)	2.85385	-43.7851	0.00015068	109368011
SPHKAP	NC_015021.2	complement(4619085..4637507)	1.91126	-4.69521	0.00036392	100540492
CH25H	NC_015018.2	complement(18735302..18739655)	5.27076	-10.1275	0.000374264	100550290
SH3TC1	NC_015014.2	62852038..62881451	5.72437	5.45182	0.000629117	100551307
CRMP1	NC_015014.2	complement(58032839..58062263)	5.47274	15.7545	0.0011833	100548899
LOC116216957	NC_015019.2	910304..910550	119.482	-3.49997	0.0011833	116216957
LOC116217680	NW_011138901.1	complement(381..503)	301.281	-3.67254	0.0011833	116217680
LOC100539388	NC_015011.2	56091256..56160227	12.2262	5.02784	0.00150458	100539388
CRISPLD1	NC_015013.2	63914009..63947705	4.2261	8.19445	0.00162311	100547211
LOC100546539	NC_015011.2	complement(59748537..59756393)	7.51484	9.40982	0.00162311	100546539
CFTR	NC_015011.2	complement(23847908..23918669)	16.6027	4.51856	0.00162311	100545354
LOC104915634	NW_011106844.1	complement(17..669)	8.54757	18.4193	0.00228021	104915634
LOC116217115	NC_015022.2	complement(545565..545696)	24.6503	-8.67335	0.00228021	116217115
CARNS1	NW_011212333.1	complement(21989..29681)	1.31308	-12.3418	0.00241532	100548525
NUAK2	NC_015038.2	complement(2888902..2898021)	16.3097	-6.26278	0.00241532	100545348
LOC100551216	NC_015018.2	18762662..18766825	1.84152	13.71	0.00320463	100551216
CISH	NC_015024.2	complement(1460813..1466213)	2.00982	-5.7838	0.00337346	100545029
TUBB6	NC_015013.2	complement(45036684..45044532)	4.58547	-4.29292	0.00337346	100546292
HSD11B2	NC_015023.2	complement(11008351..11015233)	8.51958	-6.05249	0.00467066	100548201
LOC116217025	NC_015020.2	complement(26598568..26598682)	11.869	-20.012	0.00752564	116217025
TEKT1	NC_015031.2	complement(5680176..5687579)	15.0718	-2.57405	0.00767802	100548978
LOC104911843	NC_015011.2	60418675..60426466	1.54712	4.01912	0.00775777	104911843
LOC116217854	NW_011317354.1	complement(86..249)	47.5361	-3.61321	0.010982	116217854
LOC104912001	NC_015011.2	55934343..56091138	9.37116	3.4514	0.0138589	104912001
GAS6	NC_015011.2	133416117..133452643	5.45611	7.12335	0.0145603	100547772
LOC116216959	NC_015019.2	2983431..2983594	16.2896	-5.2555	0.0145603	116216959
ADGRG2	NC_015011.2	115579554..115623651	5.38582	-2.47791	0.0168178	100538718
LOC104912571	NC_015021.2	complement(5712561..5742079)	12.1216	-4.11529	0.0228389	104912571
DUSP6	NC_015011.2	complement(41662882..41667289)	35.7386	-3.79467	0.0228389	100542108
LOC100551462	NC_015014.2	complement(62967991..63040360)	1.48202	11.0088	0.0255037	100551462
LOC116216397	NC_015012.2	complement(103399376..103399539)	43.7654	-3.39633	0.0255037	116216397
COL6A3	NC_015017.2	complement(2436049..2489924)	20.2762	3.58221	0.0261546	100549061
LGR5	NC_015011.2	35729825..35790467	21.6599	3.19702	0.0261546	100549342
PODN	NC_015020.2	22751780..22778671	3.38418	5.97626	0.0300339	100546102
LOC104916886	NW_011211760.1	complement(762..1392)	1.1626	-31.4249	0.0301929	104916886
CDH18	NC_015013.2	20846533..21050577	5.03202	-3.3215	0.0329849	100549613
ROS1	NC_015012.2	61909540..61932787	9.09182	-2.63926	0.0381087	100550580
CLDN5	NW_011211458.1	7..752	16.6811	3.67487	0.0381087	104916873
LOC109364473	NW_011126461.1	complement(2251..3941)	26.4164	4.43482	0.0394054	109364473
LOC116217843	NW_011256186.1	234..397	59.9973	-3.02581	0.0405433	116217843
LOC104915395	NW_011092326.1	66..437	16.2765	-3.35038	0.0407574	104915395
ZBTB16	NC_015036.2	complement(4541445..4613564)	1.30307	-5.03887	0.0411324	100541579
PTPN21	NC_015015.2	complement(42256978..42295942)	11.7341	-3.19966	0.0517732	100549930
LOC100547920	NC_015011.2	60428280..60469600	2.57828	3.29745	0.05371	100547920
LOC116216950	NC_015019.2	2977867..2978030	15.3918	-4.35347	0.0542671	116216950
PLEKHO1	NC_015037.2	complement(115288..131085)	4.63643	-2.9887	0.0562128	100550260
RXFP1	NC_015014.2	1976834..2024426	5.67422	4.11089	0.0562128	100548436
LOC100538484	NC_015021.2	complement(5628905..5682127)	5.27456	-3.50442	0.0611122	100538484
LOC104909828	NC_015012.2	61902674..61909663	6.50417	-3.4096	0.0665269	104909828
LRRC31	NC_015021.2	19595174..19638796	1.7915	-2.81717	0.0698678	100540955
LOC100546813	NC_015020.2	7902966..7907764	2.39238	-7.66884	0.0707448	100546813
CD99	NC_015011.2	complement(127019207..127027472)	17.8183	3.12975	0.0743376	100546939
TIFA	NC_015014.2	36557668..36563683	2.46037	6.68553	0.0759441	100541047
HS3ST1	NC_015014.2	59132594..59143466	15.0296	-2.44098	0.0760633	100546598
LOC100544448	NC_015018.2	15930567..15937052	7.74583	-4.74598	0.0767914	100544448
LOC100540823	NC_015011.2	46519592..46525903	1.60484	6.61869	0.0835745	100540823
GABRP	NC_015025.2	complement(2718173..2732677)	2.08184	3.10098	0.0876926	100539522
ACVR2B	NC_015016.2	complement(5663196..5693113)	1.0289	3.00112	0.111178	100544085
SIK1	NC_015011.2	complement(108474392..108486687)	1.31917	-3.64036	0.111178	100538356
PCNX2	NC_015012.2	37742254..37914660	5.0314	2.28348	0.111178	100540110
CCDC3	NC_015011.2	7847354..7886418	3.15037	5.60632	0.111522	100540314
PHACTR1	NC_015013.2	complement(8423866..8685951)	6.68992	2.51675	0.111522	100548794
LOC116216635	NC_015014.2	68710900..68711042	13.1026	-5.68135	0.111522	116216635
PER2	NC_015021.2	complement(8676384..8703264)	14.6764	-3.59975	0.111522	100008571
SMIM15	NC_015041.2	complement(17515302..17517174)	16.0118	-2.54243	0.111522	100538402
LOC116216715	NC_015015.2	complement(45604515..45604787)	55.3186	-2.36212	0.111522	116216715
ARAP2	NC_015014.2	49837549..49963331	6.13893	-2.45945	0.11177	100539398
DHRS3	NC_015033.2	5493404..5498184	9.46088	-2.21822	0.115058	100541886
FGD6	NC_015011.2	complement(43737203..43796037)	1.36905	2.6279	0.118124	100546627
STRA6	NC_015022.2	1828649..1838950	1.62948	6.41432	0.120303	100546816
TRPC6	NC_015011.2	173840243..173873933	1.69393	5.88083	0.120303	100545253
LOC104912585	NC_015021.2	complement(8722240..8730124)	12.5911	-3.43334	0.121698	104912585
LOC104909815	NC_015012.2	61948129..61963604	9.25821	-2.52802	0.122558	104909815
LOC100550948	NC_015013.2	37212168..37215114	3.75084	8.09003	0.124485	100550948
ENPP2	NC_015013.2	complement(80755947..80826655)	1.26965	7.28491	0.132313	100541506
LOC116217549	NC_015011.2	56185232..56189114	10.8449	2.90232	0.134698	116217549
LOC116217065	NC_015021.2	complement(11306915..11307188)	28.7744	-2.7508	0.147694	116217065
LHCGR	NC_015012.2	complement(15553016..15573784)	1.27424	-4.26292	0.148027	100303684
LOC116217748	NW_011195351.1	196..359	56.6896	-2.71787	0.150823	116217748
CTNND2	NC_015013.2	23869261..24476355	5.36956	2.65813	0.155766	100538880
LOC104913141	NC_015024.2	complement(2822077..2824108)	4.13431	4.83235	0.158866	104913141
SLC6A4	NC_015031.2	complement(9264003..9283557)	1.33764	-2.89349	0.162482	100545036
LOC116216260	NC_015011.2	80456..80646	99.4277	-3.17259	0.16416	116216260
LOC100548828	NC_015038.2	2289739..2313185	2.27184	3.12693	0.173481	100548828
LOC104914778	NC_015041.2	complement(7290280..7292935)	19.0299	7.27254	0.177636	104914778
P2RX7	NC_015027.2	5487357..5499543	4.94346	2.70336	0.180416	100543425
LOC100544547	NC_015013.2	62023730..62039104	18.1593	3.15687	0.180416	100544547
ENC1	NW_011210363.1	1083..9118	9.15047	-2.16793	0.180548	100547779
LPL	NC_015041.2	complement(48854344..48870693)	6.09894	-2.47124	0.182421	100544844
LOC104909827	NC_015012.2	61859582..61876215	4.6928	-2.73247	0.183853	104909827
SERPINB14	NC_015013.2	complement(13763013..13770494)	14.4501	14.4853	0.184245	100303699
STMND1	NC_015013.2	8071033..8081542	3.92516	3.48143	0.185248	104910096
MYC	NC_015013.2	83945431..83947562	4.47002	4.06211	0.187333	100547931
CSRP2	NC_015011.2	complement(37633243..37641438)	9.86097	-2.64809	0.187333	100538352
LOC100539371	NC_015027.2	7766682..7784547	1.41908	5.64797	0.189532	100539371
DIO2	NC_015015.2	complement(39643686..39660510)	1.95117	-2.68771	0.196404	100547728
SYN3	NC_015011.2	52290570..52320518	1.43671	-2.53647	0.19694	100540105
LOC104914497	NC_015038.2	complement(2780211..2794166)	1.85258	3.72759	0.19694	104914497
NOX3	NC_015012.2	complement(49516069..49556714)	5.1867	3.28987	0.19694	100544488
GAREM1	NC_015013.2	complement(54475651..54487529)	17.35	-2.65498	0.19694	100545160
CREB5	NC_015016.2	34461528..34532593	2.44028	2.75742	0.200986	100541001
LOC100549118	NW_011097849.1	339..1974	3.45005	5.47141	0.20238	100549118
CA4	NC_015031.2	complement(7448648..7466779)	5.58424	2.78777	0.20238	104913923
NRIP3	NC_015015.2	7800582..7812131	1.13122	5.93232	0.208188	100545061
DIPK1C	NC_015013.2	37523915..37533260	8.05317	-2.18049	0.208188	100541504
MID1	NC_015011.2	121933663..122173703	9.36081	2.28771	0.208188	100544167
NDP	NC_015011.2	107142040..107161714	9.82989	-3.1611	0.208188	100539588
CYGB	NC_015030.2	4244676..4255091	19.1172	2.71404	0.208188	100549436
LOC116216386	NC_015012.2	103379800..103379963	55.626	-2.5563	0.211349	116216386
LOC104915404	NW_011092956.1	15..7859	1.63732	-2.35853	0.224352	104915404
LOC100544544	NC_015013.2	complement(13780395..13785348)	232.147	10.509	0.224352	100544544
LOC116217296	NC_015029.2	7843423..7847430	1.77526	4.83097	0.239189	116217296
LOC100539819	NC_015017.2	complement(22231888..22237569)	2.21933	3.57085	0.239189	100539819
WNK2	NC_015024.2	complement(6102375..6203251)	8.03677	-2.6346	0.239624	100544669
RASL11A	NC_015011.2	complement(168327650..168329815)	1.36789	-4.52057	0.240809	100542886
LOC100539660	NC_015016.2	complement(20789242..20798750)	1.63047	3.11325	0.253194	100539660
RCOR1	NC_015015.2	48951060..48993296	23.3126	-2.34822	0.253194	100549622
TLL2	NC_015018.2	complement(15947160..16026774)	1.3928	4.4003	0.254326	100550155
LOC104917508	NC_015011.2	complement(164256351..164261678)	2.94176	16.3412	0.259849	104917508
LOC116217794	NW_011215935.1	complement(1..191)	2.4084	-181.182	0.267191	116217794
LOC104911020	NC_015015.2	complement(12033403..12035242)	2.23734	19.8493	0.267448	104911020
TF	NC_015021.2	complement(9577248..9587846)	275.762	4.02882	0.280173	100125333
GADD45G	NC_015041.2	39534717..39536330	11.8156	-2.48396	0.287525	104915137
LOC109364176	NW_011097715.1	complement(76..1388)	2.93921	19.7137	0.28788	109364176
FNDC3A	NC_015011.2	161865673..161914870	64.0495	-2.74656	0.291071	100549503
LOC116216457	NC_015013.2	complement(37526662..37533305)	1.19137	-4.49638	0.29144	116216457
CLMN	NC_015015.2	complement(45820088..45874902)	3.75318	3.29831	0.29144	100545016
ATP13A5	NC_015021.2	1095252..1123185	3.96735	2.49837	0.301633	100547379
LOC116217012	NC_015020.2	26587023..26587094	5.8709	-12.0536	0.301633	116217012
LOC100544389	NC_015013.2	62040365..62123894	12.1477	3.11368	0.302081	100544389
SDC2	NC_015013.2	71825599..71835359	43.0409	2.20672	0.302153	100190902
LOC100543400	NC_015011.2	174346128..174369543	1.9779	4.24834	0.320833	100543400
IGFBP2	NC_015017.2	complement(16937185..16945303)	3.54549	5.6208	0.320833	100543054
LOC116216961	NC_015019.2	2981598..2981761	56.0657	-2.56322	0.320833	116216961
LOC116217070	NC_015021.2	21843054..21843363	141.359	-2.07697	0.320833	116217070
LOC116216960	NC_015019.2	2979492..2979655	55.883	-2.54823	0.322181	116216960
CCNA1	NC_015011.2	complement(171970011..171975383)	1.88584	7.37488	0.339729	100540732
TGIF1	NC_015013.2	complement(41512140..41516607)	18.7986	1.98462	0.342986	100548589
KCNAB1	NC_015021.2	complement(22593909..22628462)	1.49245	-3.71753	0.345666	100544034
LOC104917509	NC_015011.2	complement(164274210..164288136)	1.86261	5.10614	0.353936	104917509
CTSK	NC_015037.2	complement(1121594..1123219)	7.89633	3.90347	0.361573	104914440
LOC104915011	NC_015011.2	complement(115897711..115899652)	33.9506	-2.40602	0.361573	104915011
SMAD3	NC_015022.2	18046415..18111435	7.1815	-1.91479	0.364584	100544037
LOC116216217	NC_015011.2	complement(98845..99035)	8.88235	441.639	0.364584	116216217
LOC116217309	NC_015029.2	6696164..6696238	12.7095	-4.64267	0.365453	116217309
LOC104911969	NC_015018.2	18870661..18877077	1.94413	4.69695	0.3741	104911969
LOC116217699	NW_011153428.1	complement(163..353)	8.55788	425.537	0.3741	116217699
AEBP1	NW_011118163.1	complement(23164..30303)	5.5771	2.50416	0.379336	100543032
PFKFB3	NC_015011.2	3031857..3042444	18.0134	-2.35148	0.387432	100548781
PLTP	NC_015032.2	complement(13152014..13157163)	15.342	3.08715	0.388907	100545135
CD44	NC_015015.2	18033059..18086650	4.27906	2.01514	0.390645	100544179
LOC104915672	NW_011111414.1	complement(7..550)	1.38206	10.9017	0.401209	104915672
STARD13	NC_015011.2	170351430..170391105	5.10036	-1.98527	0.401209	100545670
LOC104917573	NC_015011.2	167284966..167302750	5.36357	2.52009	0.401209	104917573
COL6A6	NC_015016.2	40253640..40307375	1.11517	3.16265	0.413304	100551157
LOC104916228	NW_011139729.1	6..695	11.8427	-2.278	0.413304	104916228
HVCN1	NC_015027.2	complement(6063133..6069535)	11.8658	-2.01894	0.413559	100543266
ALDOB	NC_015041.2	58279561..58288200	1.48217	4.82819	0.413731	100538763
TSHZ3	NC_015023.2	complement(3811830..3816618)	2.64839	2.72445	0.413731	100539928
LOC104909814	NC_015012.2	61891780..61897629	9.73842	-2.33222	0.413731	104909814
TSKU	NC_015011.2	complement(182907455..182910924)	1.64301	2.738	0.424739	100543089
LOC104915544	NC_015011.2	complement(120843374..120860913)	6.78941	-1.98824	0.424739	104915544
LOC116217278	NC_015027.2	11000875..11001015	12.5516	-3.286	0.442078	116217278
MUC	NC_015015.2	complement(13898872..13906657)	2.06337	-3.61916	0.442325	723979
SRSF6	NC_015032.2	complement(141962..144987)	89.5401	-2.29389	0.442325	100550929
LOC116217751	NW_011196600.1	complement(287..477)	6.93553	345.028	0.442926	116217751
TENM2	NC_015025.2	complement(4092165..4633322)	17.0168	1.96023	0.442926	100540914
SLITRK2	NC_015019.2	complement(18974270..18977926)	3.8382	2.22128	0.444388	100549014
AXIN2	NC_015030.2	complement(5981865..6004235)	22.431	2.07051	0.447705	100541268
TTLL2	NC_015012.2	41361595..41368443	1.70277	-2.331	0.476413	100546697
SSPN	NC_015011.2	complement(66422604..66442911)	1.81605	3.30544	0.476413	100540204
MYO9A	NC_015022.2	complement(607872..744254)	2.2864	2.2259	0.476413	100541109
TRPV4	NC_015027.2	complement(9255855..9262620)	2.57353	-3.10149	0.476413	100539676
ADCY2	NC_015013.2	complement(25626435..25820338)	4.66704	3.06453	0.476413	100540738
SMAD9	NC_015011.2	172136945..172168086	12.2858	2.22887	0.476413	100539337
MCF2	NC_015019.2	complement(5049485..5089431)	14.573	-2.44859	0.477353	100551373
LOC100543441	NC_015011.2	46460617..46461074	12.1571	-2.43208	0.483953	100543441
PDGFA	NC_015026.2	complement(11480143..11492930)	1.98461	4.12203	0.495918	100545955
MXRA5	NC_015011.2	127150588..127255567	4.37499	1.94761	0.496942	100546020
BCL6	NC_015021.2	14068985..14079166	6.61383	-2.00305	0.498139	100550913
DACT1	NC_015015.2	complement(54298726..54311728)	1.41981	2.71002	0.524591	100546955
LOC100538976	NC_015011.2	159723320..159765718	2.55278	3.49379	0.524591	100538976
PPFIBP2	NC_015015.2	9959379..10003431	3.56155	2.09421	0.524591	100541048
HELLS	NC_015018.2	complement(15851830..15872371)	16.4989	2.40285	0.524591	100544292
CAMK1D	NC_015011.2	complement(7979984..8096520)	18.349	2.08205	0.524591	100540470
SCARF2	NC_015027.2	complement(10304824..10315393)	1.74534	3.38121	0.52799	100547900
LOC100550703	NC_015020.2	2186557..2245049	7.88376	2.27539	0.528786	100550703
FAS	NC_015018.2	18660253..18673062	44.2984	-1.92014	0.53309	100550139
LOC104911318	NC_015016.2	complement(1816228..1841608)	1.44353	2.39966	0.534042	104911318
OPHN1	NC_015019.2	complement(2477690..2525840)	4.22294	2.08913	0.534042	100540442
FRMPD1	NC_015041.2	67964334..67986798	11.0918	-2.23742	0.535658	104915381
WDR34	NC_015029.2	complement(5078203..5098970)	1.06192	4.27923	0.538553	100546115
WFDC1	NC_015023.2	15986855..15999597	1.22898	5.54956	0.538553	100551223
CPXM2	NC_015018.2	complement(30678135..30741532)	6.10533	3.35394	0.539532	100543526
LOC100548280	NC_015013.2	42083501..42108031	1.59334	3.58909	0.548898	100548280
AMOTL1	NC_015011.2	complement(181040685..181076700)	6.6861	2.5094	0.558901	100547357
BMP5	NC_015012.2	87928871..87947666	1.01013	-3.98734	0.559649	100539495
CELF2	NC_015011.2	complement(8610352..8912253)	3.12179	2.51332	0.559649	100538923
PLCD1	NC_015016.2	complement(4153840..4203175)	1.64407	-2.34575	0.56647	100542227
ST3GAL1	NC_015013.2	complement(91804879..91821367)	4.6623	2.62823	0.569029	100550797
LOC104910574	NC_015014.2	15467385..15479551	1.39873	5.22595	0.573086	104910574
TMPRSS9	NC_015040.2	10782..22871	4.78164	4.14166	0.573086	100551130
LOC104913753	NC_015030.2	3583238..3618691	6.5548	-3.05511	0.573086	104913753
LOC116216259	NC_015011.2	75851396..75851715	366.412	-2.26611	0.573086	116216259
BCL11A	NC_015012.2	2983947..2986348	7.20621	1.94817	0.577666	100540522
LOC104912688	NC_015021.2	complement(16843434..16853521)	2.48165	-2.01985	0.585588	104912688
LOC104911018	NC_015015.2	11955492..11957116	12.0699	-2.14496	0.586808	104911018
LOC104917498	NC_015011.2	161933348..161955636	1.27899	-2.26994	0.590132	104917498
LOC100545893	NC_015019.2	complement(12116538..12127914)	4.58178	-1.88195	0.590132	100545893
COL16A1	NC_015035.2	complement(5160667..5179640)	3.45148	1.89125	0.600407	100549237
ADGRA2	NC_015034.2	2175197..2192400	2.90231	2.29643	0.613611	100545812
CNN3	NC_015020.2	3926076..3931162	90.8607	-2.18495	0.613611	100544763
LOC104916298	NW_011145490.1	6..614	13.063	2.51289	0.618661	104916298
PDGFB	NC_015011.2	49018320..49030497	10.8581	2.06597	0.627581	100542930
LOC104910210	NC_015013.2	33799075..33807211	17.7115	1.91843	0.629339	104910210
LOC109364483	NW_011127273.1	7..680	1.38772	159.089	0.635143	109364483
MAML2	NC_015011.2	180199721..180268891	1.38325	2.87175	0.636518	104917623
LOC116216634	NC_015014.2	complement(46243206..46243323)	15.4262	-2.88044	0.646415	116216634
LOC116217281	NC_015027.2	1361233..1361364	4.40868	-5.04497	0.649251	116217281
YWHAH	NC_015027.2	complement(7321493..7322992)	28.6624	-1.74301	0.653372	100540297
LOC116217569	NC_015041.2	complement(30700056..30700185)	1.53358	-12.0448	0.65941	116217569
MTERF2	NC_015011.2	51881106..51884067	5.79951	-1.88823	0.664417	100541800
LOC100538773	NC_015011.2	complement(173084198..173094462)	1.36201	4.26939	0.667446	100538773
FTO	NC_015023.2	complement(8139172..8150490)	2.36539	3.96108	0.674795	100546308
KIF3A	NC_015025.2	complement(16055315..16073633)	18.7491	-1.88436	0.674795	100549843
LOC109369716	NC_015023.2	complement(7193508..7205752)	2.41722	6.85358	0.679542	109369716
LOC100540124	NC_015016.2	20344452..20366280	1.02848	3.35709	0.679732	100540124
OSGIN1	NC_015023.2	12212632..12219116	8.41214	-2.82301	0.679732	100540857
GREB1	NC_015012.2	92386563..92437836	3.59183	-2.27223	0.680461	100539136
LOC104910246	NC_015013.2	complement(41166208..41170861)	5.44909	3.55818	0.680461	104910246
LOC104916672	NW_011190010.1	5..746	48.2063	1.79424	0.680693	104916672
LOC104912227	NC_015019.2	complement(17262568..17368078)	9.08976	1.90802	0.687819	104912227
LOC104915737	NW_011116217.1	545..3454	1.42767	203.581	0.690643	104915737
RXRA	NC_015029.2	7125899..7182350	2.05334	2.58125	0.694929	100545391
SERPINB5	NC_015013.2	complement(13825327..13838620)	5.68773	-2.17661	0.699744	100546549
HDHD3	NC_015029.2	1326850..1327890	17.8524	-1.82311	0.706049	100549692
LOC104915461	NW_011095848.1	7..602	4.71735	5.48747	0.709948	104915461
LPO	NC_015031.2	complement(5456964..5471594)	1.49532	-3.29708	0.711259	100547955
LOC104914867	NC_015041.2	13136415..13139040	1.67798	5.87009	0.711259	104914867
LOC100547702	NC_015035.2	5006135..5009915	2.26558	-2.08554	0.711259	100547702
ATP2B2	NC_015024.2	3240024..3603811	4.30118	2.06992	0.711259	100540186
LOC104914906	NC_015041.2	17338525..17876351	5.91103	-1.79715	0.711259	104914906
ATP6V0D1	NC_015023.2	11021488..11046166	8.293	-1.83049	0.711259	100546666
PSME4	NC_015012.2	672077..721405	11.8723	-1.7947	0.711259	100542361
EGR1	NC_015025.2	14760355..14763275	3.91256	2.74079	0.719208	100540554
VSNL1	NC_015012.2	99028572..99075663	8.69753	1.93364	0.719208	100540373
SESN1	NC_015012.2	62960949..62973927	12.3493	-1.77568	0.719208	100545569
HAL	NC_015011.2	complement(44045096..44057690)	2.00284	3.19386	0.721415	100547246
BMF	NC_015015.2	31909036..31930118	4.9759	2.2116	0.721415	100550591
TGM2	NC_015032.2	13294237..13302543	13.8976	-1.86307	0.721415	100546827
CROCC	NC_015033.2	6424934..6441251	1.88648	2.11537	0.728918	100549181
INTU	NC_015014.2	13872167..13912241	1.94673	2.40521	0.728918	100540530
LOC104910261	NC_015013.2	complement(43905822..43919576)	2.11516	2.90531	0.728918	104910261
LOC109365355	NW_011318933.1	9..418	2.46189	179.009	0.728918	109365355
LOC104909484	NC_015012.2	complement(72828..83767)	4.06326	2.75578	0.728918	104909484
CDK18	NC_015038.2	2817162..2840864	4.80533	-2.23338	0.728918	100544247
LOC116217724	NW_011178854.1	complement(138..359)	24.9612	4.85758	0.728918	116217724
NUAK1	NC_015011.2	51549836..51577194	5.68855	2.00708	0.741499	100542570
LOC100542547	NC_015025.2	10707903..10722514	3.31433	2.34487	0.746241	100542547
PGD	NC_015033.2	1607282..1616388	14.766	-1.88388	0.746241	104914120
SOX7	NC_015012.2	complement(105674061..105677691)	30.688	1.83102	0.746241	100543819
SEMA3C	NC_015011.2	14515724..14566939	16.427	-2.15066	0.751222	100541691
MEIS1	NC_015012.2	complement(6475244..6557773)	46.9955	1.65431	0.751222	104909503
NEDD9	NC_015013.2	9183785..9273673	16.7909	1.99216	0.755642	100538418
LOC104912647	NC_015021.2	10438059..10449168	2.30676	1.95576	0.766178	104912647
LTA4H	NC_015011.2	complement(44059948..44074436)	62.8008	1.95876	0.766318	100548119
LOC104916051	NC_015011.2	14629006..14633277	2.99814	-2.90869	0.767439	104916051
SKA3	NC_015011.2	178204879..178214256	1.2451	-2.77248	0.77576	100550428
LOC104917297	NW_011258198.1	84..568	1.72476	148.217	0.77576	104917297
VEGFD	NC_015011.2	114002257..114034792	1.81481	2.76501	0.77576	100540731
MRVI1	NC_015015.2	8437164..8500542	2.11744	2.54215	0.77576	100542275
LAMB2	NC_015024.2	11196399..11218049	2.75034	2.2564	0.77576	100543991
LOC104912427	NC_015020.2	complement(20606443..20612093)	2.77533	-2.07294	0.77576	104912427
MAFB	NC_015032.2	complement(3504786..3506291)	4.56086	-2.01115	0.77576	100546880
LOC116217448	NC_015035.2	complement(4457511..4457639)	7.10039	-5.63039	0.77576	116217448
SPRY1	NC_015014.2	complement(32741850..32747630)	10.2015	1.74372	0.77576	100547932
FBLN2	NC_015024.2	5376107..5492913	22.2878	1.6147	0.77576	100542803
LOC100542253	NC_015039.2	complement(4185603..4189627)	39.0632	-1.95691	0.77576	100542253
PDZD2	NC_015041.2	complement(8253733..8281492)	1.35087	3.30902	0.775937	104914819
SLC16A7	NC_015011.2	31577491..31639075	5.01235	1.79831	0.788032	100541895
ADRA2A	NC_015018.2	25614240..25617565	2.19879	2.15651	0.790835	104912010
LOC100544219	NC_015011.2	77470003..77485169	7.87999	1.92008	0.790835	100544219
LOC116217442	NC_015035.2	complement(4755380..4755506)	9.68457	-3.17843	0.790835	116217442
LOC100541825	NC_015018.2	31068996..31085600	4.47436	2.01806	0.791847	100541825
CCNO	NW_011203967.1	4..964	1.39513	4.78104	0.792111	104916762
LOC116216236	NC_015011.2	complement(189005719..189005810)	1.12658	-14.7787	0.794998	116216236
C1QTNF6	NC_015011.2	49729208..49737822	1.16894	2.70358	0.794998	100538924
L3MBTL1	NC_015032.2	complement(99001..121627)	1.83232	-2.06211	0.794998	100550774
DUSP16	NC_015011.2	complement(68677058..68733201)	5.49012	-1.79255	0.794998	100544063
SPON2	NC_015014.2	69264415..69271399	15.6324	2.04364	0.794998	100547321
ZNF608	NC_015041.2	66853433..66940258	17.9336	1.88252	0.794998	100547859
SOX4	NC_015013.2	complement(5667622..5668783)	25.8494	1.65394	0.796378	104910087
CDO1	NC_015041.2	65352383..65360225	2.26861	3.13593	0.796882	100546165
LOC104913691	NC_015029.2	7832191..7843960	3.95363	2.94358	0.796882	104913691
LOC104913024	NC_015023.2	complement(10291050..10299057)	1.17095	2.75686	0.803227	104913024
LOC104913872	NC_015031.2	complement(4635809..4639231)	1.25464	2.60074	0.80409	104913872
PLEKHF1	NC_015023.2	4619396..4625750	7.58628	-1.69058	0.80409	100539465
ZNF423	NC_015023.2	6180912..6185208	2.59934	2.06517	0.805568	104913013
ENPP4	NC_015012.2	106501777..106506421	4.47668	2.27592	0.806191	100549970
EVPL	NC_015030.2	5504003..5525164	5.56864	2.25418	0.807307	100540811
FCHSD2	NC_015011.2	complement(189730332..190300262)	5.31223	2.01562	0.812442	100549558
NDUFAF2	NC_015041.2	17492344..17514824	10.6065	-2.06798	0.812442	104914912
SLC31A1	NC_015029.2	complement(1353688..1377329)	15.3289	-1.97489	0.812442	100548615
TNFSF10	NC_015021.2	18795537..18802415	91.1788	2.33591	0.812442	100550143
LAMP3	NC_015021.2	15660795..15676925	105.433	-3.79862	0.812442	100544250
LOC104909756	NC_015012.2	49835232..49888204	21.0982	-1.65081	0.817705	104909756
LOC104915200	NC_015041.2	complement(47299742..47353838)	17.3181	-1.88381	0.822938	104915200
LOC100538555	NC_015041.2	complement(17949879..17963087)	2.1383	-1.74743	0.823251	100538555
RNF150	NC_015014.2	complement(9402536..9453710)	2.31157	1.89975	0.823251	100543048
LOC116217647	NW_011127018.1	complement(83..1091)	3.26693	-3.03954	0.823251	116217647
PACSIN1	NC_015038.2	complement(4095845..4100791)	5.62137	-2.38542	0.823251	100550570
LOC100546133	NC_015012.2	13330708..13341560	13.9534	-1.70019	0.823251	100546133
FNDC1	NC_015012.2	complement(44707593..44747053)	15.2413	1.73796	0.823251	100550841
LOC104912590	NC_015011.2	70415054..70429290	10.2999	2.52672	0.825471	104912590
GFOD1	NC_015013.2	8324390..8394111	2.71023	-1.69928	0.833484	100550947
RDH10	NC_015013.2	64649212..64673876	2.91791	-2.09765	0.836956	100546900
LOC104912568	NC_015021.2	5229447..5251583	3.40084	2.23327	0.836956	104912568
PYGO1	NC_015022.2	3426227..3436111	8.58678	-1.77888	0.836956	100547796
SLC25A1	NC_015027.2	complement(57002..66943)	11.2011	-1.61105	0.836956	100543067
USP13	NC_015021.2	complement(16891007..16933352)	28.7814	-1.947	0.836956	100548758
LOC104915861	NW_011122947.1	27..2070	29.4589	2.07072	0.836956	104915861
CAVIN4	NC_015013.2	33537807..33551632	1.15178	5.65861	0.838062	100549564
LOC100541457	NC_015015.2	complement(51028929..51077768)	4.81281	2.04525	0.838062	100541457
GPC4	NC_015019.2	complement(3791880..3829512)	9.85132	1.5638	0.838062	100548096
CACNB2	NC_015016.2	complement(24462140..24491467)	5.09442	2.4294	0.839774	100548341
LOC100542822	NC_015011.2	70354646..70392429	9.50826	2.12435	0.839774	100542822
LOC104910752	NC_015014.2	complement(42845944..42860233)	1.25125	2.77495	0.840817	104910752
KLHDC4	NC_015023.2	complement(18511996..18539304)	7.98042	-1.6665	0.840817	100541313
TSPO2	NC_015038.2	3779265..3784965	1.39757	3.23326	0.843002	100540593
SLC25A38	NC_015016.2	complement(43024515..43031647)	2.50247	-1.81567	0.843002	100544135
LOC109363904	NC_015041.2	complement(13196379..13391122)	2.60948	3.89767	0.843002	109363904
NMI	NC_015017.2	complement(29615159..29623574)	5.01691	1.99756	0.843002	100547635
LOC104910761	NC_015014.2	44596273..44601593	3.68784	-1.74242	0.846048	104910761
TRAM2	NC_015012.2	108629300..108648069	17.0205	-1.96059	0.846048	100547209
REEP3	NC_015018.2	8067440..8086108	23.5853	-1.61236	0.846048	100539151
LOC100548321	NC_015011.2	10925016..10938073	30.1436	-2.03382	0.846764	100548321
TTPA	NC_015013.2	complement(58931063..58947929)	2.13669	2.72678	0.848006	100540584
GRAMD1B	NC_015036.2	complement(2965215..3075843)	7.37084	-1.68858	0.849404	100540507
NCALD	NC_015013.2	complement(73738275..73858059)	5.82026	1.93785	0.850685	100548483
CASTOR2	NC_015031.2	3153832..3173842	1.70338	2.33599	0.855517	100539418
MICALL2	NC_015026.2	complement(10978423..11001193)	9.75877	1.63229	0.855517	104913436
SACS	NC_015011.2	167011406..167025105	2.53113	1.80232	0.856974	104917531
LOC104915217	NC_015041.2	complement(48905151..49011853)	8.95461	-1.73136	0.859261	104915217
LOC100543749	NC_015011.2	46322912..46328814	1.33479	5.85373	0.859328	100543749
LOC104913619	NC_015028.2	20228..48926	1.70215	1.98835	0.85994	104913619
VCAN	NC_015041.2	complement(55864308..56020415)	4.55844	1.67386	0.866099	100550062
JHY	NC_015036.2	complement(3168456..3184465)	1.51529	2.72702	0.870633	104914352
FUT9	NC_015012.2	complement(71855192..71883917)	2.77311	2.92359	0.870633	100538515
HSPA2	NC_015015.2	complement(52105450..52107844)	28.1495	2.01249	0.872264	100541049
GYPC	NC_015017.2	complement(16277680..16303503)	1.0246	3.1866	0.873393	100542900
CDCA7	NC_015017.2	complement(22891720..22904542)	1.22455	2.40912	0.873393	100550803
KLF7	NC_015017.2	11748414..11808212	2.37152	1.90511	0.873393	100539355
TMCC3	NC_015011.2	complement(43528450..43596117)	2.9865	1.81471	0.873393	100546170
CALCRL	NC_015017.2	complement(6179937..6243959)	4.03741	1.98583	0.873393	100542229
FOXN1	NC_015031.2	105381..118593	4.08901	-2.66016	0.873393	100543332
GRIK1	NC_015011.2	complement(101782357..101863847)	4.31678	-2.61163	0.873393	100550788
LOC104911046	NC_015015.2	complement(13287910..13314509)	6.13165	2.42027	0.873393	104911046
NIPAL4	NC_015025.2	complement(10586855..10595959)	1.25762	3.4832	0.887848	100544727
IFT27	NC_015011.2	49919628..49933444	1.73313	2.25419	0.887848	100546388
LOC104910874	NC_015014.2	complement(62899805..62952744)	2.10954	3.66396	0.887848	104910874
VASH1	NC_015015.2	37943922..37958369	2.17636	1.79586	0.887848	100545015
ACSBG2	NC_015040.2	1877715..1893856	4.0961	1.9757	0.887848	100542721
GCNT3	NC_015022.2	complement(5962519..5963697)	4.76569	-3.09709	0.887848	104912819
CSRNP1	NC_015016.2	4782414..4792895	5.80214	-1.63619	0.887848	100541611
FGL2	NC_015011.2	12928692..12935309	8.89382	1.70775	0.887848	100543236
NRSN1	NC_015013.2	complement(4756000..4758863)	13.7655	-1.90251	0.887848	100546700
GSTA3	NC_015012.2	86958427..86964066	46.4433	-1.7473	0.887848	100379162
EPHB1	NC_015021.2	10415209..10432539	13.7866	1.72272	0.887937	100538637
LOC116217257	NC_015026.2	7369983..7370111	1.30833	-8.72198	0.88892	116217257
LGI2	NC_015014.2	53237093..53255587	1.25318	2.9361	0.894136	100541402
FBN3	NC_015040.2	complement(449943..475082)	2.15773	2.15864	0.894136	100538712
AGPAT3	NC_015011.2	108086302..108115458	2.49497	2.00278	0.894136	100550577
LOC109366551	NC_015011.2	complement(41643972..41657764)	3.99745	-2.91293	0.894136	109366551
LOC100544252	NC_015025.2	1071458..1100125	7.0991	1.6454	0.894136	100544252
LOC104915692	NW_011112971.1	complement(3288..13471)	8.85068	-2.12165	0.894136	104915692
TTC8	NC_015015.2	42429900..42466229	11.0439	-1.70984	0.894136	100550085
KCNK5	NC_015012.2	33829073..33856532	17.0451	1.67015	0.894136	100548688
LOC100547485	NC_015022.2	3561821..3599689	33.1085	-1.62108	0.894136	100547485
LOC100539130	NC_015011.2	71548050..71550967	33.6291	2.91874	0.894136	100539130
LOC104914821	NC_015041.2	complement(8340243..8357867)	2.54215	3.50887	0.898765	104914821
NCOA7	NC_015012.2	complement(55806929..55853578)	8.11173	1.78178	0.898765	100547314
CALML4	NC_015022.2	complement(18396746..18398370)	60.1625	-1.83797	0.898765	100546152
LOC104915486	NW_011097846.1	59..1912	3.30419	2.74582	0.907397	104915486
LOC104909254	NC_015026.2	complement(11313939..11317534)	1.52298	-2.38927	0.909013	104909254
LOC100543828	NC_015016.2	17069013..17080388	4.66503	2.32483	0.912225	100543828
LOC104910717	NC_015014.2	35677014..35682632	2.33348	-3.89504	0.912456	104910717
LOC116217601	NW_011099197.1	8..977	9.34687	2.60994	0.912622	116217601
FHOD3	NC_015013.2	29177688..29547772	1.01493	1.98566	0.914324	100543919
LOC104913533	NC_015027.2	4825396..4867942	1.44581	2.32702	0.914324	104913533
DNAJC15	NC_015011.2	164197324..164210417	1.99133	-2.61092	0.914324	100544014
LOC104916836	NW_011210627.1	complement(1952..4474)	3.0354	4.34204	0.914324	104916836
AHCYL2	NC_015011.2	821149..835660	6.38344	-1.76364	0.914324	100540878
MYO15B	NC_015030.2	complement(5256932..5279184)	7.78673	-2.15222	0.914324	104913791
FAM20C	NC_015026.2	11666276..11679609	17.077	1.75424	0.914324	100545653
GCLM	NC_015020.2	3604819..3611536	43.399	-1.72929	0.914324	100545839
B4GALNT3	NC_015011.2	61783044..61807822	1.67184	2.05079	0.914989	100543657
LHFPL2	NC_015041.2	21360526..21427933	1.70876	2.01536	0.914989	100541950
LOC100539191	NC_015013.2	complement(37099302..37102293)	3.44606	1.82128	0.914989	100539191
LOC104911338	NC_015016.2	516485..524190	38.0712	-1.74859	0.914989	104911338
LOC104909309	NW_011101115.1	complement(1808..13145)	3.22314	1.76978	0.915151	104909309
NFIL3	NC_015041.2	complement(40025478..40038266)	4.48076	-1.63997	0.918093	100549546
SYT8	NC_015015.2	complement(10387376..10391387)	7.4353	-1.69211	0.918093	100543306
CD7	NC_015030.2	3619078..3626863	1.05555	-2.25546	0.91968	104913754
LOC100548706	NC_015019.2	complement(17473882..17514638)	2.12971	1.59183	0.920006	100548706
DYNC2LI1	NC_015012.2	24225556..24247091	3.64768	1.924	0.920967	100547001
LOC116217747	NW_011195332.1	complement(21562..21694)	7.35532	-3.03333	0.920967	116217747
JMY	NC_015041.2	complement(21059566..21115119)	8.13482	1.67831	0.920967	100541486
CPED1	NC_015011.2	complement(22458042..22601578)	1.84077	2.10873	0.922007	100544270
SMOC2	NC_015012.2	complement(40564894..40722601)	3.76492	2.0755	0.922007	100544854
OLFML3	NC_015038.2	1108732..1116649	6.03736	1.91619	0.922007	104914470
LOC109363779	NC_015041.2	complement(31345276..31350814)	16.5938	1.84098	0.922007	109363779
S100A10	NW_011144226.1	complement(1002..1672)	37.4362	-1.6269	0.922007	100541807
LOC100549777	NC_015016.2	16403107..16414473	47.1497	-1.64756	0.922007	100549777
LOC100551087	NC_015021.2	complement(9063675..9067707)	24.4295	1.75258	0.922645	100551087
LOC100550282	NC_015015.2	11965219..11968709	9.21461	-2.22862	0.927739	100550282
CAPSL	NC_015041.2	complement(9675560..9684010)	25.5013	2.52985	0.927739	104914836
LOC109367263	NC_015014.2	complement(28228427..28232822)	1.67792	2.40662	0.937425	109367263
CCDC191	NC_015011.2	81059737..81080435	4.69365	2.05644	0.937425	100550116
LOC116217336	NC_015030.2	complement(8069572..8069706)	12.9274	-2.4053	0.937425	116217336
LOC104911958	NC_015018.2	17226898..17231041	1293.82	-2.81513	0.937425	104911958
PALM	NC_015040.2	2376844..2387141	1.2897	2.275	0.939796	100540928
LOC100538926	NC_015011.2	71940709..71949704	1.50896	2.97766	0.939796	100538926
LOC104914337	NC_015035.2	5505812..5507819	2.94063	2.37325	0.939796	104914337
CCDC96	NC_015014.2	complement(57345868..57346662)	1.22449	5.12141	0.942218	104910822
FUT10	NC_015041.2	48257728..48295809	1.39743	2.50398	0.943375	104909365
PLEKHS1	NC_015018.2	28635164..28651532	2.19762	2.33502	0.943375	104912043
PAPPA	NC_015029.2	2912085..3084064	1.06411	-2.32062	0.944252	100540557
LOC100542838	NC_015013.2	59749355..59782486	8.09328	-1.72644	0.944643	100542838
LOC104911879	NC_015018.2	complement(4599424..4600498)	1.38705	-4.08547	0.94681	104911879
LOC104912720	NC_015021.2	21939916..21957703	30.0223	1.69867	0.94681	104912720
ENTPD1	NC_015018.2	21357314..21405129	1.47243	2.18716	0.951393	100543984
SLC16A3	NC_015030.2	complement(5232453..5238031)	6.17322	-1.78159	0.951393	100542493
LOC116216402	NC_015012.2	37113746..37113881	17.7561	-2.20401	0.951393	116216402
TXNIP	NW_011144557.1	complement(5..871)	78.3624	1.74858	0.960222	104916262
LOC100549771	NC_015014.2	44541083..44558645	17.9195	-1.57627	0.961945	100549771
TENT5A	NC_015012.2	77441728..77445918	6.94783	1.81527	0.965534	100546339
TMC5	NC_015026.2	5068353..5088601	2.29698	-2.00533	0.966077	100545539
LOC104910320	NC_015013.2	53387250..53394896	8.42451	2.18033	0.969132	104910320
SEMA6D	NC_015022.2	9008718..9138552	1.0827	2.22215	0.972872	100549580
LOC100546839	NW_011214226.1	254..3289	7.39519	1.90653	0.972872	100546839
ARHGEF7	NC_015011.2	135567540..135636521	4.68337	-1.63007	0.978727	100538686
LOC104911386	NC_015016.2	complement(11471444..11484957)	1.35104	-2.15593	0.980882	104911386
CCDC177	NC_015015.2	27020192..27027812	1.45745	2.24557	0.980882	104911141
LOC104909286	NC_015034.2	complement(1124936..1140138)	8.64574	2.01906	0.980882	104909286
LOC116217437	NC_015035.2	complement(2093365..2093569)	46.92	-1.68808	0.980882	116217437
LOC100541738	NC_015011.2	complement(46430351..46430851)	122.178	-1.55294	0.980882	100541738
PLA2G4A	NC_015020.2	622169..691072	11.5287	1.61369	0.986896	100549476
LOC116216285	NC_015012.2	complement(11640279..11643693)	34.1096	2.20034	0.986896	116216285
KDM7A	NC_015011.2	complement(53945866..53981951)	10.3071	-1.57692	0.988301	100548885
LOC116216593	NC_015014.2	56643334..56655903	1.38047	-1.82103	0.989211	116216593
DLGAP5	NC_015015.2	55448438..55470800	1.36619	-2.06107	0.996204	104911283
SNAP29	NC_015027.2	complement(125642..134833)	5.09195	-1.53791	0.996204	100543222
CDKL2	NC_015014.2	complement(13793419..13803046)	5.4034	1.95661	0.996204	100540065
RASA3	NC_015011.2	133202612..133377729	5.96379	1.90118	0.996204	100547617
RCHY1	NC_015014.2	14208258..14210773	18.9122	-1.64498	0.996204	104910570
LOC116216978	NC_015020.2	complement(12350674..12353833)	1.15603	-2.75455	0.997598	116216978
LOC100550377	NC_015011.2	complement(188628774..188636115)	1.00006	2.55836	0.999483	100550377
IGSF6	NC_015026.2	complement(4810520..4816050)	1.00066	1.72015	0.999483	104913380
LOC104912896	NC_015022.2	complement(19395672..19400844)	1.00082	-1.55478	0.999483	104912896
BBOF1	NC_015015.2	36801387..36810246	1.00158	1.41977	0.999483	100540997
LOC104910318	NC_015013.2	53011554..53014308	1.00173	1.07957	0.999483	104910318
LOC104914201	NC_015033.2	complement(4262342..4265350)	1.00232	-1.11602	0.999483	104914201
LOC104912797	NC_015011.2	74321418..74331516	1.00285	1.03708	0.999483	104912797
GCM1	NC_015012.2	87043602..87052210	1.00294	-1.78368	0.999483	100540580
DPP10	NC_015017.2	complement(35510743..35571916)	1.00317	-1.111	0.999483	100538841
LOC100538898	NC_015020.2	28678745..28705633	1.00342	1.27942	0.999483	100538898
LOC104913412	NC_015026.2	8600084..8602676	1.0037	2.49479	0.999483	104913412
LOC104910558	NC_015014.2	13690557..13692796	1.00423	-1.50737	0.999483	104910558
LOC109368164	NC_015016.2	18935013..18941711	1.00458	1.08271	0.999483	109368164
LOC104909554	NC_015012.2	9968732..9998529	1.00525	1.05832	0.999483	104909554
LOC104916296	NW_011145425.1	complement(24360..39317)	1.0053	1.00463	0.999483	104916296
LOC104915891	NW_011124363.1	124..1511	1.00531	-1.00387	0.999483	104915891
LOC109368140	NC_015016.2	complement(14941424..14965228)	1.00544	-1.07655	0.999483	109368140
LYRM9	NW_011175252.1	complement(1..760)	1.00856	-1.47474	0.999483	100546673
LOC104910231	NC_015013.2	complement(37722432..37737351)	1.00857	-1.04315	0.999483	104910231
USP49	NC_015038.2	complement(4723487..4755575)	1.00994	1.0638	0.999483	100546527
MED11	NW_011126337.1	2620..3275	1.00998	2.47174	0.999483	104915948
LOC109366806	NC_015013.2	59741996..59746014	1.01153	2.24351	0.999483	109366806
FHOD1	NC_015023.2	complement(10993933..11004115)	1.01168	-1.63961	0.999483	100548353
TAGAP	NC_015012.2	52664991..52673156	1.01218	1.11493	0.999483	100545568
GPR21	NC_015029.2	8685120..8695084	1.01287	1.00792	0.999483	100548616
LOC104917492	NC_015011.2	161466974..161481243	1.01437	1.11689	0.999483	104917492
LOC104911112	NC_015015.2	23029669..23042673	1.0144	1.60625	0.999483	104911112
LOC104915430	NW_011094135.1	complement(1173..8239)	1.0154	1.33097	0.999483	104915430
RSPO3	NC_015012.2	complement(56292124..56300171)	1.01683	1.10009	0.999483	100546850
LOC104917493	NC_015011.2	161484984..161492163	1.017	1.21406	0.999483	104917493
LOC116216216	NC_015011.2	15197860..15198353	1.01722	5.25389	0.999483	116216216
CHAC2	NC_015012.2	complement(640001..647105)	1.01784	-1.83457	0.999483	109366356
LOC109369968	NC_015024.2	complement(15923790..15933224)	1.01916	1.72812	0.999483	109369968
LOC104914255	NC_015035.2	25750..30542	1.01945	1.91659	0.999483	104914255
LOC100547293	NC_015038.2	complement(892831..895483)	1.01965	2.67683	0.999483	100547293
LOC104911529	NC_015016.2	complement(37276398..37316711)	1.0199	-1.39838	0.999483	104911529
LOC104915121	NC_015041.2	complement(38105323..38109814)	1.02025	1.15055	0.999483	104915121
SLCO2A1	NC_015021.2	9591012..9606759	1.02025	-1.61521	0.999483	100547533
LOC104911049	NC_015015.2	complement(15312240..15337422)	1.02043	1.7949	0.999483	104911049
SHC2	NC_015040.2	complement(2525590..2530156)	1.02046	1.12297	0.999483	100538500
LOC104909952	NC_015012.2	89716706..89760226	1.02066	-1.11603	0.999483	104909952
FAM110B	NC_015013.2	56939362..57015056	1.02127	-1.0629	0.999483	100538882
LOC104915118	NC_015041.2	37906330..37922773	1.02152	1.85501	0.999483	104915118
PLD6	NC_015026.2	complement(8847227..8848979)	1.02175	1.22874	0.999483	116217227
LOC104913191	NC_015024.2	13322178..13328874	1.02258	-1.67928	0.999483	104913191
LOC109364589	NW_011138522.1	complement(1109..2203)	1.02287	1.58763	0.999483	109364589
CBARP	NW_011217721.1	complement(8..3691)	1.02313	1.35192	0.999483	104917226
CIB2	NC_015022.2	7525498..7560769	1.02369	1.35148	0.999483	100551475
MSTO1	NC_015037.2	complement(947181..951144)	1.02447	-1.18827	0.999483	100541428
LOC104909452	NC_015011.2	190569758..190570676	1.02525	3.53738	0.999483	104909452
LOC116217033	NC_015021.2	complement(22471225..22475619)	1.02538	-1.55694	0.999483	116217033
LOC104910869	NC_015014.2	complement(61704336..61731070)	1.02626	1.19973	0.999483	104910869
FAM53B	NC_015018.2	complement(30352885..30374525)	1.02666	1.22588	0.999483	109368929
LOC116217185	NC_015024.2	19298554..19299308	1.0277	-1.41345	0.999483	116217185
FHIT	NC_015024.2	complement(11804047..12334827)	1.02787	-1.17803	0.999483	100548000
COLEC10	NC_015013.2	80616154..80635959	1.02805	1.07812	0.999483	100541351
FRY	NC_015011.2	complement(169881562..170010785)	1.02857	1.01091	0.999483	100546132
CD28	NC_015017.2	complement(12929127..12941624)	1.02859	2.96134	0.999483	100126555
LOC109366347	NC_015012.2	complement(107132080..107136938)	1.02905	-1.169	0.999483	109366347
LOC104912607	NC_015021.2	10555299..10585046	1.02979	-1.2837	0.999483	104912607
IQCH	NC_015022.2	18131637..18193890	1.03131	2.03283	0.999483	100544350
LOC104910324	NC_015013.2	54489914..54494261	1.03182	2.48447	0.999483	104910324
PCSK6	NC_015022.2	complement(16893520..16915914)	1.03198	1.2259	0.999483	100540497
LOC100549208	NC_015014.2	complement(58084658..58105303)	1.03217	2.72998	0.999483	100549208
MB21D2	NC_015021.2	12506032..12588900	1.03381	1.30033	0.999483	100547844
TTC5	NW_011139243.1	complement(27..1875)	1.03489	-1.05504	0.999483	109364599
LOC104911431	NC_015016.2	23314467..23319065	1.03499	1.54419	0.999483	104911431
LOC109368203	NC_015016.2	complement(24426667..24428679)	1.03519	1.42306	0.999483	109368203
KIF21B	NC_015038.2	816942..839905	1.03667	1.03976	0.999483	100547601
LOC104911907	NC_015018.2	complement(8361725..8376474)	1.03721	1.17413	0.999483	104911907
C1H12orf50	NC_015011.2	complement(41156364..41170917)	1.03724	1.96466	0.999483	100543347
LOC116216876	NC_015018.2	8690906..8693743	1.03785	1.65909	0.999483	116216876
LOC104910813	NC_015014.2	55518226..55526023	1.03858	-1.4932	0.999483	104910813
PPT2	NW_011121731.1	224..1593	1.03864	1.02731	0.999483	104915837
DLEC1	NC_015016.2	4217230..4254882	1.03945	2.16447	0.999483	100542378
FAM228B	NC_015012.2	103142548..103150711	1.03947	1.06225	0.999483	104910016
LOC104916195	NW_011139074.1	complement(7..509)	1.03954	1.00783	0.999483	104916195
LOC109367839	NC_015015.2	39068540..39077945	1.04002	-1.43747	0.999483	109367839
LOC109364775	NW_011181482.1	6..335	1.04056	-1.0081	0.999483	109364775
LOC104913113	NC_015024.2	1973780..1989397	1.04059	1.97853	0.999483	104913113
LOC104911722	NC_015017.2	complement(21743579..21750621)	1.04161	1.53632	0.999483	104911722
SELPLG	NC_015027.2	complement(6606156..6609585)	1.04182	1.1888	0.999483	104913545
FPGS	NC_015029.2	complement(4784012..4787455)	1.04182	1.06906	0.999483	104913714
LOC104911263	NC_015015.2	complement(52520675..52542990)	1.04198	1.37651	0.999483	104911263
LOC104912876	NC_015011.2	172209..175589	1.04229	1.04841	0.999483	104912876
HHAT	NC_015012.2	complement(21527910..21674492)	1.04239	1.08839	0.999483	100542057
LOC104915655	NW_011109541.1	43..6266	1.04342	1.12436	0.999483	104915655
LOC104912303	NC_015020.2	complement(7864654..7890237)	1.04375	1.89155	0.999483	104912303
CCDC157	NC_015027.2	complement(9580596..9588106)	1.04572	1.05179	0.999483	100540722
LOC104910693	NC_015014.2	complement(26716223..26732573)	1.04584	1.58918	0.999483	104910693
LOC104910281	NC_015013.2	complement(43457167..43485036)	1.04718	1.04012	0.999483	104910281
LOC100543496	NC_015039.2	complement(4107510..4112872)	1.04762	1.74145	0.999483	100543496
PGAP4	NC_015041.2	58267435..58276612	1.04777	1.33227	0.999483	100538606
LOC104915206	NC_015041.2	complement(47615048..47630456)	1.04788	1.09012	0.999483	104915206
LOC104915001	NC_015041.2	complement(24937160..24944658)	1.04844	1.04419	0.999483	104915001
LOC104912782	NC_015022.2	complement(5600913..5603693)	1.04849	1.26024	0.999483	104912782
LOC104917103	NW_011216392.1	922..2740	1.04881	1.00774	0.999483	104917103
LOC109366103	NC_015012.2	complement(55380620..55385573)	1.04906	-1.20165	0.999483	109366103
PRKG1	NC_015018.2	complement(3726661..4072947)	1.04939	1.22379	0.999483	100540173
GPRIN3	NC_015014.2	complement(15246789..15255483)	1.05073	1.25258	0.999483	104910572
LOC109364184	NW_011097999.1	7..6689	1.05235	-1.08917	0.999483	109364184
HOXA9	NC_015016.2	complement(35274364..35275004)	1.05245	1.75887	0.999483	100539149
LOC100548965	NW_011097879.1	429..2010	1.05273	-1.5849	0.999483	100548965
TOR3A	NC_015020.2	12589874..12595754	1.05285	1.0152	0.999483	100544031
LOC100550316	NW_011212305.1	529..1864	1.05304	-1.21152	0.999483	100550316
CDK1	NC_015018.2	8972877..8979655	1.05327	1.30869	0.999483	100549676
PAG1	NC_015013.2	complement(66114400..66220737)	1.05364	1.46278	0.999483	100551047
PKIA	NC_015013.2	65279120..65286950	1.05468	-1.99668	0.999483	104910380
CKAP2	NC_015011.2	160598452..160609636	1.05513	-1.79898	0.999483	100540938
GPM6B	NC_015011.2	120420460..120451807	1.05536	1.06134	0.999483	100542981
LOC109367304	NC_015014.2	34154689..34282558	1.05542	-1.84931	0.999483	109367304
LOC116217129	NC_015011.2	complement(69721327..69730106)	1.05563	1.01373	0.999483	116217129
CPNE8	NC_015011.2	10146262..10232380	1.05571	1.05911	0.999483	100550320
LOC100546547	NC_015012.2	complement(103268808..103277623)	1.05609	-1.52023	0.999483	100546547
FRMD6	NC_015015.2	57391653..57417305	1.0565	1.13894	0.999483	100542226
FRAS1	NC_015014.2	complement(15693983..15736921)	1.05702	-1.18715	0.999483	100550539
HSPB9	NC_015039.2	3904727..3905584	1.05749	-1.13261	0.999483	100549141
MPP4	NC_015017.2	complement(11007046..11031710)	1.05806	1.06403	0.999483	100550648
LOC104914218	NC_015034.2	complement(587035..604810)	1.05835	1.54752	0.999483	104914218
GSTA4	NC_015012.2	86940939..86946821	1.05838	1.20698	0.999483	100379163
DTNB	NC_015012.2	complement(103458585..103599496)	1.05902	1.13572	0.999483	100548999
LOC116216405	NC_015012.2	complement(58734935..58735021)	1.06003	-3.03136	0.999483	116216405
LOC109366170	NC_015012.2	complement(67233405..67247059)	1.06025	-1.19975	0.999483	109366170
CERCAM	NC_015029.2	complement(4824260..4828008)	1.06057	-1.18052	0.999483	100543998
USP18	NC_015011.2	60128041..60141692	1.06107	-1.50317	0.999483	100548683
LOC104909744	NC_015012.2	52807936..52817420	1.06124	1.2451	0.999483	104909744
LOC104915774	NW_011117593.1	complement(17104..22940)	1.06212	-1.03633	0.999483	104915774
LOC104912515	NC_015020.2	28658534..28674902	1.06334	1.25465	0.999483	104912515
NSUN6	NC_015016.2	24504524..24523294	1.06391	1.17771	0.999483	100547114
TMEM65	NC_015013.2	complement(82641991..82710796)	1.06405	-1.69764	0.999483	100546551
CFAP61	NC_015012.2	complement(3608608..3701756)	1.06497	2.01831	0.999483	100546847
ST6GALNAC6	NC_015029.2	4765141..4768069	1.0657	-1.34215	0.999483	100543383
HEG1	NC_015017.2	complement(24549208..24575009)	1.06599	1.60486	0.999483	100549520
LOC100541795	NW_011139103.1	24094..25374	1.0665	1.05964	0.999483	100541795
LOC116216870	NC_015018.2	complement(4649799..4659332)	1.06655	1.10753	0.999483	116216870
LOC116216367	NC_015012.2	complement(106989264..106993937)	1.06692	-1.2658	0.999483	116216367
KATNA1	NC_015012.2	complement(47053387..47071623)	1.06821	-1.48163	0.999483	100539240
LOC104917180	NW_011217600.1	55..2151	1.06872	1.24823	0.999483	104917180
ZDHHC1	NC_015023.2	complement(10850479..10866812)	1.06893	2.26879	0.999483	100547706
LOC104914759	NC_015041.2	complement(6257258..6261226)	1.0692	-1.42545	0.999483	104914759
LOC116217375	NC_015032.2	complement(1404639..1412170)	1.07001	-1.13828	0.999483	116217375
SEC61A2	NC_015011.2	complement(8264629..8281427)	1.07021	-1.45344	0.999483	100540625
LOC100542975	NC_015011.2	complement(46405438..46427170)	1.07035	1.00616	0.999483	100542975
LOC100539713	NC_015020.2	complement(10649776..10653899)	1.07037	-1.09114	0.999483	100539713
ARPP21	NC_015016.2	44017352..44203166	1.07135	-1.21166	0.999483	100546601
LOC104916893	NW_011211929.1	complement(1171..1545)	1.0714	-1.1749	0.999483	104916893
RNFT2	NC_015027.2	complement(12710591..12738602)	1.07172	1.29034	0.999483	100538908
DAAM1	NC_015015.2	complement(54026023..54114689)	1.0718	1.20127	0.999483	100546650
RGS19	NC_015032.2	5963153..5967305	1.07233	2.63173	0.999483	100548006
LOC104910625	NC_015014.2	23100963..23104684	1.07292	1.24238	0.999483	104910625
CCDC17	NC_015020.2	complement(26192057..26194081)	1.07341	1.10356	0.999483	104912470
IL11RA	NC_015041.2	7264705..7269078	1.07371	-1.17718	0.999483	100549907
LOC104912840	NC_015011.2	complement(74715911..74726384)	1.07405	1.69206	0.999483	104912840
PTGES	NC_015029.2	complement(5500156..5515848)	1.07412	1.5604	0.999483	100547804
NUDT13	NC_015018.2	11365360..11387751	1.0774	1.04077	0.999483	100546963
TMCC2	NC_015038.2	2861397..2882465	1.07794	-1.05888	0.999483	100543702
TMEM156	NC_015014.2	49079786..49110549	1.07894	1.24656	0.999483	100551153
LOC100549829	NC_015017.2	24326324..24353291	1.07922	-1.16912	0.999483	100549829
DCLK2	NC_015014.2	12352371..12429973	1.07961	1.04599	0.999483	100546903
LOC100542442	NC_015024.2	18056990..18060286	1.07996	-1.28474	0.999483	100542442
LOC104911600	NC_015011.2	55074609..55078158	1.08008	-1.10306	0.999483	104911600
CERKL	NC_015017.2	13750976..13813297	1.08234	1.81845	0.999483	100545171
LOC104910994	NC_015015.2	10012016..10025891	1.08389	2.71218	0.999483	104910994
LOC116217862	NC_015011.2	154306639..154308794	1.08396	-1.05046	0.999483	116217862
LOC104914711	NC_015040.2	3403484..3419294	1.08449	1.16932	0.999483	104914711
RECK	NC_015013.2	2955094..2991126	1.08453	1.04781	0.999483	100544073
LOC104909449	NC_015011.2	complement(190441120..190445633)	1.08477	1.30757	0.999483	104909449
LOC104914880	NC_015041.2	14708272..14714139	1.08504	1.04493	0.999483	104914880
TRNAK-UUU_4	NC_015038.2	complement(3131312..3131384)	1.08513	-2.74749	0.999483	109371093
HPGD	NC_015014.2	complement(23075215..23099967)	1.08551	-1.58843	0.999483	100550540
ST8SIA5	NC_015041.2	1649595..1705901	1.08581	1.53543	0.999483	104914748
GLT1D1	NC_015027.2	complement(3783038..3825540)	1.08604	1.14248	0.999483	100549536
LOC100541400	NC_015013.2	69845835..69863486	1.08607	-1.03109	0.999483	100541400
BRIP1	NC_015031.2	7950076..8055121	1.08661	1.23884	0.999483	100540611
FIGN	NC_015017.2	19676429..19686123	1.08678	1.37981	0.999483	100547118
PARP6	NC_015022.2	807891..816698	1.08682	-1.03634	0.999483	100544191
LOC104912635	NC_015021.2	complement(6552306..6565994)	1.08713	-1.13832	0.999483	104912635
METTL17	NW_011130997.1	21503..22245	1.08767	-1.96882	0.999483	104916017
LOC116216395	NC_015012.2	75790784..75790854	1.08777	-1.66404	0.999483	116216395
LOC100548407	NC_015026.2	7570446..7584909	1.08793	1.56616	0.999483	100548407
LOC104910208	NC_015013.2	complement(33476321..33492894)	1.08829	1.19209	0.999483	104910208
LOC104914930	NC_015011.2	complement(114743111..114751295)	1.08832	1.69085	0.999483	104914930
LOC104910766	NC_015014.2	44448982..44465962	1.08863	-1.58698	0.999483	104910766
PDSS1	NC_015016.2	complement(11885592..11890084)	1.08908	-1.4524	0.999483	109368123
LOC104917005	NW_011214157.1	4..850	1.08942	1.23275	0.999483	104917005
C5H11orf74	NC_015015.2	18597116..18636909	1.09158	1.32467	0.999483	104911078
LOC116217821	NW_011217769.1	25276..27319	1.0922	-1.18843	0.999483	116217821
LOC104914273	NC_015035.2	316465..319191	1.09294	1.08915	0.999483	104914273
MFNG	NC_015011.2	49549352..49570033	1.09297	-1.2988	0.999483	100539077
LOC100546870	NC_015023.2	complement(17615431..17617826)	1.09302	-1.38807	0.999483	100546870
LOC109367261	NC_015014.2	complement(28043350..28067995)	1.09316	-1.18962	0.999483	109367261
LOC104910682	NC_015014.2	complement(21109499..21121751)	1.09327	-1.22994	0.999483	104910682
TMEM98	NW_011215378.1	complement(40..3699)	1.09361	-1.03021	0.999483	104917047
LOC104912473	NC_015020.2	26600700..26607570	1.09458	-1.20119	0.999483	104912473
LOC116217496	NC_015040.2	2775289..2786563	1.09707	1.17866	0.999483	116217496
LOC104909693	NC_015012.2	39562864..39572095	1.09736	1.40515	0.999483	104909693
AGTRAP	NC_015033.2	complement(5207730..5214697)	1.09753	1.87902	0.999483	104914180
GJA8	NC_015011.2	89386672..89392908	1.09781	-2.08866	0.999483	100543908
LOC116216702	NC_015015.2	complement(56223891..56238195)	1.09789	1.13725	0.999483	116216702
ST3GAL4	NC_015036.2	490986..500437	1.0985	1.02384	0.999483	100542452
THAP5	NC_015011.2	27724156..27728666	1.09904	1.08871	0.999483	100548574
LOC116216776	NC_015016.2	complement(43014624..43014779)	1.10008	-1.50388	0.999483	116216776
LOC104916932	NW_011212589.1	complement(1186..5183)	1.10032	-1.34012	0.999483	104916932
LOC104912175	NC_015019.2	complement(8698564..8709269)	1.10052	1.45013	0.999483	104912175
LOC116217256	NC_015026.2	14509333..14513040	1.10098	1.2083	0.999483	116217256
MORN2	NC_015012.2	9316494..9320386	1.1013	3.23396	0.999483	104909516
CDH2	NC_015013.2	complement(49959618..50061749)	1.10226	1.95495	0.999483	100542837
LOC116217718	NW_011167629.1	complement(15104..15953)	1.10246	-1.39141	0.999483	116217718
TYSND1	NC_015018.2	11057289..11060111	1.10254	-1.26093	0.999483	104911935
MATN3	NC_015012.2	complement(100350392..100363929)	1.10427	-1.82029	0.999483	100542214
TSPAN15	NC_015018.2	10411582..10422802	1.10446	1.16908	0.999483	100543254
C1H21orf62	NC_015011.2	102760542..102770908	1.10506	-1.17368	0.999483	100542979
LOC100539361	NC_015020.2	7297061..7321002	1.10544	1.00787	0.999483	100539361
WDR76	NC_015022.2	complement(19158117..19164800)	1.10583	1.1526	0.999483	100546687
LOC109369354	NC_015020.2	28317285..28325235	1.10587	-1.45619	0.999483	109369354
CDHR3	NC_015011.2	11548171..11580083	1.10601	-1.20351	0.999483	100546478
LOC109364474	NW_011126524.1	complement(1..563)	1.10657	1.48474	0.999483	109364474
METTL23	NC_015030.2	complement(4149533..4151574)	1.10681	1.14176	0.999483	100538702
LOC100539980	NC_015020.2	complement(18699845..18705257)	1.10717	1.43287	0.999483	100539980
WDR83	NW_011117466.1	1827..2437	1.10831	-3.73484	0.999483	104915768
LOC109370410	NC_015028.2	complement(139154..140367)	1.10939	1.08551	0.999483	109370410
LOC100549446	NC_015039.2	complement(3884951..3895000)	1.11	1.11168	0.999483	100549446
DEGS2	NC_015015.2	complement(47709309..47728336)	1.11016	-1.83189	0.999483	100547168
POLR3D	NW_011135025.1	complement(7..899)	1.11023	-1.19926	0.999483	104916120
C23H1orf174	NC_015033.2	883891..886526	1.11042	1.73181	0.999483	104914116
SLC25A42	NC_015040.2	complement(3273770..3290411)	1.11099	1.00462	0.999483	100546530
DNAH10	NC_015027.2	complement(4922496..4979642)	1.1111	1.53983	0.999483	100539163
LOC116217493	NC_015040.2	complement(999666..1003683)	1.11125	1.08817	0.999483	116217493
STX19	NC_015011.2	complement(86265672..86295715)	1.11188	-1.21771	0.999483	104913660
LOC100539644	NC_015040.2	171823..189283	1.11231	2.00391	0.999483	100539644
LOC104916984	NW_011213703.1	7..2891	1.11253	1.22448	0.999483	104916984
LOC100544870	NC_015017.2	20704883..20723115	1.11328	1.85943	0.999483	100544870
LOC116216837	NC_015017.2	complement(31617697..31622297)	1.11358	1.2883	0.999483	116216837
NR6A1	NC_015029.2	complement(9287585..9342560)	1.11364	1.25682	0.999483	104909360
NLN	NC_015041.2	19334186..19371159	1.11376	1.05273	0.999483	104909270
LOC100546146	NC_015017.2	complement(26196676..26217151)	1.11549	1.62695	0.999483	100546146
LOC109369817	NC_015023.2	complement(12274451..12278833)	1.11562	-1.72983	0.999483	109369817
NMRK2	NC_015040.2	complement(2051664..2056944)	1.11653	-1.13025	0.999483	100545766
PIH1D2	NC_015036.2	6246919..6249770	1.11682	1.22176	0.999483	104914375
LOC104909322	NC_015031.2	4935857..4946125	1.11689	2.51701	0.999483	104909322
LRP11	NC_015012.2	complement(47149098..47252466)	1.11906	1.47199	0.999483	100541699
LOC104912884	NC_015011.2	complement(75176640..75181657)	1.11956	1.03938	0.999483	104912884
PTBP3	NC_015041.2	59142049..59178328	1.11989	1.17308	0.999483	104915293
CENPU	NC_015014.2	27307284..27317776	1.12029	1.2091	0.999483	100546795
NCKAP1L	NW_011210235.1	complement(43..8715)	1.12069	1.21243	0.999483	100545969
LOC104916543	NC_015011.2	15152610..15164072	1.1207	1.45226	0.999483	104916543
LOC100546124	NC_015041.2	complement(24198092..24206287)	1.12106	-1.15032	0.999483	100546124
LOC109370726	NC_015032.2	674733..675465	1.12142	1.7795	0.999483	109370726
LPAR4	NC_015019.2	1559886..1571824	1.12201	1.89672	0.999483	100539306
LOC100542592	NC_015020.2	complement(3130354..3158588)	1.12261	1.27602	0.999483	100542592
SYT15	NC_015018.2	5170688..5184563	1.12281	-1.55464	0.999483	100545118
LOC100546353	NC_015017.2	complement(9181069..9279424)	1.123	2.13522	0.999483	100546353
LOC104911440	NC_015016.2	complement(24099642..24118921)	1.12318	1.17311	0.999483	104911440
RASD1	NC_015026.2	complement(8734492..8736365)	1.12386	-1.55002	0.999483	100542139
LOC104909267	NC_015020.2	complement(18405609..18424218)	1.12389	1.20667	0.999483	104909267
LOC116216514	NC_015013.2	complement(72322472..72322606)	1.12431	-4.15794	0.999483	116216514
SCARA5	NC_015012.2	103953292..103972947	1.1248	1.24839	0.999483	100550382
LOC104912212	NC_015019.2	complement(16258157..16262600)	1.12599	-3.25133	0.999483	104912212
IKZF1	NC_015013.2	26983142..27053513	1.12605	1.21577	0.999483	100543457
NR2C2AP	NC_015040.2	3199005..3200019	1.12822	-1.17682	0.999483	104914719
LOC109364639	NW_011145355.1	complement(6..609)	1.12852	1.21708	0.999483	109364639
NRAP	NC_015018.2	complement(28707234..28756825)	1.12874	1.90383	0.999483	100546255
LOC100541478	NW_011126357.1	7..3460	1.12963	1.85643	0.999483	100541478
IQCD	NC_015027.2	complement(9640368..9650787)	1.13002	2.32687	0.999483	109370359
LIME1	NC_015032.2	complement(5686155..5691086)	1.13034	1.16834	0.999483	104914019
SNTB2	NC_015023.2	17549141..17551997	1.13049	-1.51458	0.999483	104913061
LOC116217340	NC_015011.2	complement(106563378..106584022)	1.13106	1.01375	0.999483	116217340
LOC104910743	NC_015014.2	123896..126549	1.13125	1.56266	0.999483	104910743
SOX11	NC_015012.2	95201145..95202511	1.13146	-1.26829	0.999483	104909999
CENPQ	NC_015012.2	complement(107431965..107439691)	1.13213	-1.29109	0.999483	100499424
TTC29	NC_015014.2	complement(11185064..11305883)	1.13312	1.02928	0.999483	100545678
L3HYPDH	NC_015015.2	54015833..54020615	1.13318	1.07688	0.999483	104911286
LOC100543567	NC_015018.2	10551612..10565861	1.13374	1.21075	0.999483	100543567
LOC109364707	NW_011161889.1	complement(1..458)	1.13394	-1.32578	0.999483	109364707
C12H15orf48	NC_015022.2	9893416..9897011	1.13395	-1.01197	0.999483	100550915
PRR16	NW_011212478.1	complement(693..2019)	1.13403	-1.06084	0.999483	104916920
LOC104914412	NC_015037.2	complement(470630..474395)	1.13492	2.80361	0.999483	104914412
LOC104910359	NC_015013.2	59343399..59360054	1.13603	1.42871	0.999483	104910359
OXSM	NC_015016.2	36693276..36700450	1.13609	-1.07834	0.999483	100545940
INO80C	NC_015013.2	30013894..30046616	1.13634	1.07543	0.999483	100544545
LOC100549612	NC_015012.2	complement(103802199..103822126)	1.13637	-1.04527	0.999483	100549612
LOC100544435	NC_015012.2	complement(58044595..58081280)	1.13657	-1.84609	0.999483	100544435
LOC116216232	NC_015011.2	complement(189710124..189710268)	1.13727	-1.1446	0.999483	116216232
LOC104916662	NW_011189348.1	complement(75..1460)	1.13729	1.2495	0.999483	104916662
FAM43A	NC_015021.2	complement(1411545..1412847)	1.13804	1.48616	0.999483	104912624
LOC109370847	NC_015033.2	complement(141244..142326)	1.13826	-1.04309	0.999483	109370847
LOC116217233	NC_015026.2	14513819..14517589	1.13845	-1.05175	0.999483	116217233
TMEM216	NC_015015.2	complement(4560487..4562438)	1.13853	1.42616	0.999483	100551104
LZTS1	NC_015034.2	1524731..1528265	1.13854	1.94143	0.999483	100549642
ARL15	NC_015041.2	complement(14785290..14997675)	1.13901	-1.31912	0.999483	104914881
LOC100544277	NC_015012.2	complement(15362995..15433346)	1.13919	-1.69846	0.999483	100544277
LOC104909440	NC_015011.2	complement(189974324..189975626)	1.13927	-1.13018	0.999483	104909440
LOC104914237	NC_015011.2	complement(103260787..103265229)	1.14223	1.08775	0.999483	104914237
DNAH12	NC_015024.2	complement(8276107..8339811)	1.14271	1.49704	0.999483	100548202
LOC109367427	NC_015014.2	complement(59934925..59938471)	1.14357	1.31814	0.999483	109367427
LOC104914277	NC_015035.2	complement(515789..521205)	1.14408	-1.01017	0.999483	104914277
NCF1	NC_015031.2	complement(3100296..3107207)	1.14437	1.13181	0.999483	100551177
TOM1L1	NC_015030.2	complement(9013557..9033971)	1.14445	1.31446	0.999483	100546925
LOC109368363	NC_015016.2	19722056..19739313	1.14519	-1.30708	0.999483	109368363
LOC116216412	NC_015011.2	3074317..3077193	1.14573	-1.18905	0.999483	116216412
LOC116217369	NC_015031.2	complement(185723..185815)	1.14595	-2.94615	0.999483	116217369
LOC104914478	NC_015038.2	1781565..1784772	1.14702	1.01848	0.999483	104914478
DKK2	NC_015014.2	28492112..28532789	1.14714	-1.12622	0.999483	100543558
LOC104915846	NW_011121865.1	7..769	1.14716	1.34242	0.999483	104915846
FLI1	NC_015036.2	1023997..1103241	1.14718	-1.2331	0.999483	100545965
LOC116216429	NC_015013.2	14168096..14172489	1.14921	1.26786	0.999483	116216429
WDFY4	NC_015018.2	17830799..17956685	1.14952	1.41458	0.999483	100548755
LOC104912027	NC_015018.2	25893402..25899503	1.14995	1.15594	0.999483	104912027
R3HCC1L	NC_015018.2	complement(21625707..21633025)	1.14999	1.31205	0.999483	104911989
SAMSN1	NC_015011.2	complement(95870809..95903899)	1.1505	1.143	0.999483	100545714
WDYHV1	NC_015013.2	82280740..82291470	1.15057	-1.27932	0.999483	100544548
GATD1	NC_015015.2	complement(4956439..4967225)	1.15114	-1.05708	0.999483	100543771
LOC100543319	NC_015020.2	9999427..10008846	1.15121	-1.29653	0.999483	100543319
LOC104913121	NC_015024.2	2320447..2322474	1.15164	-1.1837	0.999483	104913121
LOC104915331	NC_015011.2	complement(116697918..116715663)	1.15347	1.64065	0.999483	104915331
LOC104913551	NC_015027.2	7190253..7198374	1.15427	-1.06735	0.999483	104913551
LOC104914555	NC_015011.2	109046446..109049870	1.15519	1.6168	0.999483	104914555
KIAA0040	NC_015020.2	complement(13452668..13456154)	1.15569	1.20938	0.999483	100539406
LOC104909257	NC_015040.2	2270448..2271820	1.15628	1.64441	0.999483	104909257
PLOD2	NC_015021.2	complement(2688224..2721035)	1.15646	1.15063	0.999483	100544189
NACC2	NC_015029.2	7952072..7967374	1.15703	-1.32162	0.999483	100549063
LOC104912866	NC_015022.2	complement(15067616..15095320)	1.15746	1.52438	0.999483	104912866
TMEM267	NC_015041.2	complement(12503679..12517944)	1.15769	-1.06962	0.999483	100548011
C7H2orf76	NC_015017.2	24032782..24044045	1.15862	-1.13668	0.999483	100548444
CENPV	NC_015031.2	complement(8978937..8981873)	1.1604	1.12974	0.999483	109370600
LOC104915712	NW_011114410.1	1..353	1.16072	10.9372	0.999483	104915712
LOC104911538	NC_015016.2	39189473..39211361	1.16131	1.26415	0.999483	104911538
GAB2	NC_015011.2	183514055..183532486	1.16243	-1.19832	0.999483	100542005
TNFRSF10B	NC_015034.2	151411..157969	1.16348	-1.05389	0.999483	664712
LOC100540209	NC_015011.2	107026679..107078612	1.16416	-1.00155	0.999483	100540209
SSBP2	NC_015041.2	56813496..56976119	1.1655	1.53164	0.999483	104915279
GNB1L	NC_015027.2	complement(978441..1016845)	1.16553	1.00731	0.999483	100545695
PRNP	NC_015034.2	complement(929558..934161)	1.16569	1.86466	0.999483	100538706
CFAP47	NC_015011.2	111537125..111789779	1.16608	1.75145	0.999483	100545772
LOC109367264	NC_015014.2	28242984..28248835	1.1661	1.51162	0.999483	109367264
LOC109365105	NW_011216012.1	complement(271..4182)	1.16788	1.09083	0.999483	109365105
LOC104916039	NW_011131381.1	754..4991	1.16912	-1.08283	0.999483	104916039
LOC109370124	NC_015025.2	13206910..13212198	1.16976	-1.70952	0.999483	109370124
FDXACB1	NC_015036.2	6312780..6316583	1.16985	1.1617	0.999483	100549953
LOC100544082	NC_015015.2	30645316..30683176	1.17004	1.43991	0.999483	100544082
LOC100547273	NC_015017.2	19086399..19148281	1.17017	1.10699	0.999483	100547273
TMEM161A	NC_015040.2	3267894..3272703	1.17183	1.27813	0.999483	100544527
NFKBIZ	NC_015011.2	83424140..83474825	1.17189	1.9026	0.999483	100546286
LOC104911006	NC_015015.2	10340788..10346845	1.17229	1.16263	0.999483	104911006
LOC104913254	NC_015025.2	complement(7714070..7723440)	1.17337	1.33023	0.999483	104913254
LOC116217312	NC_015030.2	complement(1325821..1335430)	1.17431	1.27592	0.999483	116217312
LOC104910197	NC_015013.2	complement(33333453..33344041)	1.17531	1.30211	0.999483	104910197
LOC104909297	NC_015016.2	complement(24160913..24168954)	1.1755	-1.02026	0.999483	104909297
LOC104909683	NC_015012.2	37122389..37176432	1.1768	1.14154	0.999483	104909683
LOC104910731	NC_015014.2	complement(40058958..40116883)	1.17818	1.40247	0.999483	104910731
HENMT1	NC_015020.2	7446495..7457950	1.17819	1.85308	0.999483	100539667
DEF8	NC_015023.2	17617958..17621287	1.1784	-1.27476	0.999483	104909367
GPR37L1	NC_015038.2	773304..781757	1.17874	-1.28189	0.999483	104914469
LOC104912364	NC_015020.2	4495745..4514264	1.17927	1.26411	0.999483	104912364
ANKEF1	NC_015012.2	complement(12140398..12153044)	1.17935	2.02017	0.999483	100547358
CCDC170	NC_015012.2	47795480..47839091	1.17942	1.63973	0.999483	100542625
BHLHA15	NC_015026.2	12412803..12413288	1.18068	-1.25796	0.999483	104913448
AAAS	NW_011122961.1	2711..8947	1.18107	-1.19916	0.999483	100550676
MMP23B	NC_015033.2	complement(3287883..3297652)	1.18187	1.17109	0.999483	100539682
IFITM5	NC_015015.2	complement(6140008..6143292)	1.18258	1.481	0.999483	100551050
FSD1	NC_015040.2	complement(1266626..1272133)	1.18266	1.36701	0.999483	100549395
SLC25A4	NC_015014.2	complement(27447483..27449907)	1.18311	1.34429	0.999483	100547105
NPHP4	NC_015033.2	663105..683588	1.18515	1.05956	0.999483	100548366
ATPSCKMT	NC_015013.2	24841146..24850262	1.18634	-1.42212	0.999483	100539961
PCBP4	NC_015024.2	2726290..2733066	1.18646	1.13604	0.999483	100543079
PRICKLE1	NC_015011.2	complement(28927017..28939056)	1.18688	1.38537	0.999483	100549958
OSR1	NC_015012.2	complement(99967051..99974284)	1.18734	1.0891	0.999483	100541444
PPCDC	NC_015022.2	complement(1564450..1583760)	1.18773	1.58869	0.999483	100542025
LOC104911909	NC_015018.2	complement(8399142..8412874)	1.18788	1.05801	0.999483	104911909
PATZ1	NC_015027.2	7093165..7114654	1.1879	1.41825	0.999483	100548357
LOC104915277	NC_015041.2	56295171..56302551	1.18851	-1.0451	0.999483	104915277
CZH5orf34	NC_015041.2	complement(12484166..12498058)	1.18858	1.1847	0.999483	104914864
LOC100548382	NC_015012.2	34088316..34123753	1.1887	3.86091	0.999483	100548382
ABRACL	NC_015012.2	complement(50862621..50864287)	1.18873	1.4756	0.999483	100549256
LOC104916834	NW_011210612.1	complement(20072..23562)	1.18903	-1.13514	0.999483	104916834
MEIG1	NC_015011.2	complement(7027630..7039384)	1.18915	1.43668	0.999483	100539386
LOC116216303	NC_015012.2	23496509..23540196	1.19025	1.43432	0.999483	116216303
LOC104916072	NW_011134312.1	complement(1182..5204)	1.19087	-2.107	0.999483	104916072
LOC104913486	NC_015026.2	6929468..6934968	1.19148	-1.05555	0.999483	104913486
LOC104910407	NC_015013.2	complement(71544043..71560894)	1.19199	-1.72032	0.999483	104910407
RCAN2	NC_015012.2	complement(106479514..106481973)	1.19369	1.67558	0.999483	100550126
LOC109364565	NW_011135075.1	7..821	1.19392	-1.24841	0.999483	109364565
LOC104916867	NW_011211227.1	7..3135	1.19427	-1.34104	0.999483	104916867
LOC104916680	NW_011190639.1	complement(7..532)	1.19483	1.68524	0.999483	104916680
LOC100550424	NC_015011.2	81146855..81155336	1.19499	2.01213	0.999483	100550424
DAZAP2	NW_011152336.1	complement(12..381)	1.19611	-1.14694	0.999483	104916354
LOC100546493	NC_015014.2	complement(26644251..26680670)	1.19629	1.19632	0.999483	100546493
LOC104911153	NC_015015.2	complement(29879405..29882262)	1.19632	-1.34095	0.999483	104911153
RAB30	NC_015011.2	complement(187205780..187222334)	1.19639	1.02898	0.999483	100538929
LOC109365150	NW_011217301.1	33..3119	1.19642	-1.71553	0.999483	109365150
LOC104917546	NC_015011.2	complement(169436909..169461499)	1.1977	1.025	0.999483	104917546
DUSP8	NC_015015.2	10311616..10325478	1.19801	1.18255	0.999483	100541970
LOC104915396	NW_011092372.1	4..2398	1.1984	2.25331	0.999483	104915396
SNX18	NC_015041.2	15044838..15070572	1.19924	1.08639	0.999483	104914885
LOC104914105	NC_015032.2	13562899..13567613	1.19998	1.22079	0.999483	104914105
LOC104917577	NC_015011.2	168739382..168791213	1.20043	-1.69901	0.999483	104917577
RGS6	NC_015015.2	complement(25741198..25973399)	1.2007	1.57558	0.999483	100549212
CDK3	NC_015030.2	complement(5526712..5532888)	1.20095	-1.02908	0.999483	100539881
LINS1	NC_015022.2	complement(16592830..16605097)	1.20131	1.35929	0.999483	100546460
LOC100540040	NC_015032.2	complement(13589298..13592386)	1.20227	1.17426	0.999483	100540040
LOC104916283	NW_011145012.1	complement(1..425)	1.20288	-1.43319	0.999483	104916283
LOC100548807	NC_015018.2	27940085..27974347	1.20291	1.19568	0.999483	100548807
NECAB2	NC_015023.2	12125132..12170107	1.20358	1.16629	0.999483	100541928
LOC104911508	NC_015011.2	complement(53614727..53620871)	1.20365	1.13707	0.999483	104911508
TOR2A	NC_015029.2	4814185..4818430	1.20386	-1.03541	0.999483	104913715
CTSO	NC_015014.2	complement(1012217..1020079)	1.20387	1.23677	0.999483	100547831
LOC109363883	NC_015041.2	9790230..9794129	1.20407	1.72672	0.999483	109363883
LOC109367278	NC_015014.2	29631237..29638156	1.20408	1.24467	0.999483	109367278
LOC100543549	NC_015011.2	complement(12949405..12980922)	1.20435	1.53592	0.999483	100543549
LOC104915787	NW_011118173.1	complement(43..1910)	1.20462	-1.34062	0.999483	104915787
LOC100543387	NC_015035.2	2785728..2793323	1.20486	1.91709	0.999483	100543387
SPATA17	NC_015012.2	complement(18654451..18745667)	1.2072	1.66275	0.999483	100550176
CBFA2T2	NC_015032.2	complement(2474675..2495163)	1.2073	-1.08824	0.999483	100542496
DHRS11	NC_015031.2	7345691..7366905	1.20929	-1.3383	0.999483	100542399
LOC100550954	NW_011116857.1	6..1714	1.20935	1.95294	0.999483	100550954
ARHGAP25	NC_015034.2	complement(1068237..1084225)	1.21104	1.0507	0.999483	100551235
PIK3C2B	NC_015038.2	complement(3132639..3148692)	1.21163	1.34468	0.999483	100544264
ETFBKMT	NC_015011.2	complement(62772467..62779405)	1.2123	-1.68504	0.999483	100541801
LOC104916356	NW_011152369.1	complement(5..883)	1.21236	-1.27283	0.999483	104916356
LOC100543251	NC_015016.2	11180925..11201000	1.21423	1.18288	0.999483	100543251
LOC116217787	NW_011214668.1	complement(4918..18156)	1.21469	-1.0382	0.999483	116217787
LOC104912158	NC_015019.2	4137383..4157321	1.21524	1.38397	0.999483	104912158
LOC104915556	NW_011100292.1	complement(2149..5902)	1.21599	-1.16717	0.999483	104915556
LOC109364010	NC_015041.2	complement(38396489..38402270)	1.2174	1.08732	0.999483	109364010
ARHGAP23	NC_015039.2	3484084..3495834	1.21761	1.29574	0.999483	104914609
LOC104913288	NC_015011.2	78331972..78340903	1.21796	1.28523	0.999483	104913288
LOC116217588	NW_011095711.1	complement(3911..4092)	1.21817	-2.21802	0.999483	116217588
FBXL12	NW_011115299.1	70..911	1.21834	1.85205	0.999483	104915720
MFSD8	NC_015014.2	complement(13973823..13983510)	1.21854	1.19453	0.999483	100548848
CABLES2	NC_015032.2	complement(7345625..7353591)	1.21906	-1.39518	0.999483	104914034
RIPOR1	NC_015023.2	complement(10732396..10750718)	1.22002	1.58162	0.999483	100538744
LOC100541369	NW_011102097.1	19..2602	1.2218	-1.1967	0.999483	100541369
LOC116217857	NC_015011.2	148707762..148739200	1.22224	1.04801	0.999483	116217857
NFKBIE	NC_015012.2	32790843..32798606	1.22328	2.29076	0.999483	100551452
LOC104914909	NC_015041.2	complement(17557837..17567304)	1.22347	-1.02723	0.999483	104914909
ANKS1B	NC_015011.2	complement(45047671..45455554)	1.22368	-1.41047	0.999483	100550066
SRM	NC_015033.2	complement(1272409..1277418)	1.2238	-1.07281	0.999483	100547344
TMEM177	NC_015017.2	27156035..27187268	1.22462	-1.02405	0.999483	100545062
HIVEP3	NC_015035.2	1408860..1456624	1.22471	1.59275	0.999483	104914269
SEC22C	NC_015016.2	complement(1443348..1464797)	1.22484	-1.10399	0.999483	100550904
AKAP6	NC_015015.2	33777508..34050586	1.22618	1.28614	0.999483	100548186
SPIRE2	NC_015023.2	17648743..17654278	1.22763	-1.10773	0.999483	100546107
TRAF5	NC_015012.2	complement(21265728..21281969)	1.2284	1.24469	0.999483	100541595
LOC104910702	NC_015014.2	31566837..31677625	1.22849	1.27933	0.999483	104910702
LOC109364495	NW_011128501.1	667..1368	1.22852	1.7407	0.999483	109364495
SH3BP1	NC_015011.2	complement(49478912..49487573)	1.22853	1.95554	0.999483	100539542
LOC104914373	NC_015011.2	complement(105609713..105623611)	1.22861	2.7218	0.999483	104914373
LOC104909406	NC_015011.2	187137651..187151721	1.22979	1.03444	0.999483	104909406
LOC104911832	NC_015017.2	complement(31478526..31541374)	1.23012	3.09248	0.999483	104911832
LOC116216574	NC_015014.2	40449984..40469281	1.23046	1.27619	0.999483	116216574
RPGR	NC_015011.2	111100393..111149398	1.23074	1.42115	0.999483	100541592
CIITA	NC_015026.2	complement(4497070..4531213)	1.23207	1.23617	0.999483	104913371
LOC100539037	NC_015013.2	complement(89500417..89505394)	1.23214	1.6755	0.999483	100539037
LOC116217491	NC_015039.2	complement(3339698..3339829)	1.23223	-4.10963	0.999483	116217491
LOC104912494	NC_015020.2	complement(20598525..20605421)	1.23293	-1.0923	0.999483	104912494
LOC109364390	NW_011119675.1	complement(925..3014)	1.23299	-1.28114	0.999483	109364390
LOC104910865	NC_015014.2	62624706..62630604	1.233	1.2314	0.999483	104910865
LOC100541471	NC_015026.2	13278908..13296324	1.23309	1.21195	0.999483	100541471
BEND2	NC_015011.2	complement(115091398..115098375)	1.23338	-1.10184	0.999483	104914946
LOC100547242	NW_011212219.1	55467..61762	1.23362	1.08219	0.999483	100547242
PLCXD2	NC_015011.2	87491453..87515016	1.23521	1.3573	0.999483	100549346
LOC104916806	NW_011210252.1	complement(7..1618)	1.23533	-1.0704	0.999483	104916806
LOC100541088	NC_015011.2	160609959..160621964	1.23544	1.2678	0.999483	100541088
LOC109369771	NC_015023.2	complement(4611605..4613643)	1.23548	-1.31455	0.999483	109369771
IL20RA	NC_015012.2	50075657..50096182	1.23585	1.03712	0.999483	100550945
LOC104911470	NC_015016.2	22878389..22901067	1.23698	1.11178	0.999483	104911470
TOGARAM2	NC_015012.2	8434569..8481354	1.23787	2.27346	0.999483	100543040
HAUS3	NC_015014.2	60739823..60753819	1.23859	1.31415	0.999483	116216192
LOC104912650	NC_015021.2	complement(10807961..10813326)	1.23914	1.15751	0.999483	104912650
INF2	NC_015015.2	50704018..50742834	1.23953	1.2337	0.999483	100539970
LOC104913826	NC_015030.2	10134629..10136191	1.23955	-2.33044	0.999483	104913826
LOC104911353	NC_015016.2	complement(11818994..11820600)	1.23993	1.28773	0.999483	104911353
CPLANE2	NC_015033.2	complement(6485493..6486397)	1.24021	-1.48713	0.999483	100548566
LOC104911485	NC_015016.2	29944320..29954485	1.24107	1.14102	0.999483	104911485
ACYP2	NC_015012.2	complement(773333..818725)	1.24124	1.30944	0.999483	100544538
TVP23A	NC_015026.2	4473108..4484010	1.24135	-1.00268	0.999483	100548613
FRS3	NC_015038.2	complement(4689880..4704042)	1.24166	1.06345	0.999483	100546376
ARL16	NC_015030.2	4923895..4926118	1.24226	-1.4223	0.999483	100546367
EME2	NC_015026.2	complement(428058..434932)	1.24247	1.14137	0.999483	100545654
ACOX2	NC_015024.2	complement(11491238..11505600)	1.243	1.56091	0.999483	100545690
RAMP2	NC_015039.2	3742633..3744536	1.24331	1.04639	0.999483	100547604
FASTKD5	NC_015014.2	complement(65715017..65721339)	1.24386	1.00259	0.999483	100539756
TENT5C	NC_015011.2	complement(77222081..77233835)	1.2446	1.13208	0.999483	100541898
C12H15orf61	NC_015022.2	18194008..18196300	1.24494	-1.49735	0.999483	104912891
LOC104910647	NC_015014.2	27333382..27358758	1.24514	1.41985	0.999483	104910647
SERPINB1	NC_015013.2	complement(13702929..13710698)	1.24623	-2.13898	0.999483	100545931
LOC104913905	NC_015031.2	5724739..5731874	1.24679	-1.43602	0.999483	104913905
MRPS10	NC_015012.2	complement(21868477..21879011)	1.24683	1.15441	0.999483	100550833
LOC116216976	NC_015020.2	11367381..11388010	1.24722	1.87546	0.999483	116216976
P2RY6	NC_015011.2	190233533..190240469	1.24743	-1.08012	0.999483	100544474
LOC109366871	NC_015013.2	complement(79090536..79093933)	1.24762	-1.32298	0.999483	109366871
PTGS2	NC_015020.2	complement(575420..582636)	1.24775	2.14836	0.999483	100550092
NUF2	NC_015020.2	11838962..11848709	1.24846	-1.16192	0.999483	100499427
LOC100544944	NC_015011.2	92700512..92704332	1.24875	-1.06961	0.999483	100544944
LOC104910336	NC_015013.2	53027402..53071544	1.24908	-1.43248	0.999483	104910336
LOC100551131	NC_015041.2	complement(7894540..7895686)	1.24911	3.1398	0.999483	100551131
LOC116217192	NC_015025.2	complement(321737..335164)	1.24932	1.36769	0.999483	116217192
LOC116217397	NC_015011.2	complement(110055650..110057454)	1.25018	-1.41117	0.999483	116217397
A2M	NW_011109541.1	69722..98249	1.2508	1.4776	0.999483	100543551
LOC116217443	NC_015035.2	856462..856627	1.25112	-3.2263	0.999483	116217443
LOC104911402	NC_015016.2	17954789..17959672	1.25173	1.05839	0.999483	104911402
CGAS	NC_015012.2	80322080..80328587	1.25214	1.35853	0.999483	100549716
LOC104911770	NC_015017.2	19154073..19160975	1.25416	2.37035	0.999483	104911770
FAM102B	NC_015020.2	complement(7458297..7481505)	1.25434	1.36076	0.999483	100539051
LOC104914291	NC_015035.2	complement(2929899..2933598)	1.25453	1.99392	0.999483	104914291
DNAJC12	NC_015018.2	complement(9890537..9902839)	1.25509	1.7831	0.999483	100541101
LOC100549810	NC_015011.2	108797732..108832790	1.25522	1.23411	0.999483	100549810
MMP17	NC_015027.2	complement(2774004..2813814)	1.25548	-1.42605	0.999483	100548458
AMN1	NC_015011.2	62821434..62839252	1.2558	1.09973	0.999483	100539431
LOC109367474	NC_015014.2	complement(69741302..69749928)	1.25671	1.46917	0.999483	109367474
LOC109366277	NC_015012.2	complement(93301044..93307954)	1.25675	1.905	0.999483	109366277
ZNF703	NC_015034.2	2146216..2147331	1.2581	1.17607	0.999483	100540468
LOC116216818	NC_015017.2	complement(21597510..21597801)	1.25841	-1.60914	0.999483	116216818
LOC104916527	NW_011175804.1	complement(7..418)	1.25894	-1.28514	0.999483	104916527
LOC104913321	NC_015025.2	complement(16414596..16416510)	1.25895	1.2627	0.999483	104913321
PCP4	NC_015011.2	105673379..105725919	1.25915	1.19179	0.999483	100547048
HBEGF	NC_015025.2	complement(501821..505818)	1.26107	-1.45037	0.999483	100549227
LOC104912991	NC_015023.2	11386859..11387633	1.26145	1.44983	0.999483	104912991
RGMA	NC_015022.2	complement(13918799..13924719)	1.2618	1.92287	0.999483	100538691
LOC104915832	NW_011120679.1	complement(5..1327)	1.26182	1.51629	0.999483	104915832
IKZF4	NW_011165814.1	3910..10642	1.26284	1.18122	0.999483	100550937
LOC109366014	NC_015012.2	complement(38531724..38548923)	1.2634	1.6216	0.999483	109366014
LOC100543744	NW_011118797.1	3072..33364	1.26342	2.15357	0.999483	100543744
LOC104911155	NC_015015.2	29988146..29992397	1.26346	1.11802	0.999483	104911155
NAV3	NC_015011.2	37927597..38323649	1.2636	1.87214	0.999483	100539795
SLC34A2	NC_015014.2	complement(53085424..53112874)	1.2638	-1.37914	0.999483	100542011
UBE2T	NC_015038.2	28040..30962	1.26413	1.14845	0.999483	100539069
UBASH3A	NC_015011.2	108930180..108948508	1.26486	1.18543	0.999483	100549347
TMEM198	NC_015017.2	complement(18194175..18197868)	1.26572	1.87078	0.999483	100549883
ASNS	NC_015016.2	complement(19105397..19116104)	1.26603	-1.56363	0.999483	100542277
ARSJ	NC_015014.2	35828718..35918065	1.26628	1.29523	0.999483	100542274
NEPRO	NC_015011.2	81385846..81391324	1.26683	1.483	0.999483	104913474
LOC104911499	NC_015016.2	complement(33051440..33062681)	1.26725	-1.26009	0.999483	104911499
LOC109364222	NW_011100395.1	complement(2797..13675)	1.26758	-1.01867	0.999483	109364222
MAST3	NC_015040.2	complement(3657486..3673248)	1.26819	1.12873	0.999483	100549390
ATPAF2	NC_015026.2	complement(8544045..8549158)	1.26824	1.01646	0.999483	100544773
IKBIP	NC_015011.2	complement(44999972..45009035)	1.26924	-1.04928	0.999483	100549343
FGFR1OP	NC_015012.2	complement(41437154..41453174)	1.27203	-1.05762	0.999483	100546849
MTG2	NC_015032.2	7523977..7529586	1.27232	1.14043	0.999483	100544834
LOC104911717	NC_015017.2	complement(21568936..21571581)	1.27234	1.47204	0.999483	104911717
LOC104910204	NC_015013.2	complement(33050251..33087633)	1.27258	-1.0198	0.999483	104910204
TOP2A	NC_015039.2	complement(4295547..4312849)	1.27261	1.12741	0.999483	100541484
LOC109365510	NC_015011.2	complement(187585055..187620452)	1.27268	1.08245	0.999483	109365510
CHST2	NC_015021.2	3496880..3499282	1.27326	1.1317	0.999483	100543258
LOC104911276	NC_015015.2	complement(54420957..54430620)	1.27452	1.1745	0.999483	104911276
ARRDC2	NC_015040.2	complement(3691094..3697792)	1.27481	1.03238	0.999483	100547609
MERTK	NC_015012.2	472551..489920	1.27493	1.88181	0.999483	100545621
CHRD	NC_015021.2	complement(15219493..15225627)	1.27611	1.16973	0.999483	100545026
LOC116217138	NC_015023.2	11366430..11371663	1.27638	-1.05704	0.999483	116217138
LOC104911601	NC_015017.2	complement(676203..684386)	1.27722	1.29132	0.999483	104911601
DSEL	NC_015013.2	40755539..40762670	1.27779	1.1944	0.999483	100542891
LOC100551160	NC_015018.2	complement(22418783..22421890)	1.27803	1.24999	0.999483	100551160
LOC104911497	NC_015016.2	complement(32716773..32722802)	1.27859	1.69284	0.999483	104911497
LOC100549788	NC_015022.2	complement(8196052..8207635)	1.27889	1.44417	0.999483	100549788
LOC116216862	NC_015017.2	26252144..26252261	1.2792	-2.33983	0.999483	116216862
LOC109365137	NW_011216787.1	4..1380	1.27934	1.58836	0.999483	109365137
LOC104910423	NC_015013.2	complement(75763668..75776668)	1.27935	-1.47886	0.999483	104910423
MAF	NC_015023.2	complement(13167859..13168746)	1.27936	1.67064	0.999483	104913044
KIF4A	NC_015019.2	1724965..1743529	1.28019	1.18912	0.999483	100538843
PYGO2	NW_011154771.1	7..432	1.28087	-1.08087	0.999483	104916415
LOC100543508	NC_015012.2	complement(9097156..9103810)	1.28101	-1.04328	0.999483	100543508
PDPN	NC_015033.2	complement(5586392..5600922)	1.28123	1.68312	0.999483	100541426
LOC109370661	NC_015031.2	6266391..6292455	1.28131	-1.09454	0.999483	109370661
AUTS2	NC_015031.2	complement(4375146..4400016)	1.28205	1.19543	0.999483	100551021
LOC109364756	NW_011175841.1	complement(3017..3379)	1.28247	1.21909	0.999483	109364756
LOC100543106	NC_015021.2	complement(21967852..21989951)	1.2833	1.02931	0.999483	100543106
LOC100545318	NC_015013.2	complement(54358811..54383300)	1.28339	-1.2547	0.999483	100545318
LOC104916603	NW_011186809.1	140..774	1.28355	1.04736	0.999483	104916603
LOC109364805	NW_011185894.1	complement(1..610)	1.28493	1.16801	0.999483	109364805
LOC109367346	NC_015014.2	complement(42733582..42744281)	1.28502	-1.84644	0.999483	109367346
SPOCK1	NC_015025.2	complement(11808528..11857959)	1.28589	-1.37699	0.999483	100542336
LOC109370196	NC_015026.2	626629..636189	1.28707	1.30322	0.999483	109370196
ACSS2	NC_015032.2	complement(2045498..2076254)	1.28719	1.34098	0.999483	100542964
DEAF1	NC_015015.2	complement(5063394..5080415)	1.28775	1.09665	0.999483	100546646
DOK4	NC_015023.2	complement(10213702..10216723)	1.28777	-1.04478	0.999483	100541981
LOC104911738	NC_015017.2	complement(22854907..22856468)	1.28851	-1.20591	0.999483	104911738
LOC104910799	NC_015014.2	49156850..49161987	1.28899	1.2158	0.999483	104910799
LOC104916221	NW_011139560.1	7..451	1.28917	-1.29306	0.999483	104916221
HJURP	NC_015011.2	complement(88217829..88234666)	1.28974	1.12487	0.999483	100548886
LOC109367349	NC_015014.2	43934135..43940578	1.28974	3.78183	0.999483	109367349
LOC104913028	NC_015011.2	75824559..75826382	1.29057	-1.06085	0.999483	104913028
LOC100541781	NC_015036.2	70510..71950	1.29165	-1.17104	0.999483	100541781
LOC109368854	NC_015018.2	complement(26490758..26498929)	1.29223	1.24317	0.999483	109368854
TICRR	NC_015022.2	complement(12077155..12094561)	1.29253	1.02802	0.999483	100545439
HPDL	NC_015020.2	26331820..26333917	1.29274	-1.13809	0.999483	100547069
LOC109366706	NC_015013.2	36457324..36464715	1.29299	1.28667	0.999483	109366706
ITGA11	NC_015022.2	complement(18413873..18449872)	1.29355	1.09028	0.999483	100547226
LOC109367307	NC_015014.2	complement(35216335..35231988)	1.2938	1.21217	0.999483	109367307
MND1	NC_015014.2	complement(41976165..42017278)	1.29404	-1.21434	0.999483	100545057
LOC104911821	NC_015017.2	29556672..29560039	1.2945	1.3257	0.999483	104911821
ADGRD1	NC_015027.2	complement(3120677..3248314)	1.29467	1.02348	0.999483	100548614
TMEM35B	NC_015035.2	2635876..2637223	1.29788	1.43045	0.999483	100546164
LOC100544081	NC_015015.2	4966777..4992909	1.29823	1.18114	0.999483	100544081
TUBB1	NC_015032.2	complement(12800455..12807634)	1.29837	-1.1583	0.999483	100548825
LOC109369514	NC_015021.2	complement(17789048..17793092)	1.29909	-1.08877	0.999483	109369514
ABHD11	NC_015031.2	complement(5036682..5040084)	1.29939	1.23913	0.999483	100549793
KIF15	NC_015016.2	complement(41857067..41892055)	1.30058	1.21718	0.999483	100543053
DCLK3	NC_015016.2	complement(44529110..44549850)	1.30074	1.23569	0.999483	100547478
LOC116217085	NC_015022.2	complement(5389106..5399013)	1.30168	1.78765	0.999483	116217085
CBX8	NC_015030.2	complement(4691817..4695848)	1.30194	1.41486	0.999483	100550371
PDGFRL	NC_015014.2	complement(44561741..44575362)	1.30207	2.06351	0.999483	100550695
LOC104911378	NC_015016.2	complement(15083657..15108922)	1.30219	1.58597	0.999483	104911378
LOC104914172	NC_015033.2	4265469..4268235	1.30221	-1.0575	0.999483	104914172
FOXO1	NC_015011.2	complement(160378418..160404351)	1.30286	1.6527	0.999483	100540055
LOC109366811	NC_015013.2	complement(61695098..61724059)	1.30395	1.0452	0.999483	109366811
C11H3orf70	NC_015021.2	complement(10662605..10682620)	1.30458	1.05133	0.999483	100551011
LOC116216404	NC_015012.2	complement(58734519..58734653)	1.30479	-2.84877	0.999483	116216404
FBLN5	NC_015015.2	complement(43642990..43690744)	1.3054	1.31636	0.999483	100550902
LOC104910352	NC_015013.2	complement(59795233..59798150)	1.30657	1.9557	0.999483	104910352
LOC104910193	NC_015013.2	complement(32742029..32744936)	1.30754	-1.13085	0.999483	104910193
LOC104910351	NC_015013.2	59690769..59698748	1.30836	1.21126	0.999483	104910351
CHEK2	NC_015027.2	complement(8426291..8438545)	1.30857	-1.36496	0.999483	100543068
AOAH	NC_015016.2	45261355..45332094	1.30946	1.1018	0.999483	100548243
UHRF1	NC_015040.2	complement(4493228..4504098)	1.30982	1.14458	0.999483	100541273
PDLIM3	NC_015014.2	complement(40456375..40478844)	1.31029	-1.62837	0.999483	100548391
LOC104915082	NC_015041.2	complement(33428603..33431753)	1.31063	-1.22521	0.999483	104915082
LOC100547794	NC_015020.2	complement(20612262..20619488)	1.31069	1.14582	0.999483	100547794
BET1	NC_015016.2	complement(20366620..20371899)	1.31083	1.0839	0.999483	100540280
KLF2	NC_015040.2	complement(4032987..4034825)	1.31096	-1.19792	0.999483	100540509
MAGI2	NC_015011.2	13379505..13458071	1.31097	2.14948	0.999483	104915673
CCN1	NC_015020.2	complement(15528235..15530626)	1.31154	2.06132	0.999483	100549477
LOC116217071	NC_015021.2	15486323..15486392	1.31211	-8.39152	0.999483	116217071
UNC79	NC_015015.2	44315709..44415779	1.31224	1.08649	0.999483	100543467
LOC109368783	NC_015018.2	complement(13669443..13697020)	1.31241	1.67223	0.999483	109368783
LOC104911021	NC_015015.2	complement(12038686..12040913)	1.31247	3.55164	0.999483	104911021
LOC104911375	NC_015016.2	complement(14994825..15009771)	1.31263	-1.08712	0.999483	104911375
LOC104912999	NC_015023.2	12079368..12082536	1.31329	-1.05635	0.999483	104912999
RWDD3	NC_015020.2	complement(4039550..4047620)	1.31397	-1.11146	0.999483	100544451
LOC116216823	NC_015017.2	23379531..23393719	1.31403	1.32551	0.999483	116216823
P2RY8	NC_015011.2	126461214..126491203	1.31413	1.04296	0.999483	100547663
LOC104910375	NC_015013.2	63718297..63742398	1.31424	-1.01508	0.999483	104910375
LOC100539490	NC_015040.2	complement(425048..441175)	1.31456	1.6907	0.999483	100539490
WDR6	NC_015024.2	complement(11297954..11300973)	1.31468	1.10646	0.999483	104913174
SLIT3	NC_015025.2	3467530..3952491	1.31471	1.08734	0.999483	100540139
LOC100544241	NC_015016.2	35629377..35837392	1.31473	1.51245	0.999483	100544241
LRRC38	NC_015033.2	5575708..5656839	1.31563	1.12143	0.999483	100541578
ACKR3	NC_015017.2	2144713..2268299	1.31585	1.28941	0.999483	100546352
LOC100551000	NC_015014.2	44426498..44432832	1.31595	-1.30737	0.999483	100551000
MAD2L1	NC_015014.2	33918277..33921558	1.31616	-1.00276	0.999483	100539967
LOC116216460	NC_015013.2	42057342..42069295	1.31745	1.18476	0.999483	116216460
LOC104910568	NC_015014.2	14232216..14238303	1.31818	1.93007	0.999483	104910568
LOC104915348	NC_015041.2	complement(65535596..65569092)	1.32004	1.1386	0.999483	104915348
G6PC3	NW_011210767.1	7..2327	1.32064	-1.44601	0.999483	100550936
LOC116217081	NC_015022.2	946275..960370	1.32078	1.03077	0.999483	116217081
PTCHD3	NC_015016.2	12064276..12073710	1.32086	1.19261	0.999483	104911390
FIBIN	NC_015015.2	complement(2707256..2708751)	1.32106	-1.35659	0.999483	104910933
CDH13	NC_015023.2	15234776..15666431	1.32447	-1.22714	0.999483	100539158
TMEM14A	NC_015012.2	complement(86858565..86865739)	1.32501	-1.15132	0.999483	100541346
NAV1	NC_015038.2	474275..486372	1.3255	1.4888	0.999483	100549443
LOC109369819	NC_015023.2	12457352..12465147	1.32578	1.00442	0.999483	109369819
LOC104915960	NW_011128327.1	complement(296..2855)	1.32613	1.01008	0.999483	104915960
LOC104909266	NC_015031.2	4929107..4931909	1.32632	2.31462	0.999483	104909266
LOC104915572	NW_011101076.1	complement(2688..9335)	1.32812	-1.11764	0.999483	104915572
DPH2	NC_015020.2	complement(27004976..27007539)	1.32844	-1.31248	0.999483	100543372
LOC104915856	NW_011122912.1	1722..4861	1.32863	1.07261	0.999483	104915856
LOC100539929	NC_015023.2	16294683..16308517	1.32895	-1.00278	0.999483	100539929
LOC116217313	NC_015030.2	complement(4306549..4307369)	1.32896	1.6928	0.999483	116217313
LOC104912045	NC_015011.2	58060665..58114927	1.32938	1.19898	0.999483	104912045
NEK2	NC_015012.2	21165468..21171789	1.33048	1.16254	0.999483	100540058
LOC104917222	NW_011217713.1	complement(1279..1821)	1.33054	-1.71486	0.999483	104917222
LOC104916488	NW_011165596.1	21361..28003	1.33074	-1.16241	0.999483	104916488
LOC104913758	NC_015030.2	complement(4209230..4211515)	1.33277	1.3515	0.999483	104913758
IL16	NC_015022.2	complement(11333610..11365565)	1.33554	-1.11788	0.999483	100543883
FAAP100	NC_015030.2	complement(7527159..7533434)	1.33554	-1.1962	0.999483	100540191
MCM3	NC_015012.2	108596812..108609032	1.33656	1.23392	0.999483	100546593
POLH	NC_015012.2	complement(32190669..32198543)	1.33704	-1.15988	0.999483	100539956
LOC116216495	NC_015011.2	complement(11609822..11614366)	1.33799	-1.16515	0.999483	116216495
LOC104915985	NW_011128555.1	complement(1..1081)	1.33919	1.00866	0.999483	104915985
TNFAIP8L1	NC_015040.2	complement(4597561..4604080)	1.33965	-1.11214	0.999483	100538501
STBD1	NC_015014.2	complement(17093117..17094610)	1.3408	-1.01711	0.999483	104910676
ANKDD1A	NC_015022.2	16967898..16982580	1.34093	2.09482	0.999483	100540807
SLC1A4	NC_015012.2	complement(7092888..7120223)	1.34205	-1.13004	0.999483	100539185
RTEL1	NC_015032.2	complement(5617161..5653951)	1.3421	-1.13156	0.999483	100540349
CELSR3	NC_015024.2	8655213..8679459	1.3423	1.09516	0.999483	100549738
LOC104912984	NC_015023.2	10831610..10835622	1.34289	1.21493	0.999483	104912984
LOC100542457	NC_015011.2	complement(13246843..13272128)	1.34329	1.12158	0.999483	100542457
TRAF3IP3	NC_015038.2	1790681..1798065	1.34429	-1.21251	0.999483	104914513
LOC100542796	NC_015020.2	complement(13127978..13140623)	1.34445	-1.7952	0.999483	100542796
LOC104911802	NC_015017.2	complement(24584943..24614906)	1.34498	1.0359	0.999483	104911802
LOC104911443	NC_015011.2	52690932..52763516	1.34509	1.2553	0.999483	104911443
LOC100551023	NC_015033.2	complement(5982523..5984494)	1.3467	1.17341	0.999483	100551023
SLC19A2	NC_015011.2	81645183..81673504	1.34674	1.90582	0.999483	100540051
LOC109370333	NC_015011.2	complement(106178693..106183591)	1.34737	1.29306	0.999483	109370333
RCCD1	NC_015022.2	19312789..19314025	1.34778	-1.36504	0.999483	104912894
HARBI1	NC_015015.2	22342599..22345851	1.34798	1.10517	0.999483	100549467
LOC109370193	NC_015026.2	112620..117557	1.34902	1.40588	0.999483	109370193
MDH1B	NC_015017.2	11871371..11880459	1.34958	2.15361	0.999483	100539662
MOCS3	NC_015032.2	complement(10328351..10330642)	1.34966	1.12065	0.999483	104914094
ABITRAM	NC_015013.2	complement(33780204..33781916)	1.35016	-1.34553	0.999483	100549106
BPHL	NC_015013.2	complement(12382782..12397674)	1.35103	2.58789	0.999483	100541962
KIF26B	NC_015012.2	complement(28745955..28807253)	1.35173	1.03602	0.999483	100547514
CDKL1	NC_015015.2	complement(57132371..57140896)	1.35178	1.43575	0.999483	100540999
RRAD	NC_015023.2	1790565..1794133	1.35542	-1.56427	0.999483	100545072
LOC104912671	NC_015011.2	71828756..71877587	1.35602	5.94729	0.999483	104912671
RTKN2	NC_015018.2	complement(8502701..8533498)	1.35605	1.25763	0.999483	100550343
LOC109369230	NC_015020.2	8533308..8535153	1.35657	-1.14227	0.999483	109369230
UBE2M	NW_011217590.1	complement(130..1472)	1.35821	-1.22985	0.999483	100545352
MMRN2	NC_015018.2	5284085..5304670	1.35863	-1.38061	0.999483	100545585
LOC104909647	NC_015012.2	complement(33266069..33287841)	1.36114	-1.13117	0.999483	104909647
PIGP	NC_015011.2	complement(104547599..104551179)	1.3633	-1.01688	0.999483	100544696
CD59	NC_015015.2	complement(17455878..17459369)	1.36401	1.52503	0.999483	100541299
LOC100548247	NC_015019.2	17645213..17647841	1.36428	-1.15204	0.999483	100548247
LOC104916993	NW_011214053.1	complement(42..503)	1.36614	2.1093	0.999483	104916993
LOC104909832	NC_015012.2	63274293..63290802	1.36647	1.25707	0.999483	104909832
IGHMBP2	NC_015015.2	complement(5962417..5990630)	1.36714	1.13434	0.999483	100541146
LOC104916736	NW_011198681.1	complement(618..1269)	1.3672	1.20158	0.999483	104916736
LOC109370353	NC_015027.2	complement(8607602..8613821)	1.36745	-1.51434	0.999483	109370353
GRK6	NC_015025.2	9370378..9382051	1.36804	1.01152	0.999483	100550765
GALT	NC_015041.2	6584913..6589300	1.36822	1.28318	0.999483	104914764
F5	NC_015011.2	81600522..81635928	1.36903	-1.32767	0.999483	100539896
LOC100540721	NC_015041.2	19813024..19819169	1.36977	1.81164	0.999483	100540721
LOC109368536	NC_015017.2	complement(17049976..17051166)	1.37027	1.43432	0.999483	109368536
LOC104909315	NC_015026.2	complement(916728..934814)	1.37028	-1.37026	0.999483	104909315
FZD8	NC_015016.2	15034311..15035844	1.37153	1.14904	0.999483	100550240
LOC100551377	NC_015023.2	complement(5153776..5157070)	1.37316	1.42091	0.999483	100551377
GPX7	NC_015020.2	22901172..22909103	1.37441	1.01873	0.999483	100545645
LOC104915289	NC_015041.2	58993416..59007166	1.37511	1.1171	0.999483	104915289
XKR4	NC_015013.2	55963867..56089691	1.37654	1.65587	0.999483	100550077
AK8	NC_015029.2	complement(6480580..6551106)	1.37692	2.23535	0.999483	100543225
LOC109368555	NC_015017.2	20071100..20090038	1.37699	2.91338	0.999483	109368555
ASXL3	NC_015013.2	53892191..53909695	1.37823	-1.2082	0.999483	104909343
LRRN1	NC_015024.2	17981168..17984753	1.37868	1.26367	0.999483	100540138
LOC116216286	NC_015012.2	11721826..11736224	1.37879	1.84163	0.999483	116216286
SOX14	NW_011210030.1	9..977	1.37976	-1.16426	0.999483	104916793
LOC104909337	NC_015028.2	complement(54643..69861)	1.38003	1.47675	0.999483	104909337
MKRN2OS	NC_015024.2	complement(4564961..4568528)	1.3802	-1.08072	0.999483	100541572
LOC109369450	NC_015021.2	complement(6520242..6521030)	1.38208	1.62957	0.999483	109369450
LOC100545577	NC_015015.2	complement(25234111..25250209)	1.38266	-1.30478	0.999483	100545577
LOC109367785	NC_015015.2	complement(28912983..28926938)	1.38298	1.302	0.999483	109367785
METTL7A	NC_015027.2	11295277..11297163	1.3833	1.36714	0.999483	100542973
LOC100540503	NC_015030.2	7292613..7314098	1.38358	-1.24824	0.999483	100540503
KCNJ8	NC_015011.2	complement(67071372..67078772)	1.38507	-1.67121	0.999483	100546077
LOC100538679	NC_015015.2	26604320..26633584	1.38587	-1.17768	0.999483	100538679
LOC104909269	NC_015041.2	22797861..22804099	1.38592	-1.03172	0.999483	104909269
LOC116217126	NC_015023.2	1639799..1646417	1.386	1.08369	0.999483	116217126
LOC104910091	NC_015013.2	complement(6718657..6721413)	1.38639	1.53125	0.999483	104910091
ING2	NC_015014.2	complement(26974895..26976833)	1.38702	-1.03761	0.999483	100547411
GPR137C	NC_015015.2	57541070..57551591	1.38708	1.69195	0.999483	104911302
KNSTRN	NC_015015.2	complement(5291814..5296704)	1.38862	1.37906	0.999483	100546189
FSBP	NC_015013.2	complement(70963048..70969651)	1.38893	1.06775	0.999483	100544437
LOC109369919	NC_015024.2	complement(6369928..6375476)	1.38896	1.19917	0.999483	109369919
LOC104915035	NC_015041.2	29903924..30353743	1.38911	2.28454	0.999483	104915035
LOC109364233	NC_015011.2	154314185..154336302	1.38922	-1.0595	0.999483	109364233
ZFPM1	NC_015023.2	18085691..18091310	1.38956	1.51905	0.999483	104913087
LOC109364344	NW_011116071.1	7..1022	1.39088	-1.86592	0.999483	109364344
NAV2	NC_015015.2	complement(4142986..4475130)	1.39171	1.82994	0.999483	100550083
SPAG17	NC_015011.2	77055311..77156292	1.39252	1.86999	0.999483	100542977
MMP24	NC_015032.2	complement(1380857..1424439)	1.39277	1.01591	0.999483	100541171
RGS4	NC_015020.2	complement(9971551..9976487)	1.39309	-1.19304	0.999483	100543164
LOC100544088	NC_015017.2	13252072..13283983	1.39309	-1.08266	0.999483	100544088
ST3GAL2	NC_015023.2	complement(11412540..11415384)	1.39335	1.55376	0.999483	100543479
SUSD4	NC_015012.2	16815846..16846527	1.39426	1.80927	0.999483	100548177
LOC100538666	NC_015011.2	177500369..177517230	1.39505	1.18486	0.999483	100538666
LOC100543327	NC_015026.2	12483470..12491539	1.39622	1.42287	0.999483	100543327
LOC104913513	NC_015026.2	complement(14509219..14513917)	1.39648	-1.09108	0.999483	104913513
LOC104916954	NC_015011.2	476202..480183	1.39687	1.33777	0.999483	104916954
NPNT	NC_015014.2	complement(28180273..28213349)	1.39697	1.89401	0.999483	100544176
LOC109370995	NC_015011.2	128943097..128946177	1.39738	1.13951	0.999483	109370995
LOC116216651	NC_015015.2	complement(13772540..13778859)	1.39775	1.6193	0.999483	116216651
WNT4	NC_015033.2	4481424..4484888	1.39857	1.68494	0.999483	100547391
MYRIP	NC_015016.2	complement(42669033..42858344)	1.40044	-1.67411	0.999483	100543829
RBM38	NC_015032.2	complement(12082996..12083719)	1.40197	-1.63289	0.999483	100549289
SPTB	NC_015015.2	complement(4874915..4891891)	1.40295	1.25041	0.999483	100548184
PPRC1	NC_015018.2	complement(21863021..21872507)	1.40397	1.10842	0.999483	100550090
IL13RA1	NC_015019.2	3410930..3423883	1.40476	1.41289	0.999483	104912206
TBC1D19	NC_015014.2	complement(52802523..52848579)	1.40519	1.14973	0.999483	100540169
FHAD1	NC_015033.2	complement(5883590..5901562)	1.4053	1.96177	0.999483	104914190
LOC104909881	NC_015012.2	70049115..70057521	1.40637	-1.13572	0.999483	104909881
LOC109366260	NC_015012.2	complement(88547366..88552658)	1.40674	1.21129	0.999483	109366260
LOC100546568	NC_015024.2	2055961..2063181	1.40754	1.14009	0.999483	100546568
CDC14B	NC_015041.2	complement(38379689..38390315)	1.40945	1.39836	0.999483	100547914
RNF144B	NC_015013.2	complement(6427964..6474787)	1.41048	2.10819	0.999483	100547468
LOC104910200	NC_015013.2	complement(33551739..33593795)	1.41065	2.78116	0.999483	104910200
NDOR1	NC_015029.2	829692..843632	1.41123	1.02104	0.999483	100546771
HAUS8	NC_015040.2	3848703..3854938	1.41161	1.56254	0.999483	104914715
LOC104909522	NC_015012.2	9607034..9608913	1.41206	1.06044	0.999483	104909522
ATP6V0A4	NC_015011.2	54223957..54239980	1.4126	-2.39537	0.999483	100547817
ZNRF1	NC_015023.2	complement(11591258..11597862)	1.41261	1.03097	0.999483	100544977
TMEM109	NC_015015.2	complement(4622441..4624512)	1.41326	-1.59903	0.999483	104910945
LOC104916125	NW_011135547.1	complement(5..923)	1.41331	2.11239	0.999483	104916125
CCNB2	NC_015022.2	complement(4547068..4552982)	1.41427	-1.04604	0.999483	100542909
LOC104913653	NC_015029.2	864578..865871	1.41429	-1.00766	0.999483	104913653
ARHGAP29	NC_015020.2	3716424..3739418	1.41433	2.00964	0.999483	100545374
LOC104910947	NC_015015.2	complement(4667995..4699861)	1.41494	1.24233	0.999483	104910947
LOC109368666	NC_015017.2	21128418..21140217	1.41674	1.20551	0.999483	109368666
OTOF	NC_015012.2	104089850..104161845	1.41684	-1.63304	0.999483	100551454
LOC104910602	NC_015014.2	18872069..18881113	1.41687	1.26048	0.999483	104910602
YRDC	NC_015035.2	3446910..3451958	1.41708	-1.46952	0.999483	100540615
LOC116216364	NC_015012.2	complement(105098153..105099972)	1.41777	1.78944	0.999483	116216364
ADAMTS5	NC_015011.2	complement(100698813..100738046)	1.4187	1.0304	0.999483	100548940
LOC116217701	NW_011156122.1	8453..9727	1.41905	1.57174	0.999483	116217701
PCBP3	NC_015017.2	complement(605533..654819)	1.4191	1.09723	0.999483	100545116
ALG14	NC_015020.2	3937649..3966306	1.4192	-1.68119	0.999483	100544608
RCBTB2	NC_015011.2	complement(162145801..162173034)	1.41926	-1.00363	0.999483	100548427
FABP7	NC_015012.2	complement(60344190..60347593)	1.41953	3.8566	0.999483	100549307
LOC109370880	NC_015033.2	4238498..4247028	1.41957	1.12201	0.999483	109370880
LOC116217217	NC_015025.2	12538039..12541000	1.41998	1.08779	0.999483	116217217
TAGLN3	NC_015011.2	87339556..87351247	1.41999	1.11419	0.999483	100547661
LOC109363894	NC_015041.2	complement(11787237..11793745)	1.42055	-1.35323	0.999483	109363894
LOC104911859	NC_015017.2	complement(35574862..35578921)	1.42208	1.36576	0.999483	104911859
HEYL	NC_015035.2	complement(5469507..5475465)	1.4225	1.58073	0.999483	100551237
LOC678666	NC_015011.2	55221572..55226209	1.42254	-1.24946	0.999483	678666
PRSS12	NC_015014.2	34394838..34438054	1.42347	-1.01673	0.999483	100540896
LOC104915123	NC_015011.2	complement(12996335..13001806)	1.42407	2.14128	0.999483	104915123
KNDC1	NC_015018.2	complement(20893539..20956977)	1.42415	1.65754	0.999483	100543677
RBBP7	NC_015011.2	114599979..114608046	1.42569	-1.09718	0.999483	100540106
VSIG4	NC_015019.2	complement(2764856..2773095)	1.42649	-1.23711	0.999483	100549985
LOC104916380	NW_011152995.1	6..310	1.42763	1.16321	0.999483	104916380
ZBTB40	NC_015033.2	complement(4655198..4691387)	1.42811	1.09638	0.999483	100547237
LOC104910243	NC_015013.2	39389467..39401099	1.42863	-1.18033	0.999483	104910243
DDAH1	NC_015020.2	15569284..15618611	1.42981	1.11263	0.999483	100549630
TPK1	NC_015013.2	2114238..2360081	1.43088	1.13152	0.999483	104909366
LOC104912195	NC_015019.2	11336072..11337456	1.43112	1.44343	0.999483	104912195
TSEN15	NC_015020.2	complement(14136550..14138280)	1.43119	1.22829	0.999483	116216985
LOC100545666	NC_015011.2	33684341..33785377	1.43144	1.48205	0.999483	100545666
LOC104915868	NW_011122989.1	complement(10..796)	1.43164	-1.76075	0.999483	104915868
RFX2	NC_015040.2	complement(1930545..1964127)	1.43185	2.19396	0.999483	100542563
LOC100539391	NW_011114102.1	complement(982..10199)	1.43405	2.36559	0.999483	100539391
LOC100542101	NC_015039.2	complement(4179584..4185506)	1.43606	1.97873	0.999483	100542101
GRIA3	NC_015019.2	complement(15575869..15814465)	1.43615	-1.26206	0.999483	100542232
LOC104912968	NC_015023.2	10024019..10031082	1.43657	1.44764	0.999483	104912968
LOC100545269	NC_015016.2	complement(24016421..24036097)	1.43661	1.02758	0.999483	100545269
RGS5	NC_015020.2	9962710..9970266	1.43737	1.53244	0.999483	100542905
CP	NC_015021.2	23612968..23632193	1.43783	1.22214	0.999483	100549633
LOC104910213	NC_015013.2	34345635..34388291	1.43813	-1.52402	0.999483	104910213
LOC100539953	NC_015011.2	complement(114664157..114693879)	1.43895	1.97652	0.999483	100539953
LOC104914928	NC_015041.2	complement(19233468..19238020)	1.43933	1.72253	0.999483	104914928
LOC109369459	NC_015021.2	complement(7670756..7682278)	1.43959	-1.21078	0.999483	109369459
LOC104909589	NC_015012.2	complement(23833334..24008938)	1.43976	1.45119	0.999483	104909589
SSNA1	NC_015029.2	complement(1659108..1661994)	1.44004	1.73907	0.999483	100546385
ADGB	NC_015012.2	45803609..45877461	1.44102	1.88344	0.999483	100540321
LOC100544462	NC_015026.2	complement(5894920..5919626)	1.44212	1.12825	0.999483	100544462
LOC104912888	NC_015022.2	19068861..19077098	1.44449	1.28289	0.999483	104912888
LOC100541679	NW_011099178.1	9..3287	1.44483	1.23695	0.999483	100541679
LOC100547145	NC_015041.2	37957500..37981260	1.44518	1.50541	0.999483	100547145
LOC104912133	NC_015019.2	2745065..2764916	1.44578	1.34942	0.999483	104912133
LOC104915383	NC_015041.2	68453902..68460758	1.44593	-1.50919	0.999483	104915383
KCNE3	NC_015011.2	190454405..190456321	1.44644	3.27657	0.999483	100549909
LOC104913864	NC_015031.2	complement(2866760..2885971)	1.44769	-1.07315	0.999483	104913864
RBP1	NC_015021.2	complement(8296136..8317836)	1.44789	1.19057	0.999483	100540646
SH3RF3	NC_015011.2	132969094..133056125	1.4483	1.39277	0.999483	100546694
RBBP8NL	NC_015032.2	complement(7291554..7311187)	1.44838	1.03606	0.999483	100545448
SAPCD2	NC_015029.2	262445..273347	1.45068	1.36001	0.999483	104913645
MTFP1	NC_015027.2	complement(9608687..9610019)	1.45169	-1.04864	0.999483	100538818
NSUN3	NC_015011.2	86213861..86232494	1.45186	1.28271	0.999483	100551347
LOC104911585	NC_015016.2	complement(47633988..47652028)	1.45286	-1.09436	0.999483	104911585
LOC104910749	NC_015014.2	42527229..42539994	1.45322	1.08768	0.999483	104910749
LOC104917432	NC_015011.2	complement(142327225..142341169)	1.45353	1.20665	0.999483	104917432
CCDC28B	NC_015035.2	complement(4988406..4990417)	1.45431	-1.22279	0.999483	104914324
LOC104910847	NC_015014.2	58075906..58081197	1.45509	1.95922	0.999483	104910847
LOC109368869	NC_015018.2	27992923..28019721	1.45563	1.18784	0.999483	109368869
ETV4	NC_015039.2	2580340..2595219	1.45577	-1.251	0.999483	100547501
LOC104911846	NC_015017.2	complement(34185890..34188909)	1.45584	1.46084	0.999483	104911846
LRRC39	NC_015020.2	5406520..5420205	1.4569	1.06259	0.999483	100550194
LOC104913920	NC_015031.2	7105551..7110399	1.45694	-1.82078	0.999483	104913920
LOC109366840	NC_015013.2	69895964..69898671	1.45723	1.1644	0.999483	109366840
PTPDC1	NC_015024.2	complement(5724279..5734151)	1.45856	1.18662	0.999483	100543110
SUOX	NW_011164051.1	24..479	1.45965	3.90131	0.999483	104916480
ZBTB18	NC_015012.2	complement(28288306..28294478)	1.46166	-1.00956	0.999483	100545516
UBE3D	NC_015012.2	76937979..77012412	1.46202	1.34555	0.999483	100545874
SMPD2	NC_015038.2	complement(1095815..1099233)	1.46203	-1.28538	0.999483	100545403
B9D1	NC_015026.2	complement(8331721..8336175)	1.46297	1.17074	0.999483	100546158
DCUN1D2	NC_015011.2	133634806..133656416	1.46527	1.09366	0.999483	100548380
LOC104917507	NC_015011.2	complement(164070569..164080469)	1.4655	2.69186	0.999483	104917507
GAS2L2	NC_015031.2	1411467..1416547	1.46567	1.677	0.999483	100548668
PLCH1	NC_015021.2	22686930..22744236	1.46597	1.40614	0.999483	100547179
PELO	NC_015041.2	14634547..14643171	1.46665	-1.24613	0.999483	104914874
AFAP1	NC_015014.2	complement(63196850..63221195)	1.4668	-1.14598	0.999483	100538474
SLC7A4	NC_015027.2	complement(10328699..10331346)	1.46684	1.136	0.999483	100547591
LOC109363928	NC_015041.2	19781732..19784398	1.46708	-1.30496	0.999483	109363928
RFTN2	NC_015017.2	complement(9755231..9780392)	1.46808	1.35558	0.999483	100547886
FAM210B	NC_015032.2	complement(11653696..11669584)	1.46844	1.08791	0.999483	100540922
LOC100545397	NC_015039.2	complement(2214816..2218326)	1.46857	1.12786	0.999483	100545397
LOC104909848	NC_015012.2	63748732..63782898	1.46885	1.16567	0.999483	104909848
LOC109370448	NC_015029.2	complement(623954..626137)	1.46924	-1.16946	0.999483	109370448
AGBL2	NC_015015.2	complement(4918295..4922087)	1.46988	1.42627	0.999483	100547724
LOC116217584	NW_011091966.1	complement(18..162)	1.47167	2.25159	0.999483	116217584
INPP5D	NC_015021.2	complement(11256064..11283346)	1.47205	1.2332	0.999483	100549631
MAP1LC3C	NC_015012.2	27448412..27450041	1.47245	1.1946	0.999483	100548129
ALOX5AP	NC_015011.2	complement(169513728..169521705)	1.4726	-1.01588	0.999483	100543351
LOC104913504	NC_015026.2	13463068..13467505	1.47272	-1.48238	0.999483	104913504
LOC104912428	NC_015020.2	complement(20582287..20605833)	1.47461	-1.0153	0.999483	104912428
LOC109364232	NW_011100492.1	7..982	1.47513	-1.25012	0.999483	109364232
LOC100540219	NC_015013.2	48346018..48412321	1.47648	1.82755	0.999483	100540219
TRIM14	NC_015041.2	46448198..46453799	1.47719	1.25971	0.999483	100540820
FMR1NB	NC_015019.2	complement(17066636..17078380)	1.47757	1.04763	0.999483	104912218
LOC104912258	NC_015020.2	3656537..3659686	1.47779	1.7877	0.999483	104912258
LOC100538582	NW_011211818.1	16..3688	1.47782	-1.9728	0.999483	100538582
B3GNT9	NC_015023.2	12025447..12034491	1.47802	1.76445	0.999483	100542543
LOC109363880	NC_015041.2	9302974..9334330	1.47824	2.09286	0.999483	109363880
LOC104911109	NC_015015.2	22868271..22872170	1.47857	1.2629	0.999483	104911109
LOC104909359	NC_015038.2	complement(4710283..4721799)	1.47881	-1.40856	0.999483	104909359
LOC104909318	NC_015031.2	4931940..4935564	1.47965	2.66446	0.999483	104909318
CEP135	NC_015014.2	complement(42652810..42686763)	1.47988	1.2713	0.999483	100540480
LOC109367644	NC_015011.2	complement(51820926..51827524)	1.48003	-1.09027	0.999483	109367644
LOC100542192	NC_015032.2	13682264..13687042	1.48068	1.78741	0.999483	100542192
LOC100539001	NC_015023.2	complement(4587649..4607247)	1.48089	1.1696	0.999483	100539001
LOC104916018	NW_011131048.1	1..1120	1.48134	2.12989	0.999483	104916018
LOC100549000	NC_015013.2	complement(19035319..19048146)	1.48136	1.05695	0.999483	100549000
LOC116217058	NC_015021.2	complement(16743416..16771275)	1.48331	-1.8458	0.999483	116217058
LIG1	NC_015011.2	complement(29301766..29308115)	1.48368	1.10482	0.999483	100550112
SMAD7	NW_011200213.1	complement(8377..12125)	1.48521	1.22054	0.999483	104916747
SAXO2	NC_015022.2	complement(10889626..10896047)	1.48538	2.17327	0.999483	100550351
POLL	NC_015018.2	22161763..22179413	1.48568	-1.31827	0.999483	100545174
LOC104913795	NC_015030.2	complement(6149328..6152261)	1.48605	1.52481	0.999483	104913795
FAM83C	NC_015032.2	1346920..1371442	1.48615	-1.74826	0.999483	100541019
CAV1	NC_015011.2	complement(24348328..24364683)	1.48629	-1.66212	0.999483	100545970
KREMEN1	NC_015027.2	complement(8370000..8393214)	1.49038	-1.06469	0.999483	100543996
LOC104909289	NC_015014.2	complement(58108525..58123843)	1.49044	1.60909	0.999483	104909289
ERICH1	NC_015012.2	90457404..90530989	1.49045	1.07577	0.999483	104909970
LOC109368910	NC_015018.2	33702009..33708652	1.49067	1.1263	0.999483	109368910
SLC5A9	NC_015020.2	24726677..24749873	1.49221	1.31966	0.999483	100539669
LOC104916853	NW_011210907.1	50..2640	1.49255	1.3804	0.999483	104916853
LOC104914975	NC_015041.2	22734166..22751451	1.49297	1.25865	0.999483	104914975
TCEANC	NC_015011.2	complement(120500748..120509470)	1.4939	1.26152	0.999483	100543288
NAPEPLD	NC_015011.2	complement(12788465..12808843)	1.49416	-1.10929	0.999483	100544476
NPR2	NW_011138986.1	complement(3949..10217)	1.4943	1.5222	0.999483	100539537
ZNHIT2	NW_011217095.1	complement(2233..6849)	1.49453	1.24153	0.999483	104917165
LCA5L	NC_015011.2	complement(105538486..105554280)	1.49475	1.2777	0.999483	100546633
LOC104916330	NW_011149504.1	complement(304..858)	1.49532	1.2871	0.999483	104916330
LOC116217343	NC_015031.2	complement(568281..579532)	1.4955	-1.00866	0.999483	116217343
SLCO5A1	NC_015013.2	complement(61985712..62010814)	1.49727	1.80432	0.999483	100544706
GTF2IRD1	NC_015031.2	complement(3015357..3042139)	1.49748	1.22932	0.999483	100539883
ORC5	NC_015011.2	complement(12308195..12356088)	1.49772	1.44965	0.999483	100545244
TMEM126A	NC_015011.2	185996070..186003346	1.49797	-1.03803	0.999483	100539698
SLC5A6	NC_015019.2	complement(2982880..2987009)	1.49821	-1.06773	0.999483	100540099
LOC116216265	NC_015012.2	90329886..90380087	1.49865	-1.32827	0.999483	116216265
SARS2	NW_011210909.1	complement(7..2254)	1.49876	-1.08485	0.999483	104916854
LOC104909873	NC_015012.2	69723300..69729106	1.49896	1.17881	0.999483	104909873
OSBP2	NC_015027.2	complement(9704446..9723694)	1.4995	-1.02143	0.999483	100548358
NTN1	NC_015030.2	1952954..2002562	1.49975	1.03133	0.999483	100546994
LOC116216887	NC_015018.2	complement(18688039..18694668)	1.50052	-1.40692	0.999483	116216887
LOC109368156	NC_015016.2	17740367..17742122	1.50081	1.10986	0.999483	109368156
AP5Z1	NC_015026.2	9480596..9489999	1.50086	1.00763	0.999483	100538438
BCL10	NC_015020.2	15621328..15628821	1.50128	-1.0386	0.999483	100549784
LOC109363898	NC_015011.2	142302459..142304202	1.50209	1.02556	0.999483	109363898
LOC104913925	NC_015031.2	complement(7563252..7568016)	1.50363	1.20366	0.999483	104913925
LOC100541050	NC_015016.2	19932368..19949204	1.50416	1.1531	0.999483	100541050
ABL2	NC_015020.2	complement(12597645..12618015)	1.50446	1.08374	0.999483	100543723
ALOX5	NC_015018.2	complement(17021771..17045644)	1.50447	-1.07424	0.999483	100542129
NME9	NC_015021.2	10756375..10765731	1.50537	1.12456	0.999483	104912608
LIN9	NC_015012.2	16079581..16105803	1.50629	-1.10566	0.999483	100540320
DOCK5	NC_015034.2	complement(519524..558986)	1.50632	1.35295	0.999483	100541020
LOC104912391	NC_015020.2	13671127..13674113	1.50677	1.0543	0.999483	104912391
CABCOCO1	NC_015018.2	8732011..8748210	1.50844	2.07599	0.999483	104911926
ARL6	NC_015011.2	90630754..90645381	1.50862	1.55407	0.999483	100539586
LOC100542638	NC_015019.2	complement(1441468..1451197)	1.50864	-1.08897	0.999483	100542638
LOC104913906	NC_015031.2	complement(6000450..6001062)	1.50927	-1.02258	0.999483	104913906
LOC104917090	NW_011216215.1	7..1223	1.50975	-1.51073	0.999483	104917090
LOC100126556	NC_015014.2	complement(68516286..68520306)	1.51002	1.14724	0.999483	100126556
PRXL2A	NC_015018.2	complement(1378154..1387530)	1.51042	1.00243	0.999483	100550701
LOC104915807	NW_011119660.1	15..8825	1.51075	1.90019	0.999483	104915807
LOC116217218	NC_015025.2	12781024..12783304	1.51199	1.08764	0.999483	116217218
LOC100546469	NC_015029.2	complement(796333..806245)	1.51225	-1.46306	0.999483	100546469
LTO1	NC_015015.2	complement(16615728..16641988)	1.51242	-1.27325	0.999483	100539915
CFAP74	NC_015033.2	3410803..3445767	1.51326	1.92802	0.999483	104914151
LOC109368247	NC_015016.2	complement(33573893..33587896)	1.51402	-1.07515	0.999483	109368247
LOC104915569	NW_011100826.1	359..15216	1.51419	-1.33326	0.999483	104915569
DMA	NC_015028.2	complement(92128..94583)	1.51743	1.13439	0.999483	100549648
CCBE1	NC_015041.2	complement(8164119..8171060)	1.51795	1.32814	0.999483	100540620
LOC109369517	NC_015021.2	complement(17812530..17815309)	1.51878	-1.16894	0.999483	109369517
PGPEP1	NC_015040.2	complement(3591145..3599862)	1.51887	1.00552	0.999483	104914724
TRNAP-UGG_5	NW_011165378.1	complement(141..214)	1.51923	2.62226	0.999483	109364732
LOC109366755	NC_015013.2	complement(48054464..48058892)	1.51969	1.03231	0.999483	109366755
ANO8	NC_015040.2	complement(2886707..2893143)	1.51972	1.00579	0.999483	100541736
MAATS1	NC_015011.2	complement(78164770..78201589)	1.52005	1.59937	0.999483	100546017
LOC104913376	NC_015026.2	complement(4683155..4690606)	1.52238	1.21527	0.999483	104913376
LOC104914335	NC_015035.2	5586244..5594095	1.52247	1.10069	0.999483	104914335
JCAD	NC_015016.2	complement(13008617..13023738)	1.52391	1.81407	0.999483	100539862
LOC104914219	NC_015034.2	complement(831194..841434)	1.52403	1.08316	0.999483	104914219
KLHDC8A	NC_015038.2	complement(2852401..2857956)	1.52464	1.37754	0.999483	100542098
LOC104914990	NC_015041.2	complement(23956117..23961252)	1.52514	-1.93808	0.999483	104914990
FITM2	NC_015032.2	2730944..2737990	1.52552	-1.19195	0.999483	100539374
LOC104909405	NC_015011.2	complement(186004090..186009200)	1.52561	1.47432	0.999483	104909405
LOC104917033	NW_011214931.1	complement(1627..55426)	1.52797	-1.76777	0.999483	104917033
LOC100551115	NC_015020.2	complement(25563773..25577158)	1.52815	-1.13582	0.999483	100551115
CLEC3B	NC_015016.2	complement(41763742..41770230)	1.52815	1.40976	0.999483	100540795
LOC100544881	NC_015026.2	577173..580590	1.52848	1.3035	0.999483	100544881
LOC104915473	NW_011097068.1	complement(1479..2495)	1.52855	-1.28539	0.999483	104915473
FBXO48	NC_015012.2	5683409..5686402	1.52864	1.31272	0.999483	100548994
CBY1	NC_015011.2	complement(49140181..49142328)	1.52961	1.11261	0.999483	100541848
LOC104909204	NW_011215072.1	16..1058	1.52984	-1.19484	0.999483	104909204
LOC104914039	NC_015032.2	8807011..8811326	1.53041	1.43051	0.999483	104914039
LOC104913556	NC_015027.2	7750409..7755360	1.53102	2.1773	0.999483	104913556
DGLUCY	NC_015015.2	43352027..43391627	1.53172	1.34644	0.999483	100539918
LOC104912953	NC_015023.2	complement(6412459..6434607)	1.53239	-1.73496	0.999483	104912953
LOC109368063	NC_015016.2	117363..125110	1.53288	1.47685	0.999483	109368063
IL7R	NC_015041.2	9690196..9703175	1.53341	-1.11938	0.999483	100542453
LOC109367435	NC_015014.2	complement(61226205..61232136)	1.53436	-1.24006	0.999483	109367435
LOC104913537	NC_015027.2	complement(5702244..5705950)	1.5346	-1.01272	0.999483	104913537
PLPP4	NC_015018.2	31918895..31945192	1.5349	-1.09598	0.999483	100540597
LOC109367694	NC_015015.2	complement(13486668..13503908)	1.53527	1.01045	0.999483	109367694
LOC116217403	NC_015032.2	8808240..8808331	1.537	4.17605	0.999483	116217403
MTHFSD	NC_015023.2	19046166..19069549	1.53749	-1.09596	0.999483	100538386
LOC109366161	NC_015012.2	64006766..64010836	1.53849	-1.28132	0.999483	109366161
LOC100541858	NC_015013.2	complement(70100805..70109977)	1.53883	1.49112	0.999483	100541858
LYRM7	NC_015041.2	complement(40491123..40503531)	1.53946	-1.32816	0.999483	104915147
LOC100550523	NW_011120658.1	complement(4..1242)	1.54195	2.3684	0.999483	100550523
CASC1	NC_015011.2	66869473..66887525	1.54198	1.54424	0.999483	100546997
RUBCN	NC_015021.2	complement(14290488..14313560)	1.54284	-1.07978	0.999483	100538382
LOC100539826	NC_015020.2	18737798..18754763	1.54374	-2.18712	0.999483	100539826
LOC116216541	NC_015014.2	15534677..15553503	1.54423	-1.09728	0.999483	116216541
LOC104916246	NC_015011.2	126728154..126742620	1.5449	-1.19114	0.999483	104916246
UBXN10	NC_015033.2	5973086..5976876	1.54569	1.96308	0.999483	100539885
OTULINL	NC_015013.2	complement(22811756..22838184)	1.54605	1.16509	0.999483	100551408
LSAMP	NC_015011.2	79316527..80291313	1.54792	-1.40455	0.999483	100548939
RGCC	NC_015019.2	9513401..9516621	1.54862	1.51856	0.999483	100541155
LOC100541646	NC_015011.2	complement(21251472..21274083)	1.55078	-1.84111	0.999483	100541646
RIOK2	NC_015041.2	46101155..46129851	1.55201	-1.20623	0.999483	100540200
USP39	NW_011128337.1	complement(12..2127)	1.55202	1.13291	0.999483	104915963
MFSD12	NC_015040.2	953033..959580	1.55233	1.14255	0.999483	100544054
PTCH2	NC_015020.2	complement(26572364..26582627)	1.5525	1.04416	0.999483	100546150
SFRP2	NC_015014.2	complement(174992..178753)	1.55264	1.14205	0.999483	100545830
LOC109366585	NC_015013.2	8345868..8354748	1.5527	-1.56688	0.999483	109366585
LOC104915336	NC_015041.2	64229692..64233973	1.55369	1.57311	0.999483	104915336
LOC104916946	NW_011212902.1	complement(186..891)	1.5539	1.06333	0.999483	104916946
LOC104909396	NC_015011.2	183256330..183260796	1.55396	1.9906	0.999483	104909396
LOC100540978	NC_015011.2	91943971..91946035	1.55472	-1.00928	0.999483	100540978
DUSP23	NC_015037.2	complement(1080454..1082141)	1.55538	-1.31009	0.999483	100545378
LOC100539641	NC_015011.2	52573434..52621487	1.55544	1.40874	0.999483	100539641
ENGASE	NC_015030.2	4811558..4815115	1.55592	1.72316	0.999483	100548667
DDIAS	NC_015011.2	187195720..187201520	1.55611	1.59769	0.999483	104909407
LOC100541905	NC_015012.2	64352461..64361569	1.55646	1.94806	0.999483	100541905
RHOC	NC_015038.2	complement(1396597..1401607)	1.55743	-1.4447	0.999483	100545504
LOC100551461	NC_015014.2	49144096..49153555	1.55887	1.66194	0.999483	100551461
CYTIP	NC_015017.2	complement(28512802..28521797)	1.55936	1.12634	0.999483	100548244
TNIP2	NC_015014.2	61239929..61256232	1.56402	1.4209	0.999483	100541295
LOC109368607	NC_015017.2	27230951..27233653	1.56411	1.56473	0.999483	109368607
LOC104916035	NW_011131272.1	complement(6..788)	1.56487	-1.31602	0.999483	104916035
MKI67	NC_015018.2	29078569..29098330	1.56707	1.17171	0.999483	104912054
HSD17B7	NC_015020.2	10141375..10147695	1.56717	-1.14967	0.999483	100542640
LOC100540249	NC_015032.2	1133164..1168515	1.5701	1.70633	0.999483	100540249
PRKN	NC_015012.2	43955850..44077535	1.57027	-1.34093	0.999483	100549457
CD34	NC_015038.2	complement(2199698..2210419)	1.57109	1.06011	0.999483	100549596
ADAM33	NC_015014.2	complement(64781861..64804379)	1.57247	1.1513	0.999483	100543150
LOC100547866	NC_015011.2	complement(76022415..76027452)	1.57385	4.00234	0.999483	100547866
LOC109371130	NC_015039.2	3735010..3736210	1.57396	1.20424	0.999483	109371130
TRMT112	NW_011204707.1	complement(5..319)	1.57487	-1.25618	0.999483	100540932
FNDC7	NC_015020.2	7505024..7516772	1.57488	-1.36582	0.999483	100539977
RNPEPL1	NC_015021.2	complement(14996459..15010033)	1.57506	-1.13226	0.999483	100542234
LOC104914992	NC_015041.2	24113416..24116692	1.57526	-1.23195	0.999483	104914992
TP53INP2	NC_015032.2	complement(583382..604865)	1.5762	1.28301	0.999483	104913978
LOC109369166	NC_015020.2	complement(18707628..18709141)	1.57785	2.09344	0.999483	109369166
LGALSL	NC_015012.2	complement(7303324..7310505)	1.57829	1.23696	0.999483	100539492
LOC116217318	NC_015030.2	complement(5037616..5039874)	1.57878	-1.09768	0.999483	116217318
LOC100541086	NC_015011.2	73779748..73809205	1.57893	2.80183	0.999483	100541086
KLHL25	NC_015022.2	13197160..13211632	1.57922	1.09295	0.999483	100550504
LOC100539892	NW_011098518.1	55768..57679	1.57969	1.31361	0.999483	100539892
STX7	NC_015012.2	58617437..58626379	1.58146	-1.07367	0.999483	100542266
RASGEF1C	NC_015025.2	12334118..12405013	1.58158	1.38939	0.999483	100541162
LOC104910257	NC_015013.2	complement(43157745..43224128)	1.58163	1.20971	0.999483	104910257
LOC109364874	NW_011194384.1	504..950	1.58169	1.53445	0.999483	109364874
COQ3	NC_015012.2	69941522..69947450	1.5817	1.47377	0.999483	100550124
LOC104913088	NC_015023.2	complement(18597629..18613373)	1.58185	1.00745	0.999483	104913088
LOC116217521	NC_015041.2	complement(6341269..6356087)	1.58208	1.64643	0.999483	116217521
TNFAIP8L3	NC_015022.2	complement(8355667..8397142)	1.58212	1.55738	0.999483	100539875
ABAT	NC_015026.2	complement(3523405..3536801)	1.58266	-1.07653	0.999483	100549381
PPFIA2	NC_015011.2	complement(39586361..39630091)	1.5836	1.09232	0.999483	100541030
DAB1	NC_015020.2	complement(21409245..21458987)	1.58407	-1.21543	0.999483	100547022
LOC109371073	NC_015038.2	complement(3314332..3319713)	1.58453	1.23127	0.999483	109371073
MAP3K19	NC_015017.2	complement(34198604..34232627)	1.58458	1.89197	0.999483	100540233
SLC16A6	NC_015030.2	6163246..6167078	1.58497	-1.06172	0.999483	100540812
MAX	NC_015015.2	complement(4855590..4857956)	1.58519	-1.34871	0.999483	100548488
STYX	NC_015015.2	57586131..57600943	1.58561	-1.33447	0.999483	104911295
SPIRE1	NC_015013.2	45054975..45166680	1.58569	1.7796	0.999483	100545981
LOC104912530	NC_015021.2	complement(1267147..1274732)	1.58642	-1.03975	0.999483	104912530
PMM1	NC_015011.2	47872810..47878327	1.58702	1.16284	0.999483	100546782
FAM118B	NC_015036.2	complement(455513..464066)	1.58717	1.51012	0.999483	100544627
SYTL4	NC_015019.2	5187985..5195538	1.58749	-1.18906	0.999483	100539153
OSBPL7	NW_011109079.1	39848..43907	1.5889	1.11674	0.999483	100547349
STOML3	NC_015011.2	complement(159765725..159776120)	1.58944	1.77879	0.999483	100539131
LOC109364337	NW_011115224.1	complement(11..871)	1.58945	-1.11736	0.999483	109364337
LOC100542148	NC_015041.2	9779146..9790117	1.59036	1.31132	0.999483	100542148
PGBD5	NC_015012.2	complement(39276362..39315139)	1.59096	1.53009	0.999483	100541653
ARMH4	NC_015015.2	54519608..54572872	1.59135	-1.18241	0.999483	104911279
TTI2	NC_015034.2	complement(1554150..1557335)	1.59208	-1.3748	0.999483	100545039
LOC104910653	NC_015014.2	complement(28117463..28132092)	1.59216	1.36802	0.999483	104910653
SHISA2	NC_015011.2	complement(167638676..167640988)	1.59291	-1.10246	0.999483	100547822
SMIM29	NC_015038.2	4044524..4046438	1.59324	-1.32684	0.999483	104914524
LOC104917066	NW_011215751.1	complement(322..12595)	1.59376	1.27669	0.999483	104917066
BCHE	NC_015021.2	20661085..20711058	1.59478	1.87569	0.999483	100538485
LOC109364157	NW_011094885.1	complement(119..472)	1.59507	1.05895	0.999483	109364157
FOXRED1	NC_015036.2	complement(444166..446799)	1.5955	1.14668	0.999483	104914383
E2F7	NC_015011.2	complement(37685832..37702876)	1.59633	1.61978	0.999483	100538969
ARID5A	NW_011216153.1	52893..55879	1.59669	1.40526	0.999483	104917085
TGIF2	NC_015032.2	complement(498137..502924)	1.59758	-1.187	0.999483	104913975
LOC109364920	NW_011199346.1	complement(463..1658)	1.5977	1.18595	0.999483	109364920
TRIB1	NC_015013.2	83019377..83023780	1.59824	-1.30925	0.999483	100547626
LOC100542863	NW_011210278.1	103..4466	1.59923	1.59133	0.999483	100542863
KCNN3	NW_011216844.1	7602..28361	1.59985	-1.15501	0.999483	104917153
SASH3	NC_015019.2	complement(1413453..1417570)	1.6009	1.25594	0.999483	100543102
LOC100543126	NC_015012.2	complement(83741477..83829032)	1.60146	1.19922	0.999483	100543126
LOC104916339	NW_011152077.1	complement(9..678)	1.60405	1.42223	0.999483	104916339
LOC104915457	NW_011095700.1	complement(50..999)	1.60474	-1.09943	0.999483	104915457
ODF2L	NC_015020.2	15275656..15339116	1.6051	1.93546	0.999483	100549015
MSRB1	NC_015026.2	complement(7429706..7432103)	1.60541	-1.11033	0.999483	100539878
LOC104915598	NC_015011.2	complement(13277763..13284620)	1.6061	1.55669	0.999483	104915598
PCTP	NC_015030.2	complement(8818847..8828963)	1.60653	-1.21585	0.999483	100548770
BAK1	NC_015038.2	3764433..3772988	1.60686	-1.0052	0.999483	100544475
SLC39A14	NW_011210402.1	complement(832..4304)	1.60775	1.13927	0.999483	100551133
SLC25A37	NC_015034.2	complement(237250..241149)	1.60839	1.41581	0.999483	100549950
S1PR1	NC_015020.2	complement(5654711..5658348)	1.60901	-1.27996	0.999483	100549119
LOC100548097	NC_015019.2	complement(17876986..17881907)	1.6092	-1.31644	0.999483	100548097
MED28	NC_015014.2	complement(55728365..55731332)	1.60948	-1.39702	0.999483	100547523
CCR5	NC_015016.2	complement(41365522..41373872)	1.61036	1.38614	0.999483	100540018
LOC104912077	NC_015018.2	32248767..32253427	1.61064	1.16574	0.999483	104912077
PHOSPHO2	NC_015017.2	complement(21650034..21653183)	1.61084	1.00641	0.999483	100542382
LOC116216704	NC_015011.2	complement(39025309..39052328)	1.611	1.0149	0.999483	116216704
VEGFA	NC_015012.2	complement(32419294..32431566)	1.61209	-1.14771	0.999483	100539186
LDHD	NC_015023.2	11600021..11603897	1.61335	-1.03517	0.999483	104913031
TMEM242	NC_015012.2	complement(53334600..53354864)	1.61466	-1.01952	0.999483	100545872
LOC100544439	NC_015013.2	complement(93198958..93203820)	1.61524	1.21292	0.999483	100544439
LOC104914886	NC_015041.2	complement(15153927..15201451)	1.61598	1.50119	0.999483	104914886
PLCG2	NC_015023.2	14940766..15005609	1.61617	-1.17649	0.999483	100549684
TWIST2	NC_015017.2	complement(1145823..1175410)	1.61626	1.82247	0.999483	100547115
MCEE	NC_015022.2	5564453..5575005	1.61736	1.04192	0.999483	100542286
ELP2	NC_015013.2	complement(33857049..33880559)	1.61796	1.07648	0.999483	100548181
ERMARD	NC_015012.2	complement(40076597..40093185)	1.61954	1.13316	0.999483	104909698
DSCAM	NC_015011.2	complement(105765013..105942775)	1.62023	1.35451	0.999483	100546175
LOC104909242	NC_015025.2	complement(15103654..15109590)	1.62029	1.52492	0.999483	104909242
LOC100541270	NC_015033.2	complement(5670322..5679266)	1.62029	1.1294	0.999483	100541270
TRABD2B	NC_015020.2	complement(24942114..24945171)	1.6212	-1.08658	0.999483	109369333
SLA	NC_015013.2	complement(92040389..92060000)	1.62311	-1.08584	0.999483	100549566
OSR2	NW_011131220.1	complement(9..807)	1.62369	-1.29786	0.999483	104916033
JMJD4	NC_015016.2	2767739..2774386	1.62408	-1.33279	0.999483	100547729
KATNBL1	NC_015015.2	31328501..31341859	1.62539	1.08683	0.999483	100542528
INPP4B	NC_015014.2	complement(9687273..9860653)	1.6265	-1.38893	0.999483	100543360
LOC109368828	NC_015018.2	complement(19942419..19944087)	1.62683	1.19099	0.999483	109368828
ZBTB45	NW_011216964.1	65..3029	1.62819	1.21376	0.999483	104917159
LOC104910409	NC_015013.2	71989119..71996510	1.62849	-1.01047	0.999483	104910409
BOC	NC_015011.2	complement(81266769..81286247)	1.6285	2.04537	0.999483	100538508
CEP128	NC_015015.2	complement(39763625..39859281)	1.6285	1.14222	0.999483	100548033
ADGRL4	NC_015020.2	28708690..28756500	1.6286	-1.12632	0.999483	109369358
LOC109366164	NC_015012.2	complement(64134499..64149537)	1.62944	-1.00846	0.999483	109366164
IL1RAP	NC_015021.2	complement(13128125..13168362)	1.62949	1.92856	0.999483	100549067
LOC116217444	NC_015035.2	complement(4456641..4456711)	1.62966	1.49429	0.999483	116217444
CDADC1	NC_015011.2	161823042..161833123	1.63059	-1.67376	0.999483	100549812
PDE4B	NC_015020.2	18754915..18766042	1.63205	-1.14078	0.999483	100542134
LOC100541180	NC_015011.2	140505287..140517272	1.63297	1.34004	0.999483	100541180
PDGFC	NC_015014.2	1324494..1422284	1.63421	1.90195	0.999483	100547981
LOC104910147	NC_015011.2	complement(39130667..39139393)	1.6355	1.7097	0.999483	104910147
LYRM4	NC_015013.2	11565746..11645480	1.63671	-1.37011	0.999483	100541502
SAMD15	NC_015015.2	38285078..38290365	1.63701	1.34174	0.999483	104911206
MSANTD2	NC_015036.2	315078..335115	1.63776	-1.092	0.999483	100542146
LOC104917111	NW_011216428.1	complement(5906..7330)	1.63825	-1.25286	0.999483	104917111
LOC104914590	NC_015039.2	complement(2614695..2623084)	1.63835	-1.07889	0.999483	104914590
LOC116217600	NW_011098558.1	complement(6..1005)	1.63862	-1.11152	0.999483	116217600
LOC104917221	NW_011217713.1	complement(22498..27929)	1.63898	1.38607	0.999483	104917221
TTC7B	NC_015015.2	complement(43146794..43273909)	1.63961	1.50862	0.999483	100539608
PDE9A	NC_015011.2	108756252..108762873	1.64102	1.26273	0.999483	104914528
LOC109367002	NC_015013.2	53107669..53121072	1.64181	2.84852	0.999483	109367002
HMGCLL1	NC_015012.2	87752338..87824460	1.64197	1.06454	0.999483	100542783
LOC104915605	NW_011102705.1	complement(7..378)	1.64213	-1.0526	0.999483	104915605
ZNF385B	NC_015017.2	14317878..14471504	1.64224	1.52991	0.999483	100545790
LRRC56	NC_015015.2	complement(15082511..15135846)	1.64232	1.53788	0.999483	100548138
LOC104911291	NC_015011.2	complement(141003..142151)	1.64394	-1.32524	0.999483	104911291
LOC100539273	NW_011100108.1	complement(452..2338)	1.64511	1.44292	0.999483	100539273
LOC100543837	NC_015020.2	complement(22160819..22170047)	1.64535	1.02242	0.999483	100543837
IL22RA1	NC_015035.2	complement(5266937..5274860)	1.64536	1.41976	0.999483	100541684
RYR1_3	NW_011145649.1	complement(333..794)	1.64558	1.2917	0.999483	100008574
MCM6	NC_015017.2	complement(34080594..34092877)	1.6456	1.76609	0.999483	100540853
TEDC1	NC_015020.2	10242065..10281165	1.64581	1.47426	0.999483	100544249
LOC104914029	NC_015032.2	6809713..6848222	1.64619	1.07181	0.999483	104914029
PPIL6	NC_015012.2	63259918..63268956	1.64661	1.54468	0.999483	100545104
AR	NC_015019.2	2539620..2564842	1.64831	1.56154	0.999483	100540598
WDR25	NC_015015.2	47814399..47875804	1.64869	1.1481	0.999483	100547786
CHCHD7	NC_015013.2	56381500..56415571	1.64891	1.62539	0.999483	100538622
LOC109364107	NC_015011.2	complement(13242373..13245209)	1.64955	1.94748	0.999483	109364107
LOC104914955	NC_015041.2	21143761..21145127	1.64977	-1.24988	0.999483	104914955
LOC116217471	NC_015011.2	107340135..107346089	1.65072	-1.49128	0.999483	116217471
KCTD6	NC_015024.2	11487491..11490207	1.65143	-1.05496	0.999483	100540760
LOC109364625	NW_011143359.1	complement(65..475)	1.65212	1.69319	0.999483	109364625
ELP4	NC_015015.2	complement(1140247..1262870)	1.65232	-1.14141	0.999483	100546247
ORC6	NC_015023.2	complement(5196730..5201695)	1.6532	1.26876	0.999483	100550145
DES	NC_015017.2	complement(18089810..18094266)	1.65387	-1.87639	0.999483	100538429
RNF212B	NC_015011.2	163522..166082	1.65445	1.02513	0.999483	116216345
ASTE1	NC_015016.2	complement(40437583..40441806)	1.65448	1.84948	0.999483	104911583
ZNF319	NC_015023.2	complement(10134445..10137435)	1.65449	1.23635	0.999483	100543218
HS6ST1	NC_015021.2	11709690..11736357	1.65647	1.21105	0.999483	100545798
LIMD2	NC_015039.2	complement(882154..886866)	1.65681	-1.42888	0.999483	100542561
TRIM66	NC_015015.2	7532895..7566139	1.65748	1.13165	0.999483	100545833
LOC116217252	NC_015026.2	complement(12633118..12635825)	1.65822	1.03944	0.999483	116217252
LOC109369190	NC_015020.2	2768702..2788087	1.65833	-1.00347	0.999483	109369190
LOC104914059	NC_015032.2	complement(9100492..9130036)	1.65908	1.13943	0.999483	104914059
LOC104915995	NW_011128845.1	7..4799	1.65909	1.26487	0.999483	104915995
CSGALNACT1	NC_015014.2	complement(13749425..13766734)	1.65977	1.20515	0.999483	100538576
LOC100546582	NC_015039.2	2521192..2527173	1.66011	-1.03066	0.999483	100546582
LOC104911305	NC_015016.2	complement(139881..144041)	1.6602	-1.11646	0.999483	104911305
LOC100548332	NC_015013.2	complement(33910305..33916059)	1.66059	-1.08084	0.999483	100548332
LOC104912477	NC_015020.2	27019015..27038444	1.66142	-1.10188	0.999483	104912477
DUSP10	NC_015012.2	17323084..17345841	1.6619	1.68295	0.999483	100546942
LOC104912255	NC_015020.2	complement(3612000..3615439)	1.66314	-1.0771	0.999483	104912255
RCSD1	NC_015011.2	complement(90308410..90318011)	1.66348	1.14482	0.999483	100542668
PLPP6	NC_015020.2	10630586..10633261	1.66375	-1.05503	0.999483	100539869
LOC104913804	NC_015011.2	complement(89453430..89456689)	1.66384	-1.68526	0.999483	104913804
LOC109363763	NC_015011.2	complement(136966279..136971854)	1.66454	-1.08948	0.999483	109363763
LOC100546297	NC_015014.2	complement(56395187..56413030)	1.66476	-1.17027	0.999483	100546297
TRAPPC13	NC_015041.2	19165244..19171940	1.66505	1.07846	0.999483	104914925
HEY1	NC_015013.2	complement(65682309..65686071)	1.66543	2.7911	0.999483	100549510
LOC109371050	NC_015038.2	734685..746837	1.66575	1.33097	0.999483	109371050
LOC104911581	NC_015011.2	complement(54946559..54951198)	1.66586	-1.31791	0.999483	104911581
OSGEPL1	NC_015017.2	complement(7056263..7063634)	1.66626	1.11056	0.999483	100543779
LOC104913824	NC_015030.2	9913209..9916687	1.66761	-1.13519	0.999483	104913824
SCUBE2	NC_015015.2	7817679..7859807	1.66839	2.5135	0.999483	100544908
TP53RK	NC_015032.2	complement(9712234..9712934)	1.66916	-1.2843	0.999483	100540300
LOC104916940	NW_011212771.1	13..1253	1.66995	1.68962	0.999483	104916940
LOC104910976	NC_015015.2	7727333..7731462	1.67087	1.07139	0.999483	104910976
LOC104916693	NW_011191833.1	complement(16..2146)	1.67221	1.57712	0.999483	104916693
STAT2	NW_011138805.1	complement(2630..5999)	1.67228	1.08155	0.999483	104916177
LOC109364538	NW_011132526.1	complement(20467..21200)	1.6729	-2.31167	0.999483	109364538
LOC104909940	NC_015012.2	85456738..85467473	1.67298	3.23633	0.999483	104909940
ATAD2	NC_015013.2	complement(82246491..82280432)	1.67361	-1.27964	0.999483	100545320
MSH4	NC_015020.2	17462485..17488308	1.67515	1.11316	0.999483	100543374
LOC104910617	NC_015014.2	complement(21070550..21094717)	1.6755	1.19986	0.999483	104910617
QRICH2	NC_015030.2	5603089..5609566	1.67569	1.81016	0.999483	104913782
LOC104914713	NC_015040.2	3615624..3617187	1.67569	1.22258	0.999483	104914713
LOC104912557	NC_015011.2	70285300..70327816	1.67579	1.6962	0.999483	104912557
BMP7	NC_015032.2	11948626..11968816	1.67787	2.16669	0.999483	100539066
HROB	NW_011121955.1	complement(162..1422)	1.67789	-1.10124	0.999483	104915848
LOC109364193	NW_011098249.1	complement(1..1065)	1.68007	1.4656	0.999483	109364193
TUBD1	NC_015031.2	complement(8140057..8146476)	1.68132	1.41067	0.999483	100540144
LOC109368559	NC_015017.2	20486955..20492516	1.68165	1.5953	0.999483	109368559
LOC104912335	NC_015020.2	10907306..10971557	1.68174	1.01214	0.999483	104912335
EEF2KMT	NC_015026.2	complement(254544..258219)	1.68384	1.79348	0.999483	100548562
LOC109363923	NC_015041.2	complement(19210968..19214285)	1.68399	1.18195	0.999483	109363923
PID1	NC_015021.2	complement(4410864..4424981)	1.68446	-1.54765	0.999483	100540647
ARHGAP24	NC_015014.2	complement(20886640..20909882)	1.68457	-1.04223	0.999483	100543669
LOC109366074	NC_015012.2	50641767..50645914	1.6872	1.10472	0.999483	109366074
LOC116217423	NC_015034.2	1296971..1298166	1.6881	-1.89386	0.999483	116217423
LOC104916827	NW_011210477.1	complement(12..8114)	1.68824	-1.03173	0.999483	104916827
LPCAT2	NC_015023.2	complement(9293037..9317226)	1.68883	-1.1679	0.999483	100546916
LOC104909944	NC_015012.2	complement(87290237..87305815)	1.68912	1.21245	0.999483	104909944
LOC116217745	NW_011195332.1	complement(20000..20066)	1.68919	-3.96069	0.999483	116217745
LOC104914134	NC_015033.2	2700734..2727732	1.6892	-1.44025	0.999483	104914134
FUT6	NC_015040.2	2024198..2031119	1.69024	-1.94467	0.999483	100544367
LOC100550050	NC_015027.2	complement(8168649..8180152)	1.69062	-1.32055	0.999483	100550050
ARNT2	NC_015022.2	complement(11637289..11715285)	1.69424	1.4309	0.999483	100544666
LOC104911953	NC_015011.2	62769331..62771685	1.69434	-1.06906	0.999483	104911953
HYKK	NC_015022.2	complement(7695380..7700525)	1.69467	1.2132	0.999483	104912798
SCN4B	NC_015036.2	complement(5477533..5485237)	1.69525	1.18373	0.999483	100545451
LOC116217643	NW_011124402.1	complement(7..1575)	1.69627	-1.06946	0.999483	116217643
LOC100551326	NC_015025.2	complement(2684308..2692724)	1.69649	1.25912	0.999483	100551326
ASB3	NC_015012.2	610664..622484	1.69657	1.15714	0.999483	100542673
THNSL1	NC_015016.2	complement(11274294..11280201)	1.69718	1.07202	0.999483	100542791
LOC104914636	NC_015040.2	complement(358343..370682)	1.69999	2.14419	0.999483	104914636
USP12	NC_015011.2	168265518..168296551	1.70086	1.30742	0.999483	100543039
FCSK	NC_015023.2	11403088..11408794	1.70149	1.24153	0.999483	100546052
MYO19	NC_015031.2	complement(7392629..7408893)	1.70268	-1.08101	0.999483	100542247
LOC109364963	NW_011208793.1	complement(80..734)	1.70395	1.85996	0.999483	109364963
LOC104915228	NC_015041.2	complement(49976535..49979408)	1.70431	1.06194	0.999483	104915228
ACSL6	NC_015025.2	complement(16298708..16324340)	1.70585	-1.95881	0.999483	100548919
MARCHF2	NC_015040.2	complement(708819..725326)	1.70639	1.05057	0.999483	100538761
LOC104915468	NW_011096936.1	complement(7..1063)	1.70667	2.15067	0.999483	104915468
PRDM15	NC_015011.2	complement(106153064..106171056)	1.70802	-1.00154	0.999483	100548425
LOC104917216	NW_011217695.1	1026..6908	1.70816	-1.10919	0.999483	104917216
LOC104914077	NC_015032.2	complement(12705777..12708469)	1.70818	1.87434	0.999483	104914077
ALKBH8	NC_015011.2	176171385..176188753	1.70908	1.18329	0.999483	104909226
LRFN5	NC_015015.2	complement(58960419..58963663)	1.70955	1.18771	0.999483	100545268
LOC100539311	NC_015023.2	4627483..4629139	1.70985	1.11647	0.999483	100539311
LOC104916086	NW_011134446.1	4..852	1.71005	1.07287	0.999483	104916086
LOC116216464	NC_015013.2	44944982..44946144	1.71207	-2.22796	0.999483	116216464
LOC100551187	NC_015014.2	complement(45098923..45111489)	1.7132	1.43258	0.999483	100551187
GGA2	NC_015026.2	6624182..6633462	1.71401	-1.31787	0.999483	104913484
LOC104915024	NC_015041.2	complement(28940399..28943132)	1.7147	-1.39987	0.999483	104915024
LOC104909965	NC_015012.2	88377214..88403433	1.71514	2.51382	0.999483	104909965
LOC100548608	NC_015023.2	15051417..15055143	1.71538	-1.44826	0.999483	100548608
LOC100540743	NW_011215876.1	complement(585..14567)	1.71655	1.8713	0.999483	100540743
GNG10	NC_015041.2	complement(59451875..59454579)	1.7166	-1.05314	0.999483	116217559
PRRG3	NC_015019.2	complement(10888173..10898550)	1.71704	1.21002	0.999483	100543938
METTL18	NC_015020.2	complement(11461786..11463416)	1.7171	-1.14124	0.999483	100549524
SUSD3	NC_015024.2	complement(6282556..6308052)	1.71736	1.86489	0.999483	100544978
LOC104915444	NC_015011.2	complement(119830895..119836173)	1.71794	-1.23615	0.999483	104915444
LOC104917505	NC_015011.2	complement(163488300..163498410)	1.71837	-1.17757	0.999483	104917505
NMT2	NC_015016.2	23064719..23086937	1.7184	1.25162	0.999483	100546804
LOC104909477	NC_015012.2	complement(3083160..3093368)	1.71921	1.00983	0.999483	104909477
GGT7	NC_015032.2	516388..535962	1.72086	1.07851	0.999483	104913977
OAF	NC_015036.2	complement(3900880..3911467)	1.72111	1.36574	0.999483	100549336
TBC1D4	NC_015011.2	150713914..150765512	1.72161	1.21691	0.999483	100548326
LOC109370013	NC_015025.2	complement(9428302..9430130)	1.72245	1.1419	0.999483	109370013
LOC109370268	NC_015026.2	13259383..13276768	1.72288	1.07469	0.999483	109370268
LOC104910176	NC_015013.2	27225779..27244226	1.72496	-1.14531	0.999483	104910176
RBM43	NC_015017.2	complement(29713644..29720286)	1.7258	1.0212	0.999483	104911822
ALG3	NC_015021.2	complement(15149314..15153391)	1.72645	1.1161	0.999483	100543165
GAS2L3	NC_015011.2	45665513..45683462	1.72695	1.69785	0.999483	100550678
MRPS24	NW_011131541.1	101..432	1.72714	1.62203	0.999483	104916046
LOC100541467	NC_015023.2	3082067..3084606	1.72731	1.05506	0.999483	100541467
LIPT1	NC_015011.2	complement(71574659..71576716)	1.73006	1.09574	0.999483	100538665
KCNMA1	NC_015018.2	12732101..13177466	1.73013	-1.13331	0.999483	100550498
LOC100542772	NC_015011.2	13312979..13367346	1.73054	1.99516	0.999483	100542772
PLAC9	NC_015018.2	2157202..2168786	1.73141	-1.06695	0.999483	100551467
FRMD1	NC_015012.2	40961468..40990721	1.7321	1.63431	0.999483	100545775
SHLD2	NC_015018.2	complement(5184548..5220869)	1.73218	1.22699	0.999483	100545273
LOC109365504	NC_015011.2	complement(186010567..186012660)	1.73238	1.91886	0.999483	109365504
DPY19L3	NC_015023.2	3220456..3233311	1.73304	-1.11723	0.999483	100540238
LOC100551070	NC_015025.2	12886443..12888217	1.73357	-2.27035	0.999483	100551070
LOC104912621	NC_015021.2	12384017..12392798	1.73377	-1.31907	0.999483	104912621
LOC109367205	NC_015014.2	complement(16515413..16521658)	1.73418	-1.08166	0.999483	109367205
LOC104913521	NC_015027.2	608862..611754	1.73431	1.56493	0.999483	104913521
MAPK7	NW_011196890.1	complement(19785..23961)	1.73457	1.05502	0.999483	104916721
PROSER1	NC_015011.2	complement(159778592..159799348)	1.73558	1.31606	0.999483	100538566
CFAP100	NC_015024.2	10296249..10308206	1.73612	1.49391	0.999483	100540912
ZMYND10	NC_015024.2	complement(1765392..1774065)	1.73741	1.34065	0.999483	100542546
FA2H	NC_015023.2	11527837..11535088	1.73799	1.20953	0.999483	100545282
LOC109368165	NC_015016.2	complement(19011372..19012654)	1.74091	1.19501	0.999483	109368165
ANKRD16	NC_015011.2	1126409..1143129	1.74134	1.13802	0.999483	100544691
SRFBP1	NC_015041.2	67319813..67408454	1.74221	1.23258	0.999483	104915369
NUP42	NC_015016.2	30042453..30047784	1.74268	2.15808	0.999483	100548443
MAFF	NC_015011.2	complement(49267610..49270029)	1.74302	1.57641	0.999483	100541235
LOC100541557	NC_015016.2	complement(11787785..11814440)	1.74351	2.05733	0.999483	100541557
EMC2	NC_015013.2	76029808..76051007	1.74376	1.00593	0.999483	100539500
ILDR2	NC_015011.2	89934779..89960332	1.7444	-1.15788	0.999483	100540207
LOC116217076	NC_015022.2	482293..485762	1.74495	-1.02932	0.999483	116217076
KLF11	NC_015012.2	93291646..93299005	1.74497	-1.34292	0.999483	100550582
MRM2	NC_015026.2	complement(10428288..10429089)	1.74517	1.17536	0.999483	100549127
LOC100544738	NC_015041.2	22781268..22785294	1.7454	1.29785	0.999483	100544738
MCM8	NC_015012.2	15918580..15934541	1.74563	1.05288	0.999483	100543243
TSHZ2	NC_015032.2	complement(11092471..11111458)	1.74598	1.65694	0.999483	100541531
HYDIN	NC_015023.2	complement(11176008..11281119)	1.74782	1.20113	0.999483	100547126
C28H1orf74	NC_015038.2	complement(1785290..1786187)	1.74794	1.00639	0.999483	104914512
WDR18	NC_015040.2	2290070..2299219	1.74818	-1.02855	0.999483	100541841
LSM10	NC_015035.2	2986873..2987745	1.74907	-1.18017	0.999483	100542451
F13A1	NC_015013.2	11088979..11212249	1.74972	-1.02488	0.999483	100539806
LOC116217860	NC_015011.2	complement(150884773..150888349)	1.75172	1.25349	0.999483	116217860
PIGV	NC_015035.2	complement(30966..57917)	1.75204	-1.14431	0.999483	100541997
PTGR1	NC_015041.2	59582152..59591356	1.75398	-2.15351	0.999483	100540778
GCFC2	NC_015012.2	109640797..109658428	1.75424	1.0797	0.999483	100538517
LOC104916821	NW_011210417.1	104..4307	1.75497	-1.05376	0.999483	104916821
LOC100545334	NC_015020.2	complement(10037602..10046337)	1.75521	-1.04128	0.999483	100545334
LOC104916732	NW_011198545.1	complement(4..940)	1.75532	-1.27013	0.999483	104916732
AIFM2	NC_015018.2	complement(10566193..10571293)	1.75544	1.81568	0.999483	100543413
ZDHHC16	NC_015018.2	complement(21702847..21707829)	1.75644	1.10603	0.999483	100549012
ANO1	NC_015015.2	16813109..16884704	1.75647	1.60317	0.999483	100541453
IMPA2	NC_015013.2	complement(44952027..44967147)	1.75924	1.33608	0.999483	100546594
RNF215	NC_015027.2	9576000..9580501	1.75959	-1.24446	0.999483	100540874
EEF1AKNMT	NC_015020.2	11058161..11063658	1.75988	1.22124	0.999483	100551162
FOXA1	NC_015015.2	complement(36213544..36218790)	1.76047	-1.19372	0.999483	104911193
LOC116217083	NC_015022.2	3372051..3382481	1.76104	-1.20412	0.999483	116217083
LOC100548214	NC_015038.2	720485..731721	1.7612	-1.1014	0.999483	100548214
LOC100543241	NC_015011.2	174335640..174342096	1.76167	1.87107	0.999483	100543241
LOC104914840	NC_015041.2	9754567..9774387	1.76187	2.28844	0.999483	104914840
C1H12orf75	NC_015011.2	complement(51431447..51439591)	1.76277	-1.06811	0.999483	100545048
LOC104914336	NC_015035.2	5256606..5257558	1.7629	-1.75063	0.999483	104914336
ANKRD40	NC_015030.2	9931723..9937139	1.76337	-1.04997	0.999483	100551077
LOC104913067	NC_015023.2	complement(17985166..17988911)	1.76646	1.84939	0.999483	104913067
UBOX5	NC_015014.2	complement(65706533..65714723)	1.76673	-1.19532	0.999483	100541296
UROS	NC_015018.2	complement(29994561..30004024)	1.76683	-1.33604	0.999483	100545064
PRKCH	NC_015015.2	complement(53247228..53355473)	1.768	1.20723	0.999483	100545425
NOCT	NC_015014.2	8818276..8824883	1.76812	-1.61065	0.999483	100541508
LOC104914314	NC_015035.2	2797777..2802940	1.76924	1.3437	0.999483	104914314
JAKMIP3	NC_015018.2	33961373..33987869	1.76977	-1.16181	0.999483	100547220
LOC104913803	NC_015030.2	complement(5908273..5966747)	1.76999	2.04922	0.999483	104913803
NCAPG	NC_015014.2	complement(55656821..55680988)	1.77082	2.03782	0.999483	100547216
LOC100550636	NC_015011.2	complement(189870416..189885302)	1.77128	1.0953	0.999483	100550636
LOC100540217	NC_015012.2	complement(98523583..98533952)	1.77164	1.14928	0.999483	100540217
MAP7D1	NC_015035.2	complement(2935270..2942312)	1.77278	1.13406	0.999483	100544312
LOC104912150	NC_015019.2	2435081..2449838	1.77366	1.00958	0.999483	104912150
COMMD2	NC_015021.2	23511990..23515663	1.77494	-1.51318	0.999483	100549173
LOC104909555	NC_015012.2	10029574..10043284	1.7768	1.06801	0.999483	104909555
LOC100550265	NC_015011.2	complement(29219014..29221039)	1.77692	2.41247	0.999483	100550265
LOC104909329	NC_015012.2	28814427..28864422	1.77801	-1.01184	0.999483	104909329
LOC104912080	NC_015018.2	complement(32462812..32464545)	1.77815	1.80119	0.999483	104912080
LOC100539909	NC_015013.2	complement(67903528..67941195)	1.77883	1.33703	0.999483	100539909
LOC100546961	NC_015017.2	20059427..20070611	1.78012	1.40495	0.999483	100546961
AGBL5	NC_015012.2	complement(103384828..103392813)	1.78063	-1.11649	0.999483	100547467
MAD2L2	NC_015033.2	5169748..5173501	1.78067	1.11304	0.999483	100543386
LOC100544848	NC_015011.2	46352657..46353021	1.78108	2.05738	0.999483	100544848
LOC104911679	NC_015017.2	complement(17647169..17649939)	1.78116	-1.46003	0.999483	104911679
LOC100542933	NC_015011.2	complement(143176919..143182183)	1.78434	-1.16725	0.999483	100542933
LOC100542219	NC_015014.2	21141833..21147207	1.7845	-1.79366	0.999483	100542219
LOC100548322	NC_015011.2	47690198..47697809	1.78476	1.8738	0.999483	100548322
SZRD1	NC_015033.2	6407087..6417952	1.78557	1.06745	0.999483	100548874
WDR41	NC_015041.2	21862550..21884071	1.78716	-1.20236	0.999483	100542564
AUH	NC_015041.2	complement(39898698..40022866)	1.78876	-1.19856	0.999483	100549392
CPM	NC_015011.2	complement(34778908..34810604)	1.78987	1.53833	0.999483	100543962
LOC104915905	NW_011124523.1	26496..49057	1.78991	1.49575	0.999483	104915905
TMEM200C	NC_015013.2	42302461..42307040	1.79019	2.46636	0.999483	100547978
SLC25A30	NC_015011.2	163179278..163188060	1.79076	1.25139	0.999483	100544797
LOC104916787	NW_011209916.1	complement(1940..6197)	1.79082	1.72781	0.999483	104916787
IDUA	NC_015041.2	complement(47754631..47770570)	1.79239	-1.03764	0.999483	100543278
SEMA4C	NW_011216153.1	complement(118720..121920)	1.79527	-1.41966	0.999483	104917087
LOC104912681	NC_015011.2	complement(72803096..72812474)	1.79788	-1.15535	0.999483	104912681
LOC104911520	NC_015016.2	complement(33823895..33845949)	1.79839	-1.22289	0.999483	104911520
BEND6	NC_015012.2	complement(88492189..88514709)	1.79906	-1.08584	0.999483	100542316
CTC1	NC_015011.2	complement(77436207..77453456)	1.79953	-1.06162	0.999483	100543907
ANKS3	NC_015026.2	complement(707027..723633)	1.79969	-1.06375	0.999483	100543793
SHQ1	NC_015024.2	complement(16144069..16183668)	1.79982	1.10935	0.999483	100541064
LEKR1	NC_015021.2	complement(22492395..22552883)	1.7999	1.11667	0.999483	100546260
CFAP57	NC_015020.2	27677421..27699321	1.80072	2.07265	0.999483	100541616
PP2D1	NC_015016.2	complement(32166287..32177919)	1.80127	2.68928	0.999483	104911496
DKK3	NC_015015.2	9147560..9156021	1.802	1.10888	0.999483	104911002
LOC104912465	NC_015020.2	26092408..26111812	1.80214	-1.17088	0.999483	104912465
LOC104909784	NC_015011.2	30125272..30145248	1.80239	-2.08857	0.999483	104909784
RASSF5	NC_015038.2	2430522..2447271	1.80275	1.33793	0.999483	100541382
LOC104911400	NC_015016.2	complement(17568891..17584144)	1.80288	2.11119	0.999483	104911400
LOC104909960	NC_015012.2	complement(87185126..87246919)	1.8052	1.68166	0.999483	104909960
LOC104911510	NC_015016.2	complement(34178072..34190469)	1.80538	-1.00866	0.999483	104911510
SENP8	NC_015022.2	777520..780588	1.80609	1.30365	0.999483	100541415
IBA57	NC_015016.2	complement(1843373..1847501)	1.80741	-1.22344	0.999483	100549112
LOC104917519	NC_015011.2	13509533..13532135	1.8077	1.65171	0.999483	104917519
TMEM101	NW_011210776.1	complement(397..1436)	1.80974	-1.61243	0.999483	100549450
LOC109367356	NC_015014.2	45712923..45722584	1.81172	1.59424	0.999483	109367356
ATP10D	NC_015014.2	complement(45405408..45425722)	1.8121	1.13666	0.999483	100545574
LOC104917277	NW_011238035.1	complement(39..496)	1.81249	1.53147	0.999483	104917277
SLC25A44	NW_011191827.1	67..1428	1.81333	1.59239	0.999483	100540779
LOC104916064	NW_011133040.1	complement(1..564)	1.81401	-1.01065	0.999483	104916064
LOC104915495	NW_011098241.1	135..2092	1.81658	-1.03291	0.999483	104915495
SNX19	NC_015036.2	complement(1739099..1843125)	1.81673	1.09892	0.999483	100547654
EPHA1	NC_015011.2	75219507..75232789	1.81768	-1.22364	0.999483	100543705
FAM217B	NC_015032.2	8468500..8473200	1.81781	1.20931	0.999483	100544048
LOC109366820	NC_015011.2	46088537..46092360	1.81788	-1.07344	0.999483	109366820
LOC116216747	NC_015016.2	27674586..27680039	1.81813	1.20178	0.999483	116216747
CCDC173	NC_015017.2	21634665..21640717	1.81899	1.40781	0.999483	100541923
LOC104916581	NW_011185436.1	38..1663	1.82	-1.57369	0.999483	104916581
LOC109363866	NC_015041.2	complement(6893238..6895585)	1.82019	1.34133	0.999483	109363866
DNAAF1	NC_015023.2	12105419..12116151	1.82311	1.04317	0.999483	100542235
LOC100549911	NW_011162924.1	2268..3770	1.82313	1.41186	0.999483	100549911
LOC109364955	NW_011206548.1	complement(29..711)	1.82428	1.22118	0.999483	109364955
TSPAN6	NC_015019.2	5202157..5217738	1.82532	-1.34283	0.999483	100539462
CSRNP2	NW_011210835.1	659..4473	1.82551	-1.00084	0.999483	104916849
DCTD	NC_015014.2	26770683..26782961	1.82559	1.22553	0.999483	100546342
LOC109363720	NC_015040.2	complement(2209547..2216263)	1.82581	1.1046	0.999483	109363720
CNNM2	NC_015018.2	22748043..22852018	1.82592	1.65113	0.999483	100540642
LOC100543947	NC_015026.2	727845..807423	1.82738	-1.1044	0.999483	100543947
LOC104912137	NC_015019.2	complement(559547..564737)	1.82797	1.6085	0.999483	104912137
EFHC1	NC_015012.2	complement(108649238..108667618)	1.82836	-1.04082	0.999483	100547670
LOC116216901	NC_015018.2	26297252..26310966	1.82851	-1.03422	0.999483	116216901
C9orf72	NC_015041.2	complement(61384251..61408518)	1.82884	1.02986	0.999483	100542454
TGM4	NC_015016.2	complement(41830399..41852483)	1.82927	1.53098	0.999483	100541357
LOC104916037	NW_011131359.1	26625..32852	1.83029	1.17377	0.999483	104916037
HAND2	NW_011175827.1	4..1395	1.83068	-1.33169	0.999483	104916530
LOC109364197	NW_011098479.1	5..898	1.83215	1.62781	0.999483	109364197
FKRP	NW_011122942.1	complement(296..1500)	1.83291	-1.70792	0.999483	100539231
SETD4	NC_015011.2	104109106..104119625	1.83398	1.06868	0.999483	100550172
RGS22	NC_015013.2	complement(73169744..73238304)	1.83468	1.47485	0.999483	104910413
TNFAIP3	NC_015012.2	complement(50430162..50454823)	1.83592	1.20721	0.999483	100550484
LOC100544802	NC_015012.2	63290922..63331260	1.83597	1.44321	0.999483	100544802
LOC100550814	NC_015027.2	8085602..8105056	1.83609	1.42946	0.999483	100550814
LOC104915342	NC_015041.2	65259829..65265657	1.83612	-1.09891	0.999483	104915342
PRICKLE2	NC_015024.2	complement(13303768..13392932)	1.83664	1.69128	0.999483	100549685
LOC116217822	NW_011217769.1	4399..25220	1.83706	-1.53556	0.999483	116217822
LOC109370330	NC_015011.2	complement(106115090..106127865)	1.83726	1.23608	0.999483	109370330
LOC104915788	NW_011118226.1	10..1090	1.8377	1.62322	0.999483	104915788
LOC104911356	NC_015016.2	complement(11994169..11996681)	1.83795	1.13745	0.999483	104911356
LOC104913933	NC_015031.2	8289345..8295168	1.83841	-1.20487	0.999483	104913933
HAVCR2	NC_015025.2	10697559..10704185	1.83895	1.56014	0.999483	100542391
LOC104911693	NC_015017.2	complement(18218359..18232622)	1.84022	1.18613	0.999483	104911693
LOC100543103	NC_015020.2	complement(13037694..13042665)	1.84038	-1.36503	0.999483	100543103
LAMB3	NC_015038.2	complement(1884887..1906602)	1.84093	-1.52202	0.999483	100550212
ZC3H12B	NC_015019.2	2915394..2929802	1.84117	1.33641	0.999483	100549219
DIMT1	NC_015041.2	complement(18527225..18534268)	1.84135	1.45079	0.999483	100538863
TEKT4	NC_015026.2	7957267..7969652	1.84135	1.34003	0.999483	100546466
PHETA1	NC_015027.2	complement(6171475..6173160)	1.84185	1.29694	0.999483	104913541
LOC104910655	NC_015014.2	28213600..28227796	1.84246	1.69506	0.999483	104910655
LOC104913970	NC_015032.2	complement(20243..22643)	1.84254	1.22743	0.999483	104913970
RALY	NC_015032.2	complement(1700766..1772178)	1.84372	-1.19255	0.999483	100542654
LOC104909341	NC_015018.2	33579117..33623216	1.84401	-1.56309	0.999483	104909341
HDC	NC_015022.2	10099655..10112598	1.84589	1.57641	0.999483	100538642
SETD9	NC_015041.2	16059820..16066078	1.84632	-1.00179	0.999483	104914901
HPCAL1	NC_015012.2	93043155..93081244	1.84836	-1.26609	0.999483	100550125
DDX28	NC_015023.2	9517479..9518788	1.84867	1.18428	0.999483	104913020
MRS2	NC_015013.2	complement(4671105..4685420)	1.84916	1.04306	0.999483	100546548
LOC104915490	NW_011098139.1	138..4563	1.85068	2.11605	0.999483	104915490
LOC116217858	NC_015011.2	complement(150935124..151024872)	1.8512	1.12429	0.999483	116217858
LOC100549016	NC_015021.2	complement(11414824..11417384)	1.85128	1.82491	0.999483	100549016
LOC104910207	NC_015013.2	complement(33463688..33474165)	1.85176	1.61429	0.999483	104910207
LOC109364198	NW_011098520.1	5..669	1.85266	1.11601	0.999483	109364198
UCHL1	NC_015014.2	complement(48274090..48278335)	1.85285	1.12988	0.999483	100549618
MOSMO	NC_015026.2	5019687..5031153	1.85579	1.10756	0.999483	100546002
FNIP2	NC_015014.2	2068960..2102514	1.85622	1.67318	0.999483	100548743
LOC104916751	NW_011201199.1	complement(7..3523)	1.85641	1.50895	0.999483	104916751
RGMB	NC_015041.2	complement(45767979..45779867)	1.85723	-1.04102	0.999483	104915192
FEM1C	NC_015041.2	complement(66184743..66188758)	1.85812	1.11672	0.999483	100547550
LOC104917069	NW_011215789.1	complement(15792..22701)	1.85832	-1.00673	0.999483	104917069
XRCC3	NC_015015.2	complement(49698809..49707658)	1.85922	-1.12515	0.999483	100538889
AFG1L	NC_015012.2	complement(66398311..66461842)	1.85937	1.22677	0.999483	100546026
LOC104912429	NC_015020.2	20640652..20647534	1.85976	-1.56389	0.999483	104912429
C16H7orf50	NC_015026.2	complement(11216443..11239176)	1.86104	-1.2334	0.999483	100547185
PDF	NC_015023.2	complement(17546575..17547386)	1.86188	-1.53362	0.999483	104913081
LOC104912761	NC_015022.2	complement(1863361..1874933)	1.86249	1.6446	0.999483	104912761
SIRT4	NC_015027.2	complement(11002383..11007031)	1.86267	-1.07569	0.999483	100543638
LOC104914263	NC_015035.2	complement(560573..567253)	1.86308	-1.41633	0.999483	104914263
POP1	NC_015013.2	72353564..72375536	1.86327	1.07585	0.999483	100547364
SNED1	NC_015021.2	9284348..9300009	1.86403	-1.05877	0.999483	100543416
LOC104911462	NC_015016.2	19804186..19810797	1.86435	-1.10952	0.999483	104911462
LOC104910465	NC_015013.2	complement(88211567..88228148)	1.86441	-1.24791	0.999483	104910465
LOC104916179	NW_011138811.1	33..777	1.86726	1.39218	0.999483	104916179
CDIP1	NC_015026.2	1197152..1208527	1.86837	-1.64882	0.999483	100541317
LOC104909988	NC_015012.2	complement(93874578..93880818)	1.86854	1.29551	0.999483	104909988
LRRC66	NC_015014.2	45973287..45982692	1.86857	1.0342	0.999483	104910778
DAB2	NC_015041.2	complement(11155932..11168280)	1.86975	1.08429	0.999483	100545550
LOC104916034	NW_011131264.1	29..788	1.86995	1.34275	0.999483	104916034
NUDT15	NC_015011.2	162288979..162291212	1.87027	1.01931	0.999483	100548735
LOC100540834	NC_015020.2	11155723..11158521	1.87136	-1.09092	0.999483	100540834
LOC104911507	NC_015016.2	complement(33672551..33685112)	1.87155	1.35758	0.999483	104911507
LOC100541378	NC_015032.2	11313811..11319457	1.87354	-1.15804	0.999483	100541378
LOC100542044	NW_011126442.1	complement(8787..10574)	1.874	-1.65065	0.999483	100542044
LOC104911845	NC_015017.2	complement(34163328..34185340)	1.87417	1.14256	0.999483	104911845
CPSF1	NW_011215745.1	complement(28..2410)	1.87442	-1.03495	0.999483	104917064
N4BP3	NC_015025.2	complement(9335052..9338354)	1.87496	1.01601	0.999483	100549228
LOC109370409	NC_015028.2	complement(143702..144705)	1.87692	1.22098	0.999483	109370409
LOC104916738	NW_011198689.1	5..909	1.87712	1.69374	0.999483	104916738
LOC109364873	NW_011194210.1	1..657	1.87742	1.07507	0.999483	109364873
LOC100541541	NC_015011.2	15095487..15112086	1.87782	1.6586	0.999483	100541541
TPRKB	NC_015011.2	10027783..10030431	1.87901	-1.22164	0.999483	100550630
GPR160	NC_015021.2	complement(19570277..19573625)	1.87919	-1.47665	0.999483	100540493
LOC100538950	NC_015022.2	3019018..3047729	1.88019	1.72259	0.999483	100538950
LOC100545524	NC_015015.2	8127054..8151762	1.8809	-1.03272	0.999483	100545524
GRTP1	NC_015011.2	133707445..133734790	1.88192	-1.7834	0.999483	100548993
OSCP1	NC_015035.2	2996872..3006002	1.88223	1.43742	0.999483	100542297
LOC109370578	NC_015011.2	complement(115413050..115416607)	1.88239	1.09166	0.999483	109370578
CCDC84	NC_015036.2	5698068..5701183	1.88541	1.55362	0.999483	104914372
SULT4A1	NC_015011.2	complement(110474237..110492308)	1.88591	-1.06329	0.999483	100545620
INPP5B	NC_015035.2	3458638..3468492	1.88627	1.21434	0.999483	100540459
C23H1orf158	NC_015033.2	complement(5653060..5656255)	1.88656	3.53949	0.999483	100541730
SERGEF	NC_015015.2	complement(12087812..12165492)	1.88711	1.99607	0.999483	100549670
FASTKD3	NC_015013.2	25609707..25616488	1.88851	1.09161	0.999483	100541657
ST8SIA1	NC_015011.2	complement(67322284..67467229)	1.88867	2.10384	0.999483	100547921
FBXL15	NC_015018.2	16357907..16360051	1.89001	-1.2772	0.999483	100551111
CCDC181	NC_015011.2	81673592..81685119	1.89209	1.23312	0.999483	100540206
INPP5J	NC_015027.2	10402153..10408769	1.89429	-1.46954	0.999483	100546269
CST7	NC_015012.2	10101812..10106474	1.89429	1.25169	0.999483	100549455
AARS2	NC_015012.2	32805692..32821603	1.89502	-1.22147	0.999483	100550992
LOC116216277	NC_015012.2	6943554..6953046	1.89523	1.40732	0.999483	116216277
AP3B2	NC_015022.2	complement(572782..583093)	1.89587	-1.03178	0.999483	100540649
PIGM	NC_015012.2	complement(27285124..27286496)	1.89647	1.36567	0.999483	104909660
LOC100545463	NC_015011.2	complement(46382439..46382876)	1.89696	-1.0179	0.999483	100545463
LOC116217750	NW_011196106.1	complement(11..671)	1.89716	1.18002	0.999483	116217750
ORC2	NC_015017.2	complement(10806002..10829440)	1.89759	1.37749	0.999483	100541202
PUS10	NC_015012.2	3093489..3104549	1.89768	-1.05436	0.999483	104909478
TARBP1	NC_015012.2	37351364..37383988	1.89769	-1.00189	0.999483	100539187
GEMIN4	NC_015031.2	8574129..8577533	1.89793	1.09095	0.999483	100548873
MICU3	NC_015014.2	complement(44324952..44348622)	1.89814	-1.02032	0.999483	100550081
SYT9	NC_015015.2	10143473..10190502	1.8995	1.64046	0.999483	104909239
ORAI2	NC_015031.2	1639425..1648764	1.90111	1.10759	0.999483	100542653
FBXL18	NC_015026.2	complement(9350676..9372646)	1.90234	-1.04193	0.999483	100540295
NARS2	NC_015011.2	183635543..183669326	1.90287	-1.16363	0.999483	100541090
[truncated: 10,296 more rows]

## Sheet: D1 Semen vs. Sham
Name	Chromosome	Region	Max group mean	Fold change	FDR p-value	GeneID
COL10A1	NC_015012.2	66115542..66117751	1161.81	-24.9618	2.54202e-20	100539748
LOC109369716	NC_015023.2	complement(7193508..7205752)	121.379	69.23	2.63507e-08	109369716
LOC116216260	NC_015011.2	80456..80646	1005.41	-12.9085	1.45994e-07	116216260
CFTR	NC_015011.2	complement(23847908..23918669)	135.227	7.2918	2.40679e-07	100545354
CA4	NC_015031.2	complement(7448648..7466779)	124.111	11.5799	3.31446e-07	104913923
LOC116217785	NW_011214431.1	complement(557..748)	9708.75	-6.51142	5.46684e-07	116217785
ATP2B2	NC_015024.2	3240024..3603811	206.478	18.8229	7.6173e-07	100540186
LOC116217363	NC_015031.2	complement(8435388..8435600)	9770.16	-8.16645	1.44722e-06	116217363
CTTNBP2	NC_015011.2	23764693..23844182	8.25869	10.7603	2.03977e-06	100545197
LOC104915403	NW_011092926.1	complement(12..1262)	36.6127	39.3494	2.03977e-06	104915403
LOC116216956	NC_015019.2	913080..913326	100.668	-371.386	2.03977e-06	116216956
NEFL	NC_015034.2	460114..464901	14.3927	12.5976	2.10768e-06	100540661
CRMP1	NC_015014.2	complement(58032839..58062263)	20.5802	12.5398	2.10768e-06	100548899
LOC109370969	NC_015035.2	4475901..4477302	102.006	-358.567	2.10768e-06	109370969
CDH17	NC_015013.2	complement(70839600..70866359)	27.8983	19.1975	3.13881e-06	100543972
SH3TC1	NC_015014.2	62852038..62881451	90.4054	16.5486	3.86492e-06	100551307
ARHGAP24	NC_015014.2	complement(20886640..20909882)	92.9352	10.13	7.25328e-06	100543669
LOC116217115	NC_015022.2	complement(545565..545696)	376.631	-17.312	7.25328e-06	116217115
GPR63	NC_015012.2	68758487..68769106	19.9279	13.4056	9.5672e-06	100551353
LOC116216957	NC_015019.2	910304..910550	1141.13	-4.72627	1.80641e-05	116216957
CRISPLD1	NC_015013.2	63914009..63947705	55.4554	19.784	3.53781e-05	100547211
PELI2	NC_015015.2	complement(55162361..55209595)	22.1443	13.9026	6.4367e-05	100549673
LOC100538773	NC_015011.2	complement(173084198..173094462)	45.6112	30.8459	7.96713e-05	100538773
LOC109368011	NC_015015.2	complement(28720232..28725145)	64.3186	-43.3855	7.96713e-05	109368011
LOC116217065	NC_015021.2	complement(11306915..11307188)	253.406	-5.30897	0.000119209	116217065
LOC116217335	NC_015030.2	complement(4040531..4040700)	92.1629	-11.9155	0.000141953	116217335
NPTX1	NC_015030.2	complement(4554674..4556686)	11.7768	41.865	0.000177326	100549743
CAT	NC_015015.2	17756670..17775434	57.0049	7.67422	0.000180945	100541757
LOC109364473	NW_011126461.1	complement(2251..3941)	292.851	9.18399	0.000241448	109364473
RAPGEF3	NW_011217737.1	complement(47672..58518)	54.8764	8.11631	0.000250144	100539538
FEV	NC_015017.2	17835235..17839036	32.8855	19.8515	0.000330996	100540512
LOC104911386	NC_015016.2	complement(11471444..11484957)	10.9666	-5.06241	0.000408514	104911386
TSPAN8	NC_015011.2	complement(35602046..35620020)	13.494	22.2877	0.000422676	100548883
LOC104917565	NC_015011.2	172524861..172531812	18.5634	13.7404	0.000512638	104917565
PDGFA	NC_015026.2	complement(11480143..11492930)	33.2368	14.4893	0.000512638	100545955
LOC116217843	NW_011256186.1	234..397	456.239	-4.1636	0.000605223	116217843
CDCA7	NC_015017.2	complement(22891720..22904542)	22.9038	9.23772	0.000615145	100550803
LOC100539183	NC_015011.2	172540326..172554911	100.759	10.1853	0.000615145	100539183
SDC2	NC_015013.2	71825599..71835359	590.133	6.00449	0.000695677	100190902
LOC104910748	NC_015014.2	42402021..42409076	23.0897	16.7697	0.000720705	104910748
CDH2	NC_015013.2	complement(49959618..50061749)	45.1807	15.8444	0.000720705	100542837
ITPK1	NC_015015.2	complement(44074823..44142323)	45.0351	3.33319	0.000778516	100541150
LOC100538976	NC_015011.2	159723320..159765718	20.4733	5.92898	0.00097741	100538976
LOC100551462	NC_015014.2	complement(62967991..63040360)	17.9655	28.8681	0.00104608	100551462
IL1RAP	NC_015021.2	complement(13128125..13168362)	30.1268	7.35196	0.00114224	100549067
LOC109363904	NC_015041.2	complement(13196379..13391122)	40.4913	10.8747	0.00114224	109363904
LOC116217854	NW_011317354.1	complement(86..249)	469.855	-5.84177	0.00116423	116217854
LOC116217216	NC_015025.2	complement(11418147..11435968)	1.68934	-14.4663	0.00143093	116217216
LECT2	NC_015025.2	11267808..11272676	6.48207	-28.1278	0.00143126	100540085
LOC100546146	NC_015017.2	complement(26196676..26217151)	13.6218	4.01228	0.00149781	100546146
LOC109369500	NC_015021.2	complement(14579374..14589234)	10.5081	-10.702	0.00164872	109369500
TF	NC_015021.2	complement(9577248..9587846)	1367.08	3.79477	0.00174008	100125333
LOC100546243	NC_015013.2	complement(53225004..53260987)	19.3511	7.3597	0.00176865	100546243
CARNS1	NW_011212333.1	complement(21989..29681)	27.693	-11.6701	0.0018239	100548525
AMOTL1	NC_015011.2	complement(181040685..181076700)	77.5705	5.69813	0.0018952	100547357
SMIM32	NC_015025.2	11373172..11375759	4.94667	-23.5695	0.00191955	116217215
KCNE1	NC_015011.2	103402633..103411194	4.50701	20.6928	0.00211053	100540980
LOC100539678	NC_015027.2	complement(12970040..12973770)	4.24518	73.5285	0.00274844	100539678
GCM1	NC_015012.2	87043602..87052210	67.5635	7.18877	0.0028564	100540580
RXFP1	NC_015014.2	1976834..2024426	48.0496	7.03659	0.00307087	100548436
LOC100547920	NC_015011.2	60428280..60469600	25.2894	6.48734	0.00329762	100547920
LOC116216386	NC_015012.2	103379800..103379963	402.047	-3.71825	0.00335606	116216386
LOC104911843	NC_015011.2	60418675..60426466	12.8155	6.71102	0.00347078	104911843
CLMN	NC_015015.2	complement(45820088..45874902)	30.9341	5.68425	0.00347078	100545016
PCP4	NC_015011.2	105673379..105725919	34.3461	6.01729	0.00347078	100547048
LOC116217448	NC_015035.2	complement(4457511..4457639)	54.2845	-43.0481	0.00347078	116217448
EPHB2	NC_015033.2	complement(4841802..4885225)	77.3346	5.82897	0.00347078	100544000
LOC116217182	NC_015024.2	18523544..18535539	2.6097	-8.71569	0.00349487	116217182
PI15	NC_015013.2	63964050..64006873	13.6569	11.3492	0.00351177	100547056
LOC116217748	NW_011195351.1	196..359	401.083	-3.742	0.00351177	116217748
ANPEP	NC_015022.2	19252060..19257148	10.1319	8.0482	0.00374252	100303689
LOC116216634	NC_015014.2	complement(46243206..46243323)	148.498	-7.1694	0.00374252	116216634
NGFR	NC_015039.2	complement(2456042..2467761)	6.52762	16.182	0.00385808	100545967
SYTL5	NC_015011.2	complement(111220786..111300017)	24.6052	-3.78141	0.00385808	100541901
LOC116216635	NC_015014.2	68710900..68711042	218.96	-10.362	0.00385808	116216635
LOC104910747	NC_015014.2	42360841..42363337	9.28812	19.0067	0.00393257	104910747
STARD8	NC_015019.2	2349830..2413309	38.9952	3.80581	0.00393257	100551062
LOC116216397	NC_015012.2	complement(103399376..103399539)	410.619	-4.75393	0.00403706	116216397
SALL4	NC_015032.2	10586816..10592170	2.30097	13.49	0.00405974	116217391
NIPAL4	NC_015025.2	complement(10586855..10595959)	1.59133	-26.0658	0.00520571	100544727
LOC104915404	NW_011092956.1	15..7859	14.3956	-7.24475	0.00520571	104915404
LOC104917573	NC_015011.2	167284966..167302750	46.5304	4.45477	0.00520571	104917573
LOC100545427	NC_015016.2	complement(24038315..24092233)	3.30324	9.95917	0.00531794	100545427
LOC100538821	NC_015011.2	159647874..159709475	25.1314	13.674	0.00594112	100538821
TRPC6	NC_015011.2	173840243..173873933	16.4636	11.3632	0.00597676	100545253
LOC100544580	NW_011138138.1	complement(2657..6286)	354.988	4.85376	0.00597676	100544580
CELF2	NC_015011.2	complement(8610352..8912253)	31.8703	4.82917	0.00624533	100538923
LOC116216961	NC_015019.2	2981598..2981761	387.738	-3.78045	0.00640223	116216961
LOC104914134	NC_015033.2	2700734..2727732	10.7657	-7.65174	0.00720275	104914134
LOC104914208	NC_015033.2	complement(4822753..4836280)	78.1901	6.24773	0.00759708	104914208
SUSD1	NC_015041.2	59192156..59252429	9.32168	7.53812	0.00770697	104915299
LOC116217647	NW_011127018.1	complement(83..1091)	33.0942	-9.89596	0.00770697	116217647
KIF23	NC_015022.2	18595427..18612898	29.264	8.23739	0.00846654	100548150
LOC116216959	NC_015019.2	2983431..2983594	133.615	-5.95636	0.00914911	116216959
LOC109363688	NW_011126461.1	complement(8..5693)	57.0997	6.10542	0.00952039	109363688
LOC100546539	NC_015011.2	complement(59748537..59756393)	33.9125	8.94858	0.00960071	100546539
KLHL4	NC_015019.2	complement(8076982..8111410)	2.06448	29.5543	0.00989325	100540235
LOC104914867	NC_015041.2	13136415..13139040	21.7384	13.615	0.00991812	104914867
FUT4	NC_015011.2	complement(180987824..180991330)	140.5	6.92421	0.00991812	100547512
TAF4B	NC_015013.2	49323855..49394561	10.9524	7.50177	0.0100999	100542216
VLDLR	NC_015041.2	25181899..25214119	64.6195	2.77131	0.0100999	100547812
PDZD2	NC_015041.2	complement(8253733..8281492)	6.33914	3.22862	0.0110235	104914819
LOC104911352	NC_015016.2	complement(11325110..11340364)	8.19213	-5.24605	0.0110235	104911352
COL6A3	NC_015017.2	complement(2436049..2489924)	112.749	3.77293	0.0113871	100549061
CA8	NC_015013.2	complement(57814035..57872735)	193.646	12.1403	0.0118343	100539963
NTN1	NC_015030.2	1952954..2002562	33.8354	4.39073	0.0120509	100546994
GPR162	NC_015011.2	75551569..75557199	22.2522	3.77918	0.0121151	104912972
HASPIN	NC_015031.2	complement(8889447..8892418)	2.41594	33.5715	0.0122999	100546729
ENTPD3	NC_015016.2	complement(39895476..39917826)	55.4552	3.06597	0.0122999	100550087
PAG1	NC_015013.2	complement(66114400..66220737)	15.3712	4.07866	0.0123139	100551047
KIF4A	NC_015019.2	1724965..1743529	21.9783	4.11858	0.0123139	100538843
STAB2	NC_015011.2	complement(55657470..55729811)	1.48344	20.9455	0.0128064	100546284
LOC116217123	NC_015023.2	6877598..6937680	24.8673	15.3042	0.0142805	116217123
ST3GAL1	NC_015013.2	complement(91804879..91821367)	33.3319	3.46312	0.0142805	100550797
LOC109366044	NC_015012.2	complement(43075586..43086780)	1.74454	-14.7245	0.0155514	109366044
LOC116216960	NC_015019.2	2979492..2979655	391.019	-3.30796	0.0155514	116216960
LOC100550703	NC_015020.2	2186557..2245049	82.8169	4.89641	0.0169429	100550703
SALL1	NC_015023.2	7034583..7042518	111.992	5.4992	0.0175972	100548451
LOC116216470	NC_015013.2	53395404..53400241	8.70665	4.13875	0.0176112	116216470
LOC109367148	NC_015014.2	complement(7906195..7909404)	3.97437	-15.6898	0.0177667	109367148
MYC	NC_015013.2	83945431..83947562	34.4727	6.51678	0.0177667	100547931
NUAK1	NC_015011.2	51549836..51577194	49.2571	3.37519	0.0177667	100542570
LOC104911338	NC_015016.2	516485..524190	274.756	-3.00411	0.0188507	104911338
CHDH	NC_015024.2	complement(6849207..6864384)	4.02746	5.73619	0.019041	100544352
LOC104913619	NC_015028.2	20228..48926	20.7427	4.6514	0.0195762	104913619
LOC100546061	NC_015032.2	13360790..13369639	897.067	3.73242	0.0195762	100546061
ANXA13	NC_015013.2	complement(82367174..82391041)	3.85143	23.2934	0.0196447	100544707
MCM2	NC_015024.2	complement(9362100..9373683)	21.665	4.25995	0.0196447	100538952
LOC116216950	NC_015019.2	2977867..2978030	136.542	-4.59611	0.0200596	116216950
LOC100542630	NW_011094886.1	complement(107..6522)	7.16267	15.6798	0.0213962	100542630
LOC104912150	NC_015019.2	2435081..2449838	31.5522	3.53522	0.0213962	104912150
YBX3	NC_015011.2	76464196..76488137	79.3378	2.79994	0.0221166	100538563
LOC100542676	NC_015012.2	complement(63955161..63963555)	11.2389	7.04124	0.0233064	100542676
AFAP1L1	NC_015025.2	complement(7743976..7755853)	5.25623	7.32461	0.024297	100545339
C8A	NC_015020.2	21486155..21503357	5.34723	20.8209	0.024297	100547483
AGXT2	NC_015041.2	complement(9397587..9412820)	3.3453	7.7128	0.0254728	100541842
LOC116216715	NC_015015.2	complement(45604515..45604787)	452.416	-3.07847	0.0258919	116216715
LOC104916071	NW_011134300.1	1..1540	108.097	6.10669	0.0299691	104916071
LOC116217601	NW_011099197.1	8..977	111.241	6.48577	0.0299691	116217601
LOC104913462	NC_015026.2	79765..82488	7.8032	14.2475	0.0311235	104913462
SPON1	NC_015015.2	complement(11959..207878)	9.39592	4.29014	0.0313834	100544863
LOC116216402	NC_015012.2	37113746..37113881	191.015	-4.82691	0.0314996	116216402
LOC104910874	NC_015014.2	complement(62899805..62952744)	25.9557	9.60073	0.0320242	104910874
LOC100542519	NC_015012.2	100631830..100634199	59.4161	3.44167	0.0325577	100542519
LOC116216814	NC_015017.2	17601996..17607728	5.68115	6.20928	0.033868	116216814
ELMOD1	NC_015011.2	complement(176246864..176268679)	7.29708	14.2165	0.0340876	100540831
FAM20C	NC_015026.2	11666276..11679609	133.062	2.79124	0.0344246	100545653
LOC100546242	NC_015013.2	complement(13737008..13743227)	1.43655	-30.8531	0.0354287	100546242
LOC109369249	NC_015020.2	11701676..11717892	4.74172	-4.64019	0.0368268	109369249
KIAA0408	NC_015012.2	56489874..56501870	62.6388	-3.08932	0.0368268	100546395
LOC116217747	NW_011195332.1	complement(21562..21694)	77.9211	-8.01465	0.0368268	116217747
TRPM3	NC_015041.2	complement(32064615..32301609)	85.7325	3.51738	0.0368268	100541890
MDK	NC_015015.2	complement(22210345..22211344)	9.51448	31.4092	0.0371368	100549774
KIF15	NC_015016.2	complement(41857067..41892055)	21.0023	3.94029	0.0386225	100543053
ROBO1	NC_015011.2	94244921..94377131	27.6436	2.80877	0.0386225	100545249
FXYD2	NC_015036.2	complement(5438233..5440078)	40.0951	5.07357	0.0386225	104914364
HMCN1	NC_015020.2	191173..375453	54.3539	-3.0582	0.0392957	100549629
EAF2	NC_015017.2	26165542..26172522	39.1783	2.98635	0.0398149	100546454
LOC100540124	NC_015016.2	20344452..20366280	9.51897	5.84868	0.0403523	100540124
LYVE1	NC_015015.2	8501860..8513720	6.659	6.42398	0.0406163	100543363
LOC104916485	NW_011165537.1	20..1507	322.596	-3.01123	0.0406163	104916485
LOC116216878	NC_015018.2	9524497..9527179	2.7589	-18.6077	0.0408356	116216878
LOC116217251	NC_015026.2	11762189..11763125	55.3726	3.93433	0.0408356	116217251
TMEM47	NC_015011.2	111942166..112076842	41.6843	3.73393	0.041198	100545923
ATP6V1C2	NC_015012.2	92856114..92871672	69.0913	3.04578	0.041198	100551354
LOC104915409	NW_011093123.1	4..16897	5.07571	-6.82551	0.0419769	104915409
LOC104911603	NC_015011.2	55186409..55195956	39.7443	4.12208	0.0419769	104911603
KIAA1755	NC_015032.2	13312693..13320459	16.9523	5.66828	0.0419962	104914101
NRP1	NC_015016.2	13857058..13931008	36.8505	3.9355	0.0430169	100551309
AGPAT3	NC_015011.2	108086302..108115458	18.1417	2.81068	0.0438566	100550577
LOC116217062	NC_015021.2	complement(18108340..18213766)	4.67385	6.42455	0.045205	116217062
NMRK2	NC_015040.2	complement(2051664..2056944)	28.8917	4.91562	0.045205	100545766
LOC104912159	NC_015011.2	63330270..63337566	98.5852	-2.64221	0.045205	104912159
CTNND2	NC_015013.2	23869261..24476355	29.873	3.01475	0.0454827	100538880
LHCGR	NC_015012.2	complement(15553016..15573784)	9.33256	-4.28597	0.0457314	100303684
LOC100542660	NW_011111074.1	495..8370	309.438	2.39757	0.0457314	100542660
TPPP	NC_015013.2	2571589..2626762	1.5994	6.08913	0.0458493	100545472
LOC104912217	NC_015019.2	16671576..16933994	5.50056	9.38707	0.0458493	104912217
DHTKD1	NC_015011.2	complement(8286841..8302525)	106.874	2.92707	0.0458493	100540782
TIE1	NC_015020.2	27716414..27728446	5.80922	4.99252	0.0469767	100541926
LOC104915640	NW_011108357.1	complement(187..904)	30.7464	28.7996	0.0474987	104915640
LOC104910145	NC_015013.2	12367516..12368029	93.2139	4.15499	0.0474987	104910145
CAVIN4	NC_015013.2	33537807..33551632	9.88047	9.14629	0.0488076	100549564
ENPEP	NC_015014.2	complement(37209561..37241970)	218.096	2.98786	0.0488076	100542582
LAT2	NC_015031.2	complement(2993445..3002990)	8.73103	-4.38537	0.0494015	100551483
FRMPD2	NC_015018.2	complement(17552168..17607168)	19.2375	-2.94669	0.0504893	100548446
SLC25A47	NC_015015.2	47776435..47794624	5.66848	4.10402	0.0514246	100547631
LOC100541469	NC_015025.2	9805732..9811955	38.2695	3.46111	0.0514246	100541469
TMCC3	NC_015011.2	complement(43528450..43596117)	7.89155	-3.69855	0.0530343	100546170
LOC116217336	NC_015030.2	complement(8069572..8069706)	122.595	-4.49342	0.0548983	116217336
MCF2L	NC_015011.2	complement(133858617..133990447)	70.2103	3.12367	0.0564523	100549760
LOC104910320	NC_015013.2	53387250..53394896	73.3699	3.65536	0.0564523	104910320
LOC116217278	NC_015027.2	11000875..11001015	138.218	-4.95622	0.0565709	116217278
LOC116216535	NC_015014.2	complement(8591360..8670745)	314.819	4.38082	0.057061	116216535
GINS1	NC_015012.2	9518477..9521806	5.03899	18.1006	0.0572494	100541548
RET	NC_015018.2	complement(1803081..1841629)	517.85	3.57786	0.0575157	100550243
LOC109367263	NC_015014.2	complement(28228427..28232822)	15.7584	4.67883	0.0594443	109367263
LOC104909486	NC_015012.2	356731..358176	43.0819	-3.68644	0.0600182	104909486
OPRM1	NC_015012.2	48919367..48942705	2.58607	-6.58184	0.0634297	100544018
F5	NC_015011.2	81600522..81635928	9.05697	-2.6387	0.0653917	100539896
GALNT14	NC_015012.2	complement(8759140..8822381)	11.1813	5.82819	0.0660902	100544591
LOC100551038	NC_015011.2	complement(108648265..108669076)	68.1819	2.62141	0.0660902	100551038
LOC104912388	NC_015020.2	complement(13143477..13155615)	7.13222	-5.75212	0.0665981	104912388
LOC104910407	NC_015013.2	complement(71544043..71560894)	7.91798	-4.11686	0.0665981	104910407
NPNT	NC_015014.2	complement(28180273..28213349)	19.0752	5.16264	0.0665981	100544176
GSTA4	NC_015012.2	86940939..86946821	27.4771	5.74935	0.0665981	100379163
SLC25A30	NC_015011.2	163179278..163188060	27.8089	3.77851	0.0665981	100544797
MYCL	NC_015035.2	complement(5427552..5431263)	39.8021	3.66926	0.0665981	100538960
LOC116217012	NC_015020.2	26587023..26587094	135.44	-18.6357	0.0665981	116217012
LOC116217070	NC_015021.2	21843054..21843363	1352.38	-2.41648	0.0665981	116217070
LOC104911958	NC_015018.2	17226898..17231041	9741.67	-3.71151	0.0665981	104911958
PLCD1	NC_015016.2	complement(4153840..4203175)	111.464	6.98785	0.0676007	100542227
LOC100542639	NC_015020.2	13193275..13211764	3.02708	-7.81916	0.0684496	100542639
LOC109364940	NW_011202836.1	35..845	7.23504	25.2675	0.0685401	109364940
LOC104915789	NW_011118795.1	3014..6394	195.706	2.98991	0.0685401	104915789
KIAA1549L	NC_015015.2	complement(422240..489876)	3.76498	5.5184	0.0688532	100545014
HDC	NC_015022.2	10099655..10112598	23.5913	3.94442	0.0690355	100538642
SGCD	NC_015025.2	complement(10730566..10891207)	19.2351	-2.54753	0.0703294	100550922
COL1A2	NC_015016.2	20139354..20157130	337.179	3.32294	0.0703294	100540436
MCM6	NC_015017.2	complement(34080594..34092877)	16.2813	3.55304	0.0705188	100540853
MMRN1	NC_015014.2	14975965..15015827	3.62298	5.83656	0.0707144	100540990
LOC100543408	NC_015015.2	complement(20354213..20385025)	72.3754	-3.43168	0.0707144	100543408
SLC51B	NC_015022.2	complement(17036573..17046762)	8.31535	7.6496	0.0722276	100541571
LOC100542534	NC_015016.2	33316132..33337920	6.54331	6.77374	0.073478	100542534
SMC2	NC_015041.2	complement(59538097..59554827)	29.2985	4.72974	0.073478	100541230
CHRDL1	NC_015019.2	13388797..13429836	22.2593	4.55637	0.0741913	100539616
LOC104911464	NC_015016.2	20165404..20183921	382.213	3.3298	0.074365	104911464
UPK3A	NC_015011.2	70580330..70587133	7.40793	12.696	0.0746816	100542508
TOP2A	NC_015039.2	complement(4295547..4312849)	28.4647	4.97773	0.0746816	100541484
LOC116216259	NC_015011.2	75851396..75851715	2472.64	-2.69471	0.0763191	116216259
KCNJ2	NC_015030.2	complement(6546182..6552796)	39.1523	2.67385	0.0814342	100544982
EFHD1	NC_015021.2	complement(11074977..11090426)	31.7916	3.14716	0.0823957	100549785
LOC100542796	NC_015020.2	complement(13127978..13140623)	10.4936	-5.71789	0.0833661	100542796
LOC109365431	NC_015011.2	19660000..19661625	17.1071	-20.2728	0.0833661	109365431
RASL11A	NC_015011.2	complement(168327650..168329815)	22.9759	-5.32875	0.0833661	100542886
NFIB	NC_015041.2	complement(28672577..28850301)	45.7471	3.36711	0.0833661	104915022
LOC116217281	NC_015027.2	1361233..1361364	61.0982	-8.87076	0.0843191	116217281
HS3ST5	NC_015012.2	65385285..65395978	3.27203	15.6839	0.0844653	100541289
BUB1	NC_015012.2	566141..585299	6.23834	5.5309	0.0844653	100542983
DRD4	NC_015015.2	5056599..5062360	6.47785	516.125	0.0844653	100546496
MTCL1	NC_015013.2	complement(43571513..43621078)	7.41138	4.63334	0.0844653	100548132
RAD51	NC_015015.2	complement(5510583..5517459)	7.57586	5.76787	0.0844653	100542527
DEPTOR	NC_015013.2	80931545..81005423	21.6209	3.18921	0.0844653	100543973
COL14A1	NC_015013.2	81024901..81142546	25.5864	3.10915	0.0844653	100543201
IGDCC4	NC_015022.2	complement(17191387..17270772)	28.1067	-4.20965	0.0844653	100542646
LOC104912938	NC_015023.2	complement(5232814..5234491)	239.97	4.06134	0.0844653	104912938
CTNNA3	NC_015018.2	complement(9599629..9889185)	3.66027	484.832	0.0854242	100539767
LOC116217688	NW_011145065.1	424..554	251.797	-3.67112	0.0859481	116217688
LOC100542975	NC_015011.2	complement(46405438..46427170)	23.0864	4.40577	0.0860763	100542975
LOC100541860	NC_015014.2	42427283..42434467	9.72563	7.70472	0.086897	100541860
HES4	NC_015033.2	2514274..2516040	18.204	4.3117	0.086897	100543952
SCT	NC_015015.2	complement(5080539..5085502)	9.77026	10.4589	0.0881533	100543463
DNA2	NC_015018.2	complement(10104749..10116714)	2.95565	15.3388	0.0896615	100541252
CALB1	NC_015013.2	complement(69789817..69808298)	4.03648	545.615	0.0896615	100542422
LOC109367839	NC_015015.2	39068540..39077945	6.9894	-5.67125	0.0896615	109367839
KNSTRN	NC_015015.2	complement(5291814..5296704)	20.1462	4.24771	0.0896615	100546189
LOC100546355	NC_015018.2	21894902..21902535	26.9238	-2.45839	0.0896615	100546355
CDH18	NC_015013.2	20846533..21050577	41.3669	-4.73708	0.0896615	100549613
ENHO	NC_015041.2	complement(6632618..6633995)	70.4187	2.95361	0.0896615	104914766
LOC116217442	NC_015035.2	complement(4755380..4755506)	126.652	-5.30597	0.0896615	116217442
PTX3	NC_015021.2	complement(22420663..22426156)	313.943	-2.88735	0.0896615	100543881
WDR34	NC_015029.2	complement(5078203..5098970)	6.13974	5.41255	0.0902693	100546115
LOC104914218	NC_015034.2	complement(587035..604810)	11.6388	3.48208	0.0911853	104914218
SNX8	NC_015026.2	complement(10412323..10418802)	34.4985	2.85869	0.0972042	100549432
EPHB1	NC_015021.2	10415209..10432539	112.977	2.7381	0.0972042	100538637
ABLIM3	NC_015025.2	complement(7762821..7798489)	1.58915	14.5324	0.0997745	100545495
COLGALT2	NC_015020.2	14095240..14128035	2.19535	9.88871	0.0997745	100540024
LOC100546990	NC_015041.2	complement(51114990..51313970)	18.5913	2.46103	0.0997745	100546990
CAMK1D	NC_015011.2	complement(7979984..8096520)	121.392	2.788	0.0999013	100540470
LOC109367306	NC_015014.2	complement(35157630..35179549)	5.49624	-4.63576	0.101069	109367306
LOC109370782	NC_015032.2	complement(9639296..9643233)	2.75088	-5.6288	0.101257	109370782
LOC104916553	NW_011184396.1	complement(336..2641)	2.41288	-193.643	0.102029	104916553
NCAPG	NC_015014.2	complement(55656821..55680988)	16.6633	3.95625	0.102029	100547216
WNT7A	NC_015024.2	complement(5651077..5683777)	22.7333	-3.55782	0.103348	100542958
LOC100549411	NC_015013.2	33513499..33537683	21.3903	7.54126	0.103519	100549411
LOC109370353	NC_015027.2	complement(8607602..8613821)	10.3091	-2.78896	0.104876	109370353
DOCK5	NC_015034.2	complement(519524..558986)	15.6518	2.89932	0.106238	100541020
PLCL2	NC_015016.2	33365750..33374623	8.67598	4.16139	0.106269	100542692
LOC104910337	NC_015013.2	53424562..53451305	69.7036	3.48384	0.108386	104910337
PKP2	NC_015011.2	63289349..63317916	31.3755	-2.36396	0.10909	100541032
AEBP1	NW_011118163.1	complement(23164..30303)	31.5259	2.92809	0.10909	100543032
LOC100543305	NC_015015.2	complement(5125899..5135047)	12.6227	4.47556	0.110273	100543305
LOC104912247	NC_015020.2	2872048..2885994	14.6325	-2.5339	0.111858	104912247
SPDYA	NC_015012.2	8396967..8401263	4.38844	7.84077	0.112869	100542573
AR	NC_015019.2	2539620..2564842	15.0382	2.90514	0.112869	100540598
RBM46	NC_015014.2	551700..568466	1.02349	-6.76095	0.113408	100546902
MYOM3	NC_015035.2	complement(5311820..5340069)	1.2621	-5.23549	0.115086	100541533
LOC100544640	NW_011130939.1	complement(60960..62424)	7.6706	-9.45672	0.116603	100544640
LOC109365067	NW_011214571.1	complement(50..770)	4.45247	30.6927	0.116668	109365067
MIOX	NC_015011.2	727783..730600	4.11729	-268.306	0.116768	100542820
CDKL2	NC_015014.2	complement(13793419..13803046)	36.5123	2.67029	0.116768	100540065
LOC104909574	NC_015012.2	complement(19186101..19188990)	27.4465	-3.23569	0.116847	104909574
GREM2	NC_015012.2	26990590..26998998	1.36014	7.40103	0.118036	100548892
LOC104911448	NC_015016.2	25211288..25223801	1.53495	4.79069	0.118036	104911448
LOC100550270	NC_015011.2	87224721..87231923	10.8413	8.29204	0.120206	100550270
SEMA3E	NC_015011.2	16004960..16071776	13.6543	-3.66757	0.120206	100541234
P2RY14	NC_015021.2	23275976..23282763	4.11213	5.92697	0.120296	104912734
TPM4	NC_015040.2	complement(4080335..4088190)	107.497	2.51611	0.120296	100540818
FAT2	NC_015025.2	13482310..13527826	1.19606	9.68101	0.120635	100547184
LOC100546087	NC_015013.2	53332857..53357513	38.8134	2.64869	0.120635	100546087
GJB1	NC_015019.2	complement(765631..767417)	35	3.21269	0.12157	100547367
LOC100545932	NC_015013.2	53403062..53421879	46.5599	2.75519	0.12157	100545932
SEC14L1	NC_015030.2	complement(3989490..4026761)	48.0747	1.98564	0.12157	100538394
PCDH8	NC_015011.2	165239746..165243547	3.55944	-10.5906	0.12195	100542778
LOC100541378	NC_015032.2	11313811..11319457	10.3201	-3.58796	0.12195	100541378
LOC104913279	NC_015025.2	complement(11400852..11414361)	2.06879	-4.93505	0.122964	104913279
LOC100538582	NW_011211818.1	16..3688	11.7495	-7.4123	0.126348	100538582
LAMB3	NC_015038.2	complement(1884887..1906602)	13.225	-2.92207	0.126348	100550212
KIAA1324L	NC_015011.2	complement(6859663..6909294)	24.9908	3.98141	0.126348	100539076
ATP2B1	NC_015011.2	complement(41764590..41795646)	250.482	-2.55635	0.126348	100542569
CDC20B	NC_015041.2	complement(15269997..15292024)	4.78584	8.51474	0.128813	104914887
PTGFRN	NC_015011.2	89821752..89856245	33.6109	-2.4465	0.131442	100540363
PGM5	NC_015041.2	complement(24239912..24252050)	51.9445	-3.14698	0.131681	100545968
TMEM117	NC_015011.2	29625589..29817653	1.83396	-8.58522	0.132156	100539275
LOC104913441	NC_015026.2	complement(11501842..11521371)	3.96297	5.31098	0.132156	104913441
LBHD2	NC_015015.2	49268895..49278921	7.36545	4.11514	0.132156	104911245
LOC100545944	NW_011097841.1	complement(1..6654)	35.4384	-2.58579	0.132156	100545944
LOC104910059	NC_015012.2	108508117..108534924	2.29685	6.28405	0.132448	104910059
LOC109363753	NC_015041.2	46980827..46982358	873.272	2.30888	0.132448	109363753
SCD	NC_015018.2	complement(16875476..16894246)	35.5065	-2.6367	0.134493	100547172
CDT1	NC_015023.2	17995330..17997547	12.117	6.30266	0.135297	100543633
LOC100548360	NC_015030.2	complement(3458684..3479265)	2.3667	7.43838	0.136031	100548360
LOC109367693	NC_015015.2	complement(13340234..13351596)	16.3441	2.64379	0.136031	109367693
TK1	NC_015030.2	complement(4921197..4923671)	16.1052	3.96799	0.139531	100547132
LOC104910523	NC_015014.2	complement(7948623..7961813)	16.477	-7.87932	0.139531	104910523
LOC104916466	NW_011163576.1	5..309	5.79678	-15.5993	0.142916	104916466
ASXL3	NC_015013.2	53892191..53909695	8.01122	-2.89091	0.143747	104909343
LOC100546634	NC_015011.2	127138687..127147568	4.68588	338.035	0.144669	100546634
KNTC1	NC_015027.2	5981073..6014749	4.71607	3.97246	0.145824	100546518
FBN3	NC_015040.2	complement(449943..475082)	17.4701	3.35432	0.145824	100538712
LOC100539161	NC_015025.2	complement(15113304..15119545)	76.0751	2.56834	0.147813	100539161
DUSP4	NC_015014.2	17514939..17518409	1.25328	29.9995	0.148106	100549821
LOC100548287	NC_015015.2	complement(15192796..15250776)	32.8158	-1.97105	0.148106	100548287
PTMA	NC_015021.2	14612024..14616643	400.593	2.37353	0.151308	100539463
COL3A1	NC_015017.2	6719319..6786579	291.405	2.96024	0.151579	100543004
SLC7A11	NC_015014.2	complement(8529906..8591054)	84.1481	2.79825	0.151953	100541353
LOC100545163	NC_015014.2	complement(39375205..39385764)	9.92083	4.28618	0.152285	100545163
IGDCC3	NC_015022.2	complement(17103873..17180088)	1.61524	14.2117	0.152916	100542488
TMEM45A	NC_015011.2	82925119..82945514	1.36037	8.63077	0.153266	100543814
LOC104912030	NC_015018.2	complement(27213057..27229198)	50.6787	-2.32104	0.15365	104912030
LOC104915699	NW_011113438.1	6381..19751	1.45107	18.5314	0.154317	104915699
LOC109369263	NC_015020.2	13176230..13192984	1.79329	-13.7872	0.154317	109369263
LOC104911902	NC_015018.2	complement(7446008..7458461)	2.17733	15.556	0.154317	104911902
LOC104917535	NC_015011.2	167442123..167443880	2.45692	31.3166	0.154317	104917535
LOC116217794	NW_011215935.1	complement(1..191)	15.5481	-164.079	0.154317	116217794
PPM1L	NC_015021.2	21722356..21809491	39.0661	2.26004	0.154317	100538947
LOC104914995	NC_015041.2	complement(24292233..24299748)	77.1022	-3.53895	0.154317	104914995
COL6A1	NC_015017.2	complement(579499..600490)	168.166	2.67038	0.154317	100544967
LOC104917423	NC_015011.2	137594265..137692191	1.72002	27.8327	0.154356	104917423
CKAP2	NC_015011.2	160598452..160609636	34.1795	5.4031	0.154356	100540938
CD99	NC_015011.2	complement(127019207..127027472)	84.3519	2.86891	0.155959	100546939
LOC104913345	NC_015026.2	complement(248310..249008)	8.07153	10.2488	0.156849	104913345
CENPF	NC_015012.2	complement(20025167..20062206)	9.32128	4.69649	0.159401	100551197
NEIL3	NC_015014.2	complement(24586209..24601861)	1.51271	17.8624	0.16382	100548485
LOC104910330	NC_015013.2	54841800..54851523	2.20829	-15.2197	0.165557	104910330
CPNE8	NC_015011.2	10146262..10232380	18.6435	3.77414	0.165557	100550320
LOC104914514	NC_015038.2	complement(2094158..2124664)	1.51139	18.2246	0.165651	104914514
LOC100549275	NC_015020.2	20226755..20227481	157.46	2.19266	0.165651	100549275
C1QTNF3	NC_015041.2	complement(9222574..9237568)	4.23701	274.152	0.166437	104914833
LONRF3	NC_015019.2	complement(16522725..16535722)	19.4597	-2.20339	0.166437	104912216
MKI67	NC_015018.2	29078569..29098330	26.6275	3.98592	0.166437	104912054
LOC116217751	NW_011196600.1	complement(287..477)	33.8523	298.24	0.167956	116217751
LOC116217699	NW_011153428.1	complement(163..353)	33.4178	293.7	0.169245	116217699
LOC104913803	NC_015030.2	complement(5908273..5966747)	13.1768	3.17472	0.170291	104913803
LOC100547507	NC_015011.2	87392599..87412552	48.4144	-2.4655	0.170622	100547507
COL22A1	NC_015013.2	complement(89354030..89490897)	1.60135	12.7547	0.171675	100539194
PRMT8	NC_015011.2	73712563..73744806	2.8349	4.43882	0.172532	100539543
OTOP1	NC_015014.2	complement(58710697..58724014)	1.65644	-7.15564	0.173239	100544599
SBSPON	NC_015013.2	complement(64797439..64830983)	17.0971	3.71081	0.173801	100546029
LOC104909573	NC_015012.2	complement(18938643..18954517)	5.43201	-7.57509	0.173823	104909573
LOC109369364	NC_015021.2	14252668..14254523	1.12953	-14.777	0.174742	109369364
NCAPG2	NC_015016.2	complement(8971551..9005080)	2.1936	8.93886	0.174742	100547937
LOC109367681	NC_015015.2	11600795..11610576	4.86861	4.57662	0.174742	109367681
LOC109370410	NC_015028.2	complement(139154..140367)	5.30157	-6.68127	0.174742	109370410
LOC100545091	NC_015011.2	complement(12632700..12685835)	6.80548	2.92369	0.174742	100545091
FAM161A	NC_015012.2	10568528..10577584	21.5021	2.5891	0.174742	100550379
RGS3	NC_015029.2	complement(1241977..1316709)	29.1499	2.12527	0.174742	100550154
LOC116216217	NC_015011.2	complement(98845..99035)	32.1131	282.134	0.174742	116216217
RHPN1	NC_015013.2	85623311..85635936	52.8133	2.23265	0.174742	100541814
ADGRG6	NC_015012.2	complement(51979064..52039308)	106.812	-3.17581	0.174742	100548479
RXFP3	NC_015041.2	9163926..9166406	1.69681	56.6488	0.176163	104914831
TRIM29	NC_015036.2	3936271..3959632	45.3932	-3.87055	0.176943	100549490
LAMC2	NC_015020.2	complement(13906608..13920688)	38.9434	-2.1811	0.178264	104912357
LOC100546347	NC_015015.2	complement(28429410..28434972)	2.51975	15.8304	0.183359	100546347
SLIT2	NC_015014.2	complement(54661146..54907372)	8.25467	3.02608	0.18787	100543362
SLITRK2	NC_015019.2	complement(18974270..18977926)	26.9616	3.0908	0.188511	100549014
SLC7A3	NC_015019.2	616240..621716	32.1752	2.20475	0.188511	100544186
SYNDIG1	NC_015012.2	10208681..10222630	11.881	4.78486	0.188692	100549304
LOC104916455	NC_015011.2	127053798..127062194	6.57804	259.89	0.189179	104916455
CMTM4	NC_015023.2	1610137..1623824	268.428	2.21411	0.189179	100545843
LOC104913219	NC_015025.2	complement(627745..644373)	2.23032	-2.81779	0.189822	104913219
SIDT1	NC_015011.2	complement(77325946..77353797)	4.42017	4.43701	0.19137	100543443
GRIA3	NC_015019.2	complement(15575869..15814465)	8.52074	-3.99569	0.192467	100542232
PRTG	NC_015022.2	3447442..3460627	5.89376	-4.97744	0.194568	109369587
NPAS3	NC_015015.2	34139652..34692456	3.88651	4.03107	0.195275	100550491
LOC104914157	NC_015011.2	102223364..102246582	1.8878	-4.76828	0.195521	104914157
LOC100550180	NC_015013.2	33182545..33199530	68.2152	2.17911	0.195895	100550180
TSHZ3	NC_015023.2	complement(3811830..3816618)	14.0117	2.8423	0.199109	100539928
KLF15	NC_015024.2	complement(10261356..10296222)	36.6133	2.63796	0.20052	100546310
STBD1	NC_015014.2	complement(17093117..17094610)	17.5958	2.95105	0.201331	104910676
LOC100544134	NC_015016.2	complement(17442376..17548937)	37.051	2.20495	0.201331	100544134
RANBP10	NC_015023.2	10414731..10453197	42.5529	1.88361	0.201331	100540758
ELOVL7	NC_015041.2	complement(17599298..17628605)	73.4999	2.25251	0.201331	104914910
INPP5K	NC_015031.2	complement(537881..552021)	232.135	-2.10774	0.201331	100538550
LOC104912245	NC_015020.2	2847504..2863070	2.89892	-4.49229	0.201655	104912245
OPHN1	NC_015019.2	complement(2477690..2525840)	21.7387	2.19271	0.201741	100540442
SLC18B1	NC_015012.2	58710572..58724780	52.4807	2.67032	0.202609	104909785
LOC116216268	NC_015012.2	complement(2588297..2596012)	1.25891	21.1932	0.202656	116216268
LOC100541607	NC_015015.2	36919909..36930089	2.30795	11.8908	0.202656	100541607
LOC116217421	NC_015034.2	complement(625881..631559)	2.7001	4.43439	0.202656	116217421
LOC100546568	NC_015024.2	2055961..2063181	17.4626	2.66825	0.202656	100546568
VCAN	NC_015041.2	complement(55864308..56020415)	29.6216	2.20584	0.202656	100550062
MMP28	NC_015031.2	1403869..1410628	44.2076	2.65236	0.202656	100548513
RGS5	NC_015020.2	9962710..9970266	12.2551	2.68674	0.205186	100542905
MGP	NC_015011.2	46313929..46319215	69.1946	-2.49527	0.207362	100542353
KNL1	NC_015015.2	complement(5441152..5468810)	5.42835	4.97186	0.210042	104910959
LOC109364560	NW_011134883.1	complement(8..542)	6.94047	24.4447	0.210042	109364560
LOC104914009	NC_015032.2	4318285..4324716	3.88583	5.49067	0.210227	104914009
F2RL1	NC_015041.2	complement(22094340..22104069)	137.658	-2.10942	0.211466	100543031
LOC100546931	NW_011214080.1	1755..6024	95.6832	-1.94602	0.213788	100546931
WSCD1	NC_015031.2	5908015..5930831	11.8226	3.88696	0.215692	100544675
LOC100549281	NC_015026.2	10407364..10408248	57.1953	2.91202	0.215692	100549281
BCAS1	NC_015032.2	11264187..11306553	237.936	-2.18319	0.216392	100539529
BAK1	NC_015038.2	3764433..3772988	18.8406	2.31192	0.221157	100544475
TIMM13	NC_015040.2	complement(23830..24145)	67.8662	3.54378	0.222632	100550672
MMP7	NC_015011.2	174299452..174303975	3.92867	14.3981	0.223689	100543554
CDH5	NC_015023.2	complement(1472478..1501001)	8.64829	3.13448	0.22571	100544769
REEP1	NC_015014.2	complement(68622043..68684025)	2.28517	4.75161	0.227243	100550130
LOC104914821	NC_015041.2	complement(8340243..8357867)	10.9395	3.46815	0.227243	104914821
LOC104917033	NW_011214931.1	complement(1627..55426)	11.6757	-3.44182	0.227566	104917033
NOX3	NC_015012.2	complement(49516069..49556714)	19.0653	2.53324	0.231348	100544488
LOC100543562	NC_015015.2	complement(20292982..20313947)	45.3415	-3.09838	0.231348	100543562
LOC104910975	NC_015015.2	complement(7143257..7154353)	13.8659	2.22964	0.23171	104910975
LOC104909322	NC_015031.2	4935857..4946125	8.82371	4.26493	0.233537	104909322
LOC104912647	NC_015021.2	10438059..10449168	16.1899	2.6659	0.233725	104912647
LOC104913802	NC_015030.2	complement(5868223..5883198)	44.1147	2.7101	0.233725	104913802
LOC109366365	NC_015012.2	43632740..43640421	6.61523	7.6033	0.23406	109366365
LOC104910060	NC_015012.2	108537251..108559014	2.06336	8.5051	0.234805	104910060
GASK1A	NC_015016.2	complement(39871361..39883807)	2.27129	8.08376	0.234805	100549778
DAB1	NC_015020.2	complement(21409245..21458987)	9.37506	-3.31533	0.235362	100547022
LOC100544389	NC_015013.2	62040365..62123894	44.142	2.36168	0.235529	100544389
LGR5	NC_015011.2	35729825..35790467	99.916	3.02094	0.235796	100549342
LOC104909824	NC_015012.2	61644218..61646250	3.05304	23.9811	0.235919	104909824
COL4A1	NC_015011.2	complement(135025680..135137194)	95.1271	2.22176	0.237038	100550138
TPX2	NC_015032.2	13610728..13626077	10.448	3.61557	0.239279	100539884
PDE1A	NC_015017.2	13429236..13593353	34.8657	1.85966	0.239664	100544869
LOC100549312	NC_015014.2	complement(31160048..31172019)	2.57732	5.64858	0.239831	100549312
RSKR	NC_015031.2	complement(63625..73742)	4.86712	3.18504	0.239831	100543796
GPRIN3	NC_015014.2	complement(15246789..15255483)	11.2074	2.65181	0.239831	104910572
LOC104909266	NC_015031.2	4929107..4931909	12.4528	4.39467	0.239831	104909266
LOC104911795	NC_015017.2	complement(26991597..27005785)	19.8165	-2.42586	0.239831	104911795
KCTD21	NC_015011.2	183494303..183505022	23.3551	-3.11537	0.239831	100541240
GUCY1A2	NC_015011.2	175898691..175989185	2.71453	9.64287	0.241459	100542159
LOC100547204	NC_015011.2	167254560..167272850	43.0647	2.33197	0.241517	100547204
LOC104911682	NC_015011.2	57563625..57593217	2.86635	207.668	0.242113	104911682
SLC22A15	NC_015011.2	complement(78397827..78441820)	26.1968	2.34934	0.242113	100547558
SLC43A2	NC_015031.2	complement(484535..505100)	140.435	-1.91584	0.242113	100550970
LOC104911046	NC_015015.2	complement(13287910..13314509)	44.0033	3.33084	0.242827	104911046
LOC104916302	NW_011145526.1	complement(7..580)	35.8844	4.86897	0.243316	104916302
LOC100549590	NC_015031.2	complement(959948..983192)	1.90815	6.02308	0.248043	100549590
NES	NC_015037.2	complement(295238..303048)	26.8702	3.05231	0.248043	100543652
LOC104915953	NW_011126461.1	complement(6720..7476)	64.961	4.56873	0.248043	104915953
DAP	NC_015013.2	24557702..24600550	85.2923	2.0391	0.248043	100539033
ACAT1	NC_015011.2	complement(176464398..176475989)	198.914	1.95843	0.248043	109365384
LOC104910781	NC_015014.2	complement(46242263..46244364)	260.58	-1.86364	0.248043	104910781
SLC16A7	NC_015011.2	31577491..31639075	30.6874	2.21345	0.250031	100541895
LOC104917558	NC_015011.2	complement(171243237..171252580)	105.168	-2.08608	0.250227	104917558
LOC104912803	NC_015022.2	7960895..7976913	155.209	2.15492	0.251891	104912803
FAT3	NC_015011.2	complement(181262683..181341338)	2.55346	3.30755	0.251893	100549351
PLSCR1	NC_015021.2	complement(2657754..2666185)	52.2036	2.22093	0.251893	100544033
CDC42SE2	NC_015041.2	complement(40347642..40441047)	69.6522	1.8158	0.251905	104915144
NUBPL	NC_015015.2	33501060..33582751	70.7413	-2.05767	0.253326	100547881
OAF	NC_015036.2	complement(3900880..3911467)	17.4089	2.743	0.256717	100549336
CDC6	NW_011126185.1	complement(72..4311)	2.59213	16.2511	0.258518	104915927
PDZRN3	NC_015024.2	complement(16295289..16323343)	20.8746	2.39857	0.259455	100541525
CRYBG3	NC_015011.2	90527883..90565065	184.447	-2.25366	0.260273	100542205
HORMAD1	NC_015037.2	complement(883476..890713)	3.7061	4.13049	0.261263	104914430
OFCC1	NC_015013.2	9622972..9648246	3.71085	18.4762	0.261263	100539960
LOC100539738	NC_015011.2	complement(46417030..46418898)	38.897	2.62543	0.261263	100539738
LOC104909404	NC_015011.2	complement(185937893..185963608)	389.37	-2.1993	0.261263	104909404
LOC104917557	NC_015011.2	complement(171232276..171234646)	910.772	-2.2939	0.261263	104917557
CHAC1	NC_015015.2	21354743..21356698	4.58781	-5.99605	0.263308	100540944
LOC104909997	NC_015012.2	93331663..93342656	26.8533	-2.87346	0.263308	104909997
SOGA3	NC_015012.2	56458510..56490124	61.5226	-2.25453	0.263308	104909770
LOC116217309	NC_015029.2	6696164..6696238	144.26	-4.19627	0.263677	116217309
INCENP	NC_015015.2	16171424..16183980	23.4631	2.65636	0.267831	100539453
CCDC69	NC_015025.2	13428028..13432181	4.13421	3.88271	0.268047	100547645
LOC100545013	NC_015014.2	63387484..63393025	25.3547	-5.54829	0.268235	100545013
LOC116217680	NW_011138901.1	complement(381..503)	2278.95	-4.98121	0.269787	116217680
WDHD1	NC_015015.2	55511698..55541464	8.84765	2.68046	0.271581	100550441
NUF2	NC_015020.2	11838962..11848709	24.5319	3.3309	0.271581	100499427
ETFA	NC_015022.2	7985786..7992966	113.301	1.9962	0.271581	100550250
LOC104911400	NC_015016.2	complement(17568891..17584144)	10.9637	2.66044	0.274291	104911400
DCLK2	NC_015014.2	12352371..12429973	13.2392	2.49639	0.275586	100546903
TXNIP	NW_011144557.1	complement(5..871)	481.661	2.23126	0.276265	104916262
LOC100550044	NC_015022.2	complement(10681533..10698764)	3.51377	3.92241	0.277343	100550044
LOC104915672	NW_011111414.1	complement(7..550)	6.08068	9.40088	0.277343	104915672
SPARC	NC_015025.2	13536016..13543575	503.043	2.32661	0.277343	100546873
ZNF469	NC_015023.2	18109219..18124764	1.28261	4.01609	0.278422	104913070
TIAM1	NC_015011.2	102075284..102189426	12.1629	-2.02414	0.278422	100540208
LOC104913498	NC_015026.2	9630321..9687799	101.08	-1.83286	0.278499	104913498
GDPGP1	NC_015022.2	complement(19292801..19294420)	5.64164	6.21599	0.280622	104912902
LOC100543508	NC_015012.2	complement(9097156..9103810)	6.10759	-3.26852	0.282408	100543508
TTPA	NC_015013.2	complement(58931063..58947929)	10.927	2.88234	0.282408	100540584
ARG2	NC_015015.2	27934177..27951725	4.0314	5.88106	0.286059	100540537
LOC109368341	NC_015016.2	complement(47760231..47766211)	1.73683	-9.88702	0.287108	109368341
FAM3D	NC_015024.2	complement(11524642..11529330)	95.3628	2.17037	0.28803	100545998
LOC109365381	NC_015011.2	167722930..167727275	125.276	-3.54903	0.28803	109365381
PIF1	NC_015020.2	complement(27750919..27759005)	1.30943	14.0286	0.288405	100540907
LOC100548733	NC_015011.2	105972855..106008932	1.38047	173.468	0.288405	100548733
GRIP1	NC_015011.2	complement(33904740..34114971)	1.58661	4.49986	0.288405	100546283
NRXN3	NC_015015.2	38652637..39549167	19.1698	-2.35569	0.288405	100547882
IL4I1	NC_015028.2	complement(220021..226213)	27.771	-3.47046	0.288405	100540143
LOC100549236	NC_015033.2	4303273..4321083	30.0949	2.1486	0.288405	100549236
LOC100544547	NC_015013.2	62023730..62039104	66.7745	2.4293	0.288405	100544547
LOC116217437	NC_015035.2	complement(2093365..2093569)	381.607	-2.36873	0.288405	116217437
AVPR1A	NC_015011.2	complement(32785739..32789480)	5.43522	-5.92769	0.288869	104910165
LOC104914841	NC_015041.2	10060087..10072616	1.09526	-8.90212	0.290001	104914841
PKHD1	NC_015012.2	108392459..108461604	1.44196	4.64509	0.290001	100547516
LOC104917301	NW_011261666.1	5..1060	2.94502	8.39486	0.290001	104917301
LOC116216852	NC_015017.2	3772413..3776266	1.98876	10.3774	0.293452	116216852
LOC104911949	NC_015011.2	62443255..62447241	40.4521	-2.65563	0.293452	104911949
LOC104913878	NC_015011.2	90578711..90612741	179.337	-2.16164	0.294336	104913878
LOC104914282	NC_015035.2	complement(2060398..2061262)	62.753	-2.61652	0.295111	104914282
CCBE1	NC_015041.2	complement(8164119..8171060)	5.49451	-2.68489	0.2953	100540620
LOC116217026	NC_015020.2	complement(3339690..3339785)	48.6279	-6.36803	0.2953	116217026
POLQ	NC_015011.2	77485389..77541260	1.56277	4.25479	0.296374	100544377
ESPL1	NW_011212219.1	complement(40502..52947)	4.31386	3.22679	0.296516	104916907
NEXMIF	NC_015019.2	complement(12258029..12298625)	20.082	-2.09831	0.299315	100549272
LOC116217170	NC_015024.2	complement(8949188..8977444)	5.6878	4.03615	0.300118	116217170
LOC109364875	NW_011194582.1	complement(73..933)	4.66354	145.909	0.303909	109364875
NRIP3	NC_015015.2	7800582..7812131	3.85629	4.16131	0.304097	100545061
TSKU	NC_015011.2	complement(182907455..182910924)	9.39856	3.19077	0.305266	100543089
TRIP13	NC_015013.2	complement(2503529..2519361)	1.90097	9.37878	0.305513	100545315
FAM83B	NC_015012.2	complement(87605947..87619403)	2.09765	-5.64827	0.305513	100539805
FGF16	NC_015019.2	12666172..12678193	3.99784	5.58158	0.305513	100550193
ATP13A5	NC_015021.2	1095252..1123185	18.693	2.39048	0.305513	100547379
LOC104913701	NC_015011.2	87443163..87451585	18.8063	-2.36357	0.305513	104913701
PXDC1	NC_015013.2	12054789..12171305	22.8165	2.14479	0.305513	100542990
ATP10A	NC_015011.2	128699407..128808982	91.0592	-1.89969	0.305513	100539283
HUS1	NC_015013.2	578071..581424	239.883	1.78287	0.305513	100539137
CLU	NC_015012.2	104026743..104031125	7525.43	-2.49199	0.305513	100550994
SYNPO	NC_015025.2	complement(13369812..13377490)	1.32253	6.98538	0.305987	104913306
MAML2	NC_015011.2	180199721..180268891	5.91615	2.54011	0.307131	104917623
LOC100542776	NC_015011.2	complement(82594611..82604805)	25.6963	2.98381	0.307131	100542776
LOC109366717	NC_015013.2	complement(39259931..39267986)	19.7593	-1.90639	0.309912	109366717
DGAT2	NC_015011.2	complement(189362115..189376149)	88.8783	-1.92434	0.309912	100545351
KIF11	NC_015018.2	complement(20092651..20112204)	10.0115	4.2656	0.310091	100542590
BCHE	NC_015021.2	20661085..20711058	10.1795	2.47114	0.310091	100538485
GJB2	NC_015011.2	177839645..177844440	13.5833	2.68325	0.310091	100551196
HMMR	NC_015025.2	complement(5941811..5955408)	16.3425	3.33779	0.310091	100541832
TNS1	NC_015017.2	17567537..17600435	73.1839	2.03779	0.310091	100542128
NT5DC3	NC_015011.2	55736429..55756725	74.8145	1.86222	0.310091	100546128
IRF1	NC_015025.2	complement(16113749..16119673)	109.567	-1.76062	0.310091	100547849
SLC1A2	NC_015015.2	complement(18091064..18175970)	1.17095	3.11344	0.311399	100542321
LOC116216777	NC_015016.2	3545261..3545402	14.9913	-9.0867	0.311399	116216777
LOC104911215	NC_015015.2	complement(42756359..42780757)	1.14819	-5.54769	0.312226	104911215
GSTA2	NC_015012.2	86898299..86906304	141.717	2.13308	0.315512	100379161
NACAD	NC_015016.2	3555609..3562453	1.22737	5.7738	0.315858	100539920
HEY2	NC_015012.2	complement(55751634..55761735)	1.52916	5.99674	0.316908	100547926
LOC100541086	NC_015011.2	73779748..73809205	11.5179	4.23668	0.317479	100541086
RRM2	NC_015012.2	93263625..93268520	12.0334	5.03329	0.317479	100550737
VASH1	NC_015015.2	37943922..37958369	13.4568	2.17416	0.318617	100545015
CCNB3	NC_015019.2	1193861..1196761	8.10011	4.4454	0.318622	100543246
LOC100548941	NC_015011.2	complement(117798129..117805616)	19.8181	3.53275	0.318622	100548941
LAMA1	NC_015013.2	42602963..42676949	61.87	2.38581	0.318622	100550433
LOC104915075	NC_015041.2	complement(32780116..32792799)	1030.01	2.11178	0.318622	104915075
FRMD1	NC_015012.2	40961468..40990721	16.0678	2.8824	0.319143	100545775
TUB	NC_015015.2	complement(7111024..7137904)	37.0779	2.36432	0.320311	100546143
PYGO1	NC_015022.2	3426227..3436111	72.7562	-2.27672	0.320311	100547796
LOC100538959	NC_015034.2	complement(954270..986310)	82.5683	1.95212	0.320311	100538959
GADD45G	NC_015041.2	39534717..39536330	318.487	2.36228	0.320311	104915137
KPNA2	NC_015030.2	7872084..7877761	19.8332	4.28091	0.320881	100544673
STARD5	NC_015022.2	11327944..11332008	20.6093	2.47469	0.320881	100543728
SNRPB	NC_015032.2	12935620..12938146	68.2062	2.09006	0.321533	100548671
CENPW	NC_015012.2	complement(56057530..56065057)	4.9082	5.5917	0.324718	100547466
LOC100539371	NC_015027.2	7766682..7784547	6.36977	4.83217	0.324738	100539371
SCNN1A	NC_015011.2	75859639..75866508	97.5768	-2.25834	0.324738	100546783
LOC104913470	NC_015026.2	complement(377150..380843)	181.885	-1.84149	0.324738	104913470
LOC116217125	NC_015023.2	complement(17998364..18002946)	8.00546	3.11145	0.328667	116217125
LOC100539302	NC_015016.2	3426919..3430999	277.882	-2.00679	0.329406	100539302
SEMA3D	NC_015011.2	complement(6052411..6201009)	833.946	-3.05778	0.329977	100549551
CALHM5	NC_015012.2	complement(66306185..66312458)	5.9316	3.48087	0.330725	100539442
ESRRG	NC_015012.2	18978953..19351261	55.4758	-1.95438	0.332933	100550483
ARPP21	NC_015016.2	44017352..44203166	6.35752	-2.44066	0.333316	100546601
MXRA5	NC_015011.2	127150588..127255567	24.7997	2.23541	0.333316	100546020
COL5A1	NC_015029.2	7290285..7390351	192.985	1.96594	0.333316	100545544
MCM10	NC_015011.2	complement(7780025..7796385)	2.64082	4.17491	0.33535	100540159
RHOBTB3	NC_015041.2	complement(51622578..51651283)	10.0133	-2.37039	0.336421	104915245
LOC109369446	NC_015021.2	complement(5969610..5983572)	5.38432	-2.32488	0.336473	109369446
CIB2	NC_015022.2	7525498..7560769	9.85414	2.68993	0.336473	100551475
NCAPH	NC_015034.2	complement(2764552..2774464)	23.6483	2.1373	0.336473	100551361
LOC104910694	NC_015014.2	28693460..28695775	132.882	2.11509	0.336473	104910694
ENPP2	NC_015013.2	complement(80755947..80826655)	2.67711	3.54584	0.338928	100541506
LOC100547665	NC_015011.2	167694927..167707813	140.346	-3.13721	0.338928	100547665
LOC116216787	NC_015017.2	1214648..1222953	15.2288	-2.28233	0.33983	116216787
LOC109370239	NC_015026.2	9690095..9702290	95.4045	-1.88591	0.339936	109370239
LOC104910179	NC_015013.2	complement(27649327..27660745)	44.5268	1.8725	0.340897	104910179
ZP1	NC_015015.2	complement(4541574..4545790)	25.5475	-2.16427	0.342056	100134835
CGA	NC_015012.2	75521087..75531117	3.76501	8.22041	0.344168	100303682
C1QTNF6	NC_015011.2	49729208..49737822	8.65341	4.13132	0.344689	100538924
LOC116217394	NC_015032.2	complement(12807865..12813638)	11.0364	-2.66561	0.344689	116217394
PLCB1	NC_015012.2	complement(11667914..11680995)	344.688	-2.1564	0.344914	104909532
EXPH5	NC_015011.2	176584589..176603963	41.0263	-2.21131	0.345576	104917619
LOC116217025	NC_015020.2	complement(26598568..26598682)	126.668	-4.5454	0.345799	116217025
LOC100547284	NC_015030.2	complement(2480167..2501517)	5.43937	-5.43651	0.346084	100547284
LOC104909318	NC_015031.2	4931940..4935564	10.5757	3.82497	0.346084	104909318
GM2A	NC_015025.2	complement(13442815..13444732)	36.1475	2.59687	0.346084	100547490
CKS1B	NW_011162569.1	complement(26..546)	36.6273	3.17706	0.346084	104916441
LOC116216450	NC_015013.2	31467243..31483025	41.7219	-2.21763	0.346084	116216450
LOC104911725	NC_015017.2	complement(21791105..21810461)	4.67971	4.96205	0.347099	104911725
QDPR	NC_015014.2	55755451..55764585	25.7151	2.39021	0.347099	100547834
LOC100549885	NC_015018.2	complement(27155679..27195653)	126.75	-2.17498	0.347099	100549885
LOC116216511	NC_015013.2	23532200..23532363	8.32963	-79.3919	0.349674	116216511
SLC6A4	NC_015031.2	complement(9264003..9283557)	9.67931	-2.77448	0.349674	100545036
COL16A1	NC_015035.2	complement(5160667..5179640)	19.5629	2.13698	0.349674	100549237
LOC100540176	NC_015019.2	complement(1330355..1343225)	24.8807	-2.24869	0.349674	100540176
SFMBT2	NC_015011.2	complement(3951190..4052734)	34.1905	-1.89882	0.349674	100548935
LOC100541468	NC_015023.2	complement(18496402..18504069)	40.5354	1.87835	0.349674	100541468
LOC104911466	NC_015016.2	complement(21085706..21097908)	40.8934	2.36582	0.349674	104911466
RCN1	NC_015015.2	complement(1001020..1012559)	55.3973	2.05952	0.349674	100545936
TPD52	NC_015013.2	complement(65811260..65827623)	63.7715	1.94946	0.349674	100549665
DIPK1C	NC_015013.2	37523915..37533260	69.9617	-2.38959	0.349674	100541504
APOA1	NC_015036.2	complement(5175779..5177374)	264.529	-1.93987	0.349674	100542499
G0S2	NC_015038.2	1797914..1798801	222.573	2.17448	0.350286	100526770
SGPL1	NC_015018.2	complement(10945374..10971317)	16.7198	2.54029	0.350855	100545432
CAPN3	NC_015015.2	24707790..24733565	1.61266	-3.65114	0.352969	100546035
NEK2	NC_015012.2	21165468..21171789	18.6929	3.26121	0.352969	100540058
ADCY8	NC_015013.2	complement(85086003..85230458)	4.8925	2.92181	0.353452	100548951
LOC116216593	NC_015014.2	56643334..56655903	11.9025	-2.13553	0.354873	116216593
CSPG4	NC_015022.2	complement(2020287..2040247)	4.65889	2.88051	0.355984	100547894
PCDH12	NC_015025.2	complement(1605640..1615486)	1.01847	7.5305	0.357265	100550299
MOXD1	NC_015012.2	58552229..58591180	1.3492	8.26959	0.357265	100543197
LOC116216990	NC_015020.2	complement(18522307..18526336)	1.49987	119.04	0.357265	116216990
ADGRD2	NC_015029.2	9234673..9262433	7.05975	-4.01477	0.357265	100550926
LOC104911529	NC_015016.2	complement(37276398..37316711)	19.2516	2.53879	0.357265	104911529
LOC100551225	NC_015025.2	complement(12881549..12885963)	20.822	4.5899	0.357265	100551225
LOC104913072	NC_015023.2	complement(18457537..18482833)	21.372	2.68125	0.357265	104913072
PCNX2	NC_015012.2	37742254..37914660	23.2389	2.10422	0.357265	100540110
MAP2	NC_015017.2	complement(4768925..4945927)	2.04818	3.47911	0.357284	100540698
LOC100538944	NC_015020.2	11017875..11036817	61.0455	2.25749	0.357284	100538944
LOC109367979	NC_015015.2	complement(20341559..20345181)	77.8258	-3.39267	0.357284	109367979
GPT2	NC_015023.2	complement(5243606..5254554)	83.4319	2.22199	0.357284	100550762
TFAP2E	NC_015035.2	complement(2726259..2732572)	1.46705	-8.47707	0.357322	100545237
LOC100543536	NC_015027.2	complement(8191049..8195489)	3710.66	2.88009	0.359275	100543536
LHX8	NC_015020.2	17568467..17583003	3.54229	6.58278	0.359959	100543061
GCHFR	NC_015015.2	complement(5540212..5547683)	9.01054	5.34306	0.359959	100540224
LOC116217427	NC_015034.2	1558931..1559024	31.0335	-10.9194	0.359959	116217427
TERT	NC_015013.2	complement(31834422..31867967)	18.9921	1.93548	0.361059	104910192
LOC116216981	NC_015020.2	12793598..12805949	19.1706	-1.71057	0.361059	116216981
FOXP2	NC_015011.2	complement(25195223..25534114)	1.59362	9.69691	0.362407	100546436
MFAP2	NC_015033.2	complement(6441754..6443548)	21.6231	3.13161	0.36304	100549333
TRIM7	NC_015028.2	204259..216095	18.3348	2.5277	0.363855	100540298
LOC104910098	NC_015013.2	complement(8093302..8101089)	1.48234	-4.72585	0.364085	104910098
LOC100547657	NW_011120659.1	complement(6..9291)	21.6201	2.21236	0.364085	100547657
ALDH4A1	NC_015033.2	complement(6278374..6288281)	94.3976	1.88635	0.364085	100549949
FRMD7	NC_015019.2	complement(3474811..3484038)	1.41428	-4.37424	0.365544	100547792
LOC104913234	NC_015025.2	complement(1529958..1587259)	3.02518	-2.16094	0.366427	104913234
SLC26A2	NC_015025.2	complement(7556760..7571218)	26.2461	-1.71104	0.366427	104913251
LOC100542691	NC_015016.2	complement(4264059..4328892)	41.5439	1.99935	0.366427	100542691
TRAIP	NC_015024.2	complement(2144860..2161250)	8.15236	4.83374	0.367447	100548560
GLYCTK	NC_015024.2	2577643..2590287	19.3575	2.24529	0.367447	100549635
LOC100540115	NC_015013.2	36365651..36370017	33.653	-4.49506	0.367451	100540115
CPLX1	NC_015041.2	46215667..46756360	1.38154	11.6086	0.367824	109363754
LOC104916980	NW_011213664.1	2055..5917	150.467	-2.45589	0.367824	104916980
LOC100545172	NC_015017.2	20525000..20533713	34.2308	-1.77407	0.369755	100545172
LOC100539298	NC_015015.2	complement(16148791..16198993)	14.0113	-2.73795	0.370805	100539298
LOC109364357	NC_015011.2	complement(98828..101758)	1.86015	-6.3803	0.372363	109364357
LOC678666	NC_015011.2	55221572..55226209	39.1243	3.9141	0.372363	678666
LOC104911970	NC_015018.2	18882755..18887989	3.77062	4.01985	0.372601	104911970
MOGAT1	NC_015021.2	6182782..6199011	14.1381	-2.00774	0.37417	100550553
LOC100541646	NC_015011.2	complement(21251472..21274083)	10.6069	-3.21348	0.374688	100541646
GAS2	NC_015015.2	complement(3195077..3296551)	1.25599	13.389	0.374853	100548240
LOC100543260	NC_015022.2	1763014..1767023	2.66227	8.67301	0.374853	100543260
PLK1	NC_015026.2	6649988..6654913	7.86349	6.33258	0.374853	100539569
FUT6	NC_015040.2	2024198..2031119	11.498	-2.26528	0.374853	100544367
PRKN	NC_015012.2	43955850..44077535	26.9148	2.40324	0.374853	100549457
ADAMTS14	NC_015018.2	complement(10995527..11015998)	1.93609	3.43491	0.37545	100545740
LOC100550195	NC_015020.2	25796636..25807867	5.65022	5.23871	0.37545	100550195
GRHL1	NC_015012.2	93310473..93326884	14.909	-2.32317	0.37545	100550431
OAT	NC_015018.2	complement(30475789..30483948)	68.4709	1.79823	0.37545	100543058
LOC104917582	NC_015011.2	complement(171277949..171321252)	120.869	-2.1373	0.376488	104917582
GFI1	NC_015020.2	3228746..3249838	1.42923	-6.06084	0.376617	100541978
LOC104913463	NC_015026.2	82604..85912	3.25483	7.34421	0.37776	104913463
NEURL1	NC_015018.2	23019975..23153916	15.6555	2.05581	0.37776	100539867
LOC100543301	NC_015014.2	28666070..28683655	283.551	1.84137	0.379426	100543301
LOC104910671	NC_015014.2	complement(29625316..29626471)	4.52855	124.098	0.38015	104910671
PTPRR	NC_015011.2	complement(35376995..35509115)	6.14156	-3.08209	0.38015	100549190
LOC100539441	NC_015012.2	59248708..59255545	9.54773	-2.36173	0.38015	100539441
C4H4orf19	NC_015014.2	complement(49501375..49542224)	69.7677	-2.25404	0.38015	104910795
CHEK1	NC_015036.2	complement(425825..429200)	2.25038	6.01961	0.380266	100547861
SEPTIN10	NC_015011.2	complement(133068133..133097154)	110.645	1.77052	0.380266	100546846
ADAMTS12	NC_015041.2	complement(8984360..9156277)	4.28957	2.51082	0.382806	100541229
LOC104915737	NW_011116217.1	545..3454	5.05984	141.2	0.382966	104915737
ARL5B	NC_015016.2	complement(24535085..24545559)	16.2914	2.13239	0.384175	100548189
LOC104913492	NC_015026.2	complement(8255823..8279953)	2.35527	6.91547	0.387032	104913492
MYOCD	NC_015030.2	complement(720411..820094)	10.6089	-2.21818	0.387032	100544980
B3GAT1	NC_015036.2	complement(2646851..2677878)	1.20215	4.76817	0.387186	100550564
DEPDC1B	NC_015041.2	complement(17636515..17657272)	1.87935	6.14021	0.387186	100551393
FDFT1	NC_015012.2	108801344..108811553	312.157	-1.91656	0.387186	100545674
MGARP	NC_015014.2	complement(8862879..8885979)	5.13354	3.41464	0.38963	100541045
AKAP6	NC_015015.2	33777508..34050586	9.16792	1.94314	0.38963	100548186
MCM3	NC_015012.2	108596812..108609032	12.5634	2.38444	0.38963	100546593
LOC104914636	NC_015040.2	complement(358343..370682)	14.7645	3.54876	0.38963	104914636
EMP1	NC_015011.2	46621432..46635741	174.57	-2.0578	0.390085	100541279
CFH	NC_015020.2	8903719..8932136	47.5873	-1.99257	0.390522	100541715
NET1	NC_015011.2	complement(1220640..1273206)	527.677	2.13804	0.390522	100545306
GASK1B	NC_015014.2	complement(1872230..1888980)	6.96245	2.58691	0.390706	100548896
RRAD	NC_015023.2	1790565..1794133	10.5305	-4.44238	0.391958	100545072
HPGDS	NC_015014.2	complement(29568180..29580648)	12.6336	7.93186	0.391958	104910670
LOC104914818	NC_015041.2	complement(8240647..8247256)	3.74789	5.63532	0.392466	104914818
RHOBTB2	NC_015034.2	complement(144337..149034)	28.4922	-1.95205	0.392466	100543643
CCNB2	NC_015022.2	complement(4547068..4552982)	19.2045	2.62215	0.392509	100542909
SYT1	NC_015011.2	38578018..38838907	1.41181	5.78481	0.393033	100539123
NETO2	NC_015023.2	5310507..5327268	9.53161	-3.11345	0.393033	100550452
AIF1L	NC_015029.2	5907792..5919851	44.3118	2.39997	0.393033	100551329
JCHAIN	NC_015014.2	complement(16981383..16986949)	486.609	2.57104	0.393715	100545573
DUSP5	NC_015018.2	25360780..25369729	2.40523	4.91724	0.393972	100545175
LOC104910339	NC_015013.2	complement(54051215..54092231)	3.44333	-5.21449	0.396564	104910339
LOC104909242	NC_015025.2	complement(15103654..15109590)	12.0849	2.10974	0.39987	104909242
LOC109364936	NW_011201720.1	complement(7..882)	3.04556	16.4901	0.400266	109364936
FGD5	NC_015024.2	complement(19421087..19524096)	3.03437	3.29415	0.400618	100546464
LOC104912145	NC_015011.2	complement(63015667..63048341)	4.21532	4.0704	0.401283	104912145
LOC104912353	NC_015020.2	12885635..12946224	15.4347	-1.86464	0.402394	104912353
LOC109364780	NW_011184441.1	complement(141..4832)	1.20029	-11.8135	0.402782	109364780
LOC100541131	NC_015011.2	82010717..82015041	3.16172	-5.35027	0.403113	100541131
NR1H4	NC_015011.2	45624242..45665142	6.23892	8.61406	0.40317	100549912
SLC38A1	NC_015011.2	complement(31123706..31150581)	79.5999	-1.93334	0.403569	100540513
IDH2	NC_015022.2	19276612..19279258	383.965	1.98357	0.403569	100550980
LOC109365506	NC_015011.2	complement(186658225..186677641)	3.83038	-4.57079	0.405201	109365506
LOC104913855	NC_015011.2	339722..353594	4.38395	101.899	0.406188	104913855
LOC104912729	NC_015021.2	complement(23026154..23057896)	4.01929	2.73088	0.406349	104912729
SLC9B2	NC_015014.2	complement(40351445..40368167)	27.532	-2.04978	0.406349	100548087
TNIK	NC_015021.2	19299526..19416052	142.886	1.80394	0.406349	100546414
HS6ST1	NC_015021.2	11709690..11736357	6.31171	-2.08984	0.408136	100545798
LOC116217275	NC_015027.2	complement(10621796..10651202)	1.90382	-2.6775	0.409146	116217275
SHCBP1	NC_015023.2	5110946..5126116	5.72434	4.82125	0.410528	100538385
EDN3	NC_015032.2	complement(12881410..12884556)	121.925	-2.95671	0.411115	109370700
LOC104912430	NC_015020.2	complement(20650048..20660092)	1.76285	7.13632	0.411424	104912430
FHIT	NC_015024.2	complement(11804047..12334827)	6.01441	-2.1294	0.411424	100548000
P2RX7	NC_015027.2	5487357..5499543	19.4975	2.13689	0.411424	100543425
RNF182	NC_015013.2	complement(6835201..6844988)	21.0689	-1.98607	0.411424	100549105
LOC104913333	NC_015025.2	15707627..15716580	78.0012	-1.84132	0.411424	104913333
LRRC32	NC_015011.2	182725065..182743880	1.96638	3.46273	0.41651	100544172
ADAMTS7	NC_015022.2	18934586..18983773	3.59187	2.78813	0.41651	100549682
LOC116217862	NC_015011.2	154306639..154308794	6.98235	-4.52935	0.41651	116217862
LOC104913769	NC_015011.2	87420112..87433795	56.6327	-2.10795	0.417259	104913769
LOC104912176	NC_015019.2	complement(8730737..8904489)	4.18466	-2.19051	0.418785	104912176
LOC100550013	NW_011134344.1	complement(30510..40672)	1.12632	4.73917	0.418976	100550013
LOC109368925	NC_015018.2	complement(11437310..11442203)	1.26892	21.0658	0.420409	109368925
NFKBIE	NC_015012.2	32790843..32798606	8.04991	3.12249	0.420534	100551452
LOC100543417	NC_015021.2	complement(3354540..3394584)	4.87076	-4.69464	0.421424	100543417
F8	NC_015019.2	complement(883301..902651)	23.7267	-1.82519	0.421424	100539449
ADCY2	NC_015013.2	complement(25626435..25820338)	7.0972	-2.78251	0.422393	100540738
LOC104910644	NC_015014.2	27163121..27167540	3.33762	3.50567	0.422509	104910644
LOC104917491	NC_015011.2	complement(12526899..12621446)	8.31304	2.68772	0.422509	104917491
LOC100544408	NC_015023.2	complement(18030805..18032530)	57.0788	-2.0194	0.422509	100544408
SNRPE	NC_015038.2	3241844..3248580	119.536	1.92285	0.422509	100543644
LOC104912034	NC_015018.2	complement(27562024..27569900)	1.55719	3.53133	0.424584	104912034
LOC116217248	NC_015026.2	complement(10399077..10407418)	11.8706	3.49068	0.425875	116217248
LOC104912335	NC_015020.2	10907306..10971557	17.9323	2.13103	0.425875	104912335
VIM	NC_015016.2	complement(23856688..23864513)	252.922	2.12661	0.425875	100545887
LOC104915444	NC_015011.2	complement(119830895..119836173)	10.0963	-2.59268	0.426532	104915444
CCNA2	NC_015014.2	33311000..33317567	13.0513	2.51046	0.427406	100551459
LOC100548578	NC_015011.2	complement(54119078..54138550)	68.8158	-1.8619	0.427406	100548578
ANGPT1	NC_015013.2	complement(76510570..76556072)	11.4711	4.25232	0.430292	100539036
LOC100540939	NC_015011.2	183764502..183845692	21.4355	-2.2595	0.431529	100540939
LOC100541423	NC_015030.2	complement(5822447..5858105)	104.612	1.85121	0.432157	100541423
DUSP1	NC_015025.2	complement(8281385..8283691)	70.6015	1.83473	0.435099	100546569
LOC116217074	NC_015021.2	15489070..15489197	24.1857	-9.50599	0.435995	116217074
LOC100545120	NC_015019.2	complement(11253744..11257572)	47.5407	-2.46289	0.437803	100545120
ITGA2	NC_015041.2	14511144..14533524	72.4726	-1.85574	0.437803	104914873
HIVEP3	NC_015035.2	1408860..1456624	8.38228	2.19445	0.438035	104914269
LOC100538725	NC_015013.2	24780070..24791757	1.6027	7.39789	0.439299	100538725
LOC104915840	NW_011121752.1	complement(7..531)	139.733	1.96694	0.439299	104915840
SMC4	NC_015021.2	complement(21863099..21895563)	32.6573	2.16423	0.439853	100539256
LOC109369872	NC_015024.2	1228101..1238918	151.565	2.14408	0.439853	109369872
LOC109370219	NC_015026.2	5638554..5662308	3.30268	-9.20066	0.442801	109370219
ECT2	NC_015021.2	complement(18727486..18755239)	5.97903	4.14061	0.442801	100547586
LOC100539989	NC_015028.2	complement(110934..114125)	69.3502	-2.00787	0.442801	100539989
PRLR	NC_015041.2	complement(9425540..9446225)	55.4896	1.87721	0.44413	100126248
LOC100541187	NC_015011.2	complement(171193886..171226008)	208.529	-1.93399	0.44413	100541187
LOC116216948	NC_015019.2	16659246..16667895	5.72667	92.722	0.444458	116216948
RNF122	NC_015034.2	complement(1559220..1562180)	8.50673	4.10279	0.444458	104914231
FRRS1L	NC_015013.2	complement(30406162..30414453)	40.1462	-2.01255	0.444458	100545009
SIPA1L2	NC_015012.2	38086176..38195333	41.5992	-1.9408	0.444458	100539957
LOC100546176	NC_015011.2	127100493..127113825	4.54573	4.15872	0.446651	100546176
LOC100545629	NC_015013.2	53912044..53931764	13.9156	-3.17081	0.448116	100545629
SPC25	NC_015017.2	21298868..21302162	15.1144	3.12716	0.448116	100544244
LOC100551119	NC_015026.2	9746690..9859592	84.8748	-1.8254	0.448262	100551119
LOC100539800	NC_015011.2	complement(171527909..171537624)	89.294	-2.02899	0.448262	100539800
LOC104913469	NC_015026.2	complement(371197..374614)	496.47	-1.85406	0.44903	104913469
FBXL7	NC_015013.2	complement(22367834..22537713)	17.7239	-2.03808	0.450061	109363684
LOC100545667	NC_015011.2	complement(50928614..50943426)	155.619	1.66963	0.457801	100545667
NIN	NC_015015.2	complement(57253380..57301336)	14.87	1.95106	0.458351	100541919
TLCD1	NC_015031.2	complement(9678170..9679762)	27.9766	-2.28403	0.458351	100544115
ABHD6	NC_015024.2	8572370..8582240	1.87083	3.21701	0.461092	100549431
LOC109369572	NC_015022.2	941164..1038621	3.95992	-2.35688	0.461092	109369572
STMN3	NC_015032.2	5602256..5612366	3.51188	18.8202	0.46128	100540505
UHRF1	NC_015040.2	complement(4493228..4504098)	13.3605	2.26479	0.46128	100541273
LOC104912507	NC_015020.2	25992602..26089389	35.6039	1.95146	0.46128	104912507
LOC100546753	NC_015015.2	complement(13318135..13338457)	36.6322	2.69946	0.46128	100546753
LOC104913499	NC_015026.2	9864301..9957010	54.1087	-1.96133	0.46128	104913499
LOC100541867	NC_015018.2	10343670..10363240	67.7138	1.88128	0.46128	100541867
BTG1	NC_015011.2	complement(42763093..42764439)	297.513	1.69766	0.462099	100545092
ATP8A2	NC_015011.2	167785703..167893877	350.69	-3.01813	0.462716	100546894
LOC104909967	NC_015012.2	complement(90713426..90724683)	1.41103	-2.71052	0.462785	104909967
PCSK6	NC_015022.2	complement(16893520..16915914)	9.84202	2.16872	0.463249	100540497
ADGRF5	NC_015012.2	complement(106313912..106344281)	2.70152	3.35347	0.466393	104910039
PER3	NC_015033.2	complement(264903..281529)	4.75897	2.93592	0.466393	100008578
ANKRD22	NC_015018.2	complement(18582613..18594018)	5.86101	2.5489	0.466393	104911962
LOC100549955	NC_015040.2	complement(2627531..2629805)	13.0408	-2.3268	0.466393	100549955
MMP16	NC_015013.2	complement(67973853..67989830)	6.72028	2.28091	0.468298	104910393
LOC109364483	NW_011127273.1	7..680	4.51273	95.015	0.468343	109364483
MAP3K21	NC_015012.2	complement(37715139..37740861)	45.3177	1.71446	0.468343	100539648
LOC104916180	NW_011138834.1	complement(2789..4036)	2.76053	15.4827	0.468677	104916180
LOC104913214	NC_015025.2	complement(287157..313925)	3.40046	2.73964	0.468725	104913214
TTLL2	NC_015012.2	41361595..41368443	12.7345	-1.93857	0.468725	100546697
MRC2	NC_015039.2	1213067..1227445	199.774	-2.01196	0.471463	100541638
LOC100542537	NC_015017.2	21605072..21614166	44.1855	1.99029	0.473589	100542537
LOC100544870	NC_015017.2	20704883..20723115	9.42644	3.05495	0.47365	100544870
CLEC3B	NC_015016.2	complement(41763742..41770230)	12.6483	2.40754	0.476409	100540795
GPC4	NC_015019.2	complement(3791880..3829512)	54.6678	1.70469	0.479819	100548096
LOC100545080	NC_015029.2	complement(393536..395507)	132.048	-1.9605	0.481444	100545080
LOC116216312	NC_015012.2	27510612..27512588	4.47377	13.1112	0.48204	116216312
LOC109368246	NC_015016.2	complement(33353765..33355464)	1.99648	84.7842	0.483519	109368246
COL6A2	NC_015017.2	complement(532433..559167)	141.042	2.01033	0.483568	100546041
IMMP1L	NC_015015.2	1276938..1295965	8.93069	3.66944	0.485944	100544710
LOC116217569	NC_015041.2	complement(30700056..30700185)	20.4047	-8.29904	0.485944	116217569
LOC109370122	NC_015025.2	12926363..12933640	1.1085	3.52872	0.48708	109370122
CENPL	NC_015020.2	11910186..11913663	1.76582	4.49647	0.48708	100548044
ETNK2	NC_015038.2	complement(3226527..3234275)	2.00911	5.06228	0.48708	100543800
SLC19A2	NC_015011.2	81645183..81673504	8.5357	2.31303	0.48708	100540051
LOC100548019	NC_015011.2	complement(78693453..78707641)	29.5162	2.05864	0.491239	100548019
PPAT	NC_015014.2	42770819..42785087	58.3279	1.89474	0.492573	100540014
UNC80	NC_015017.2	complement(4638290..4758098)	1.00908	2.919	0.493316	100540125
LOC104910046	NC_015012.2	108328042..108344307	1.42327	6.48509	0.493316	104910046
MUC5B	NC_015015.2	complement(13867924..13898422)	6.6845	-3.26154	0.493316	116216653
LOC104913068	NC_015023.2	17990745..17991612	8.1098	4.60615	0.493316	104913068
MRPS5	NC_015012.2	complement(9828090..9858993)	51.551	1.94432	0.493316	100541396
LOC104916297	NW_011145425.1	complement(39095..49069)	25.3605	-1.99651	0.49454	104916297
LOC100546865	NC_015019.2	18313225..18326526	35.3642	-1.8676	0.49454	100546865
E2F7	NC_015011.2	complement(37685832..37702876)	10.652	2.04523	0.494904	100538969
DIAPH3	NC_015011.2	157666776..157901379	4.46073	3.23981	0.495304	100551247
ECSCR	NC_015025.2	1622840..1641886	3.88968	3.50219	0.495666	104913235
LOC104914128	NC_015033.2	complement(2366195..2375098)	31.6736	2.7522	0.495666	104914128
LOC100545181	NC_015024.2	1137024..1186103	55.2449	2.01886	0.495666	100545181
BCKDHB	NC_015012.2	complement(78023423..78130133)	46.2783	1.92387	0.496107	100546491
STX3	NC_015015.2	complement(4533112..4536994)	1.71202	7.97563	0.496163	100545263
HAUS3	NC_015014.2	60739823..60753819	9.70149	2.07945	0.496163	116216192
ZNF521	NC_015013.2	complement(48780350..48997889)	6.81236	2.16276	0.49722	100540684
LOC104914367	NC_015036.2	5557269..5567099	4.59994	2.78938	0.497405	104914367
LOC100550735	NC_015012.2	62381996..62416030	21.1919	1.76811	0.497405	100550735
ARHGAP28	NC_015013.2	complement(42677982..42752061)	6.35559	2.53619	0.501698	100550584
N4BP2L1	NC_015011.2	170016549..170031941	27.0636	-1.7338	0.501698	100545976
IGFBP2	NC_015017.2	complement(16937185..16945303)	10.8681	3.68291	0.504084	100543054
LOC100541791	NC_015039.2	998866..1066414	10.685	-1.82784	0.504512	100541791
LOC104910717	NC_015014.2	35677014..35682632	15.7617	-4.96225	0.504512	104910717
CX3CL1	NC_015023.2	complement(10466903..10473157)	48.2126	1.70008	0.504512	100548813
MICALL2	NC_015026.2	complement(10978423..11001193)	51.4865	1.70027	0.504512	104913436
HEBP1	NC_015011.2	complement(46539914..46545429)	100.243	1.61088	0.504512	100540975
MEGF6	NC_015033.2	962846..997826	1.77491	3.3219	0.505408	100549137
LOC116217824	NW_011217790.1	complement(6252..6633)	35.6094	2.72972	0.506108	116217824
LOC100548983	NC_015038.2	2276605..2280619	25.3502	-2.09511	0.506399	100548983
ORC6	NC_015023.2	complement(5196730..5201695)	16.0918	2.35975	0.508011	100550145
LOC104916517	NW_011175084.1	complement(14..1450)	25.5699	-3.37989	0.510392	104916517
KIF18A	NC_015015.2	2330421..2367414	3.12466	5.26423	0.512206	100547630
LOC104917463	NC_015011.2	complement(150153761..150174973)	1.74338	-8.53412	0.512575	104917463
LOC100538614	NC_015011.2	72156786..72229773	28.2273	-4.23776	0.512575	100538614
ABCA5	NC_015030.2	6257059..6283008	151.816	-1.84969	0.512942	100545445
LOC100543282	NC_015011.2	46387783..46388377	211.456	1.86336	0.513423	100543282
LOC104915792	NW_011118831.1	complement(5..1783)	13.5188	2.33675	0.513927	104915792
LOC104909415	NC_015011.2	183903853..183981913	44.2696	-2.18787	0.513927	104909415
CDC45	NC_015027.2	714738..726065	7.17011	3.40357	0.514069	100544463
TNFRSF19	NC_015011.2	complement(167141266..167171888)	262.52	-1.71068	0.514915	100548428
GFRA4	NC_015014.2	complement(65010883..65024061)	1.33056	81.7371	0.516706	100542526
DUSP26	NC_015034.2	complement(1565509..1569613)	1.89558	6.06491	0.516706	100549796
LOC104910345	NC_015013.2	57514145..57538254	1.96683	2.63275	0.516706	104910345
LOC109368135	NC_015016.2	13995820..14002782	3.91167	3.14172	0.516706	109368135
ESYT3	NC_015017.2	complement(24156827..24184074)	8.96962	6.58333	0.516706	100551214
THSD1	NC_015011.2	complement(160543665..160566495)	10.6224	-2.02282	0.516706	100540367
LOC109365692	NC_015011.2	complement(171389161..171393769)	18.8975	-2.19243	0.516706	109365692
LOC100540894	NC_015013.2	complement(85807965..85809985)	76.7508	1.97805	0.516706	100540894
PDLIM1	NC_015018.2	15821601..15848757	90.7215	1.56894	0.516706	100544138
LOC104912945	NC_015023.2	complement(5565386..5576819)	220.53	-1.62401	0.516706	104912945
LOC104917574	NC_015011.2	167598196..167628742	223.973	-2.90948	0.516706	104917574
ITGB4	NC_015030.2	complement(5310935..5335021)	75.2886	-1.83298	0.519313	100544044
SDCBP	NC_015013.2	57160466..57172565	605.342	-1.95162	0.520936	100539192
CDS1	NC_015014.2	20119934..20135303	67.397	-1.86903	0.522311	100545832
CA10	NC_015030.2	9532850..9689934	1.26591	4.82727	0.522347	100549539
LOC116217340	NC_015011.2	complement(106563378..106584022)	4.91634	-3.05813	0.522347	116217340
C7	NC_015041.2	11682708..11703752	5.231	-3.10863	0.522347	100546320
LOC104916528	NW_011175811.1	7..418	142.224	1.94308	0.522347	104916528
LIMA1	NC_015027.2	11411734..11431440	235.849	-1.81343	0.522347	100541027
LOC116216843	NC_015017.2	complement(21588515..21593080)	1.05311	9.11101	0.522614	116216843
LOC100539718	NC_015022.2	6911561..6915269	6.02057	3.9226	0.522614	100539718
LOC109365216	NW_011227054.1	10..425	7.25686	91.806	0.522614	109365216
ADAMTSL1	NC_015041.2	30496273..30655850	108.798	-1.84668	0.522614	100539119
LOC104910471	NC_015013.2	complement(91643616..91648030)	1.24144	6.87797	0.523377	104910471
LOC116217652	NW_011128999.1	complement(160..1429)	1.49945	79.7204	0.523377	116217652
KCNMB4	NC_015011.2	35285758..35299728	2.04713	14.396	0.523377	100548575
LOC104915624	NW_011105291.1	7..1497	2.87106	-6.28833	0.523377	104915624
WDR91	NC_015011.2	46185573..46200195	30.6302	2.06102	0.523377	100539430
SIGMAR1	NC_015041.2	complement(6592778..6594985)	56.3548	1.99489	0.523377	104914771
HELLS	NC_015018.2	complement(15851830..15872371)	59.6906	1.83494	0.523377	100544292
LOC104916042	NW_011131426.1	4..591	2.87268	14.2074	0.523519	104916042
LOC104912427	NC_015020.2	complement(20606443..20612093)	21.5571	-1.98651	0.523982	104912427
LOC100539100	NC_015021.2	5682532..5700806	3.10362	-2.3534	0.524182	100539100
LOC100547885	NC_015017.2	1434527..1481956	19.6559	-2.32056	0.524182	100547885
KIF20A	NC_015025.2	complement(9299692..9309836)	7.70339	5.01387	0.524642	100548918
PTAFR	NC_015035.2	complement(765211..773333)	4.31358	-2.42185	0.525664	100544050
HUNK	NC_015011.2	complement(102372148..102392257)	10.0433	-3.02976	0.525814	100544065
LOC109363678	NC_015021.2	1836729..1842471	3.92687	-11.8096	0.526772	109363678
TLL2	NC_015018.2	complement(15947160..16026774)	4.06144	2.68696	0.526772	100550155
LOC104915807	NW_011119660.1	15..8825	8.84531	2.30274	0.526772	104915807
LOC104915704	NW_011113781.1	complement(7..617)	3.90986	-5.38977	0.530278	104915704
LOC104916646	NW_011188751.1	complement(7..545)	650.499	1.78355	0.533001	104916646
DEPDC7	NC_015015.2	complement(682489..690743)	4.61165	3.78395	0.535025	100545323
KLHL3	NC_015025.2	11947476..11982297	1.6021	-2.81694	0.537312	100539622
F2R	NC_015041.2	complement(22128332..22137566)	12.475	-2.01371	0.537312	100543186
PTGES	NC_015029.2	complement(5500156..5515848)	8.50076	2.47463	0.538377	100547804
TYMS	NC_015013.2	complement(47117650..47126471)	6.12399	3.20555	0.540665	100538828
SLC25A22	NC_015015.2	14950729..14988032	34.0775	1.84443	0.542313	100546248
LOC104909993	NC_015012.2	94720223..94749198	48.4364	-2.22833	0.547177	104909993
LOC104916855	NW_011210994.1	complement(12..543)	1.50718	-49.9635	0.548307	104916855
LOC104915401	NW_011092771.1	complement(456..986)	137.075	2.0234	0.548307	104915401
LOC100543299	NC_015013.2	complement(54921172..54943260)	571.302	-1.8735	0.548307	100543299
LOC116216567	NC_015014.2	complement(35267752..35455989)	10.4413	-2.81603	0.548539	116216567
LOC109365845	NC_015012.2	10958084..11076214	1.60437	76.3366	0.549103	109365845
OTOP2	NC_015030.2	10329562..10348657	2.30275	4.74534	0.549103	100541476
S1PR4	NC_015040.2	1173664..1176503	3.33856	-3.94067	0.549103	100541330
LOC100540365	NC_015011.2	complement(107085121..107130601)	15.0403	2.05162	0.549103	100540365
RETSAT	NW_011216424.1	complement(22465..26022)	51.675	-2.53643	0.549103	100544741
LOC104916650	NW_011188762.1	complement(1540..1997)	431.884	1.79766	0.550714	104916650
C7H2orf69	NC_015017.2	10507624..10511003	6.23163	2.24376	0.552431	100542694
LOC100546961	NC_015017.2	20059427..20070611	6.53153	-4.18751	0.552431	100546961
AQP1	NC_015016.2	650653..668745	598.106	-2.81526	0.552431	100550338
NHLH1	NC_015037.2	558388..564106	1.10575	-8.07473	0.554928	100539230
TIAM2	NC_015012.2	49309359..49477245	127.163	-1.92399	0.554928	100544801
CNP	NC_015039.2	3988771..3992881	36.8914	-1.81125	0.555351	104914621
AGTRAP	NC_015033.2	complement(5207730..5214697)	10.7243	3.69036	0.555904	104914180
LOC109366187	NC_015012.2	68984406..68993558	1.89729	66.8502	0.558596	109366187
CCNJL	NC_015025.2	7072272..7092555	2.87267	3.12341	0.558596	100543325
SLC2A12	NC_015012.2	59273797..59286389	15.6052	-1.85174	0.558596	104909244
RAB4A	NC_015012.2	38888542..38909316	22.1094	-1.71478	0.558596	100541037
LOC104911326	NC_015016.2	3533471..3534867	1.84335	-10.8198	0.561165	104911326
POMGNT2	NC_015016.2	39825729..39855428	4.36632	2.05553	0.562336	100549318
KIF26A	NC_015015.2	49945008..50036534	2.18008	2.50968	0.564583	100551414
LOC104915469	NW_011097028.1	complement(527..1418)	2.96738	13.9541	0.564583	104915469
PRKAG3	NC_015017.2	complement(17770119..17774314)	3.72722	-3.25696	0.564583	100540283
LOC100551358	NC_015019.2	complement(763770..765533)	5.26438	3.38123	0.564583	100551358
GPRC5C	NC_015030.2	complement(7490040..7493421)	5.6838	2.7134	0.564583	100551430
FHOD3	NC_015013.2	29177688..29547772	5.79414	2.28263	0.564583	100543919
SNTB2	NC_015023.2	17549141..17551997	8.06512	-2.39099	0.564583	104913061
STC1	NC_015034.2	261832..271985	10.5044	3.23903	0.564583	100542872
PROX1	NC_015012.2	complement(20295636..20340803)	11.3345	-1.78191	0.564583	100538359
LOC116216632	NC_015014.2	complement(34439515..34439645)	23.5308	-4.66836	0.564583	116216632
LOC100546382	NC_015041.2	50493358..50504537	23.7644	2.25126	0.564583	100546382
LOC100550023	NC_015012.2	50386663..50403507	41.7878	-2.1758	0.564583	100550023
DIO2	NC_015015.2	complement(39643686..39660510)	49.8025	2.7371	0.564583	100547728
LOC116217259	NC_015027.2	complement(3937856..4056393)	65.2341	-1.84419	0.564583	116217259
ACSF2	NC_015030.2	complement(10136659..10172585)	97.5195	1.6908	0.564583	100538703
LOC104912041	NC_015011.2	57786542..57821700	78.0947	-1.87371	0.566412	104912041
LOC100550389	NC_015014.2	44720487..44735581	3.52174	2.22211	0.568108	100550389
LOC104915783	NW_011118118.1	complement(16..1771)	16.0781	-3.65583	0.568108	104915783
DAGLA	NC_015015.2	complement(4708553..4730405)	16.3916	1.74883	0.568108	100550334
CEP70	NC_015017.2	24145495..24155519	23.648	1.82908	0.568108	100551059
KCNK5	NC_015012.2	33829073..33856532	47.7069	-1.71678	0.568108	100548688
LOC104910509	NC_015014.2	3719160..3731159	100.299	1.7765	0.568544	104910509
DACT2	NC_015012.2	40800895..40816265	3.12025	4.05329	0.570982	100545623
LOC104916422	NW_011156402.1	complement(53..671)	4.84456	68.1676	0.571466	104916422
LRRC66	NC_015014.2	45973287..45982692	8.46452	-3.6548	0.571466	104910778
KLF5	NC_015011.2	complement(151665700..151683057)	51.9505	-1.9982	0.571466	100549404
LOC104916191	NC_015011.2	complement(14644753..14654298)	3.11251	-4.99294	0.571662	104916191
HDGFL3	NC_015022.2	complement(10470435..10491034)	57.9986	2.0133	0.571662	100549735
DAPP1	NC_015014.2	39494589..39510426	29.0126	-1.82322	0.571851	100546400
ARAP3	NC_015025.2	complement(1162578..1178478)	4.56577	2.48425	0.572808	100543789
LOC104909458	NC_015012.2	complement(628371..634118)	27.4029	2.24349	0.574035	104909458
RACGAP1	NC_015027.2	11500146..11508350	5.5972	5.38815	0.574193	100542045
LOC100551088	NW_011216153.1	complement(14775..17512)	9.34837	2.86421	0.574193	100551088
ACMSD	NC_015017.2	34266732..34287568	13.5411	2.21839	0.574193	100540076
LOC100540319	NC_015011.2	complement(185968034..185987779)	456.217	-2.04934	0.575294	100540319
CRB2	NC_015029.2	8788012..8850972	5.81561	-2.04175	0.575448	100550306
RHOBTB1	NC_015018.2	complement(8960310..8972892)	1.0416	4.10741	0.577802	100550445
LOC104911969	NC_015018.2	18870661..18877077	10.2609	4.91444	0.578832	104911969
RASA3	NC_015011.2	133202612..133377729	29.1172	1.91208	0.578832	100547617
LOC104910947	NC_015015.2	complement(4667995..4699861)	10.9519	1.95478	0.578935	104910947
CDC20	NC_015020.2	27657592..27662064	11.2729	3.2093	0.579903	100539515
MSANTD3	NC_015013.2	complement(33210312..33214171)	31.5004	1.93909	0.579903	100550026
LOC100547767	NW_011206058.1	1558..5368	67.06	1.74259	0.581971	100547767
ITGB3BP	NC_015020.2	complement(19483479..19506445)	1.56776	5.98267	0.582336	100499425
TLR4	NC_015029.2	3437032..3442665	1.81717	-3.06114	0.582336	100540712
ST6GALNAC5	NC_015020.2	complement(28127492..28149070)	2.54095	-3.73887	0.582336	100540599
LDB3	NC_015018.2	complement(5399939..5519808)	2.70221	-2.73839	0.582336	100546044
DEUP1	NC_015011.2	complement(180649769..180687200)	3.5659	3.67034	0.582336	100549199
HSPG2	NC_015033.2	4295253..4303040	35.0132	1.90866	0.582336	104914203
LRRC8B	NC_015020.2	complement(14432657..14453593)	50.7228	-1.56158	0.582336	100546604
COL4A2	NC_015011.2	135137307..135278419	60.0447	1.93019	0.582336	100548601
LOC104912118	NC_015019.2	complement(1281747..1307737)	15.2392	-2.39199	0.58242	104912118
NOTCH1	NC_015029.2	7635357..7669041	66.5967	-1.74459	0.58242	100546162
ELOVL1	NC_015020.2	complement(27662402..27668502)	77.3947	-1.71154	0.58242	100539668
LOC109364360	NW_011116882.1	7..545	2.78747	71.3966	0.582447	109364360
LOC100546131	NC_015011.2	164581777..164611100	23.6304	-1.94699	0.582447	100546131
LOC104915590	NW_011101316.1	complement(7..872)	3.0306	7.14949	0.582488	104915590
LOC109364403	NW_011120665.1	complement(674..1833)	3.35295	7.48035	0.582488	109364403
CCDC85A	NC_015012.2	complement(1537404..1559875)	1.08294	4.08874	0.584841	100540983
LOC104910209	NC_015013.2	33633194..33660891	24.9632	3.25785	0.586008	104910209
LOC100539008	NC_015029.2	1813634..1819795	104.617	-2.62678	0.586008	100539008
LOC109365686	NC_015011.2	167399289..167400002	2.71847	68.1615	0.587254	109365686
LRRN1	NC_015024.2	17981168..17984753	10.8172	1.91799	0.587367	100540138
BTBD6	NC_015015.2	51983077..51986296	120.274	-1.86448	0.58807	104911260
PRR11	NC_015031.2	8317794..8320607	3.96773	5.09037	0.589234	100550409
TFPI2	NC_015016.2	complement(20470171..20475700)	7.84088	2.75704	0.589234	100545828
ACTA2	NC_015018.2	complement(18636392..18645223)	25.1103	1.8632	0.589234	100549984
C28H1orf116	NC_015038.2	complement(2380732..2387084)	38.8051	1.87774	0.590255	104914486
LOC104909374	NC_015011.2	complement(180823297..180837954)	4.54465	62.2329	0.591032	104909374
LOC104911318	NC_015016.2	complement(1816228..1841608)	5.42847	1.81288	0.591032	104911318
MYRIP	NC_015016.2	complement(42669033..42858344)	31.1516	2.47664	0.591032	100543829
CDCA8	NC_015012.2	complement(3467178..3473502)	40.1072	2.38719	0.591032	104909492
ANOS1	NC_015011.2	123138080..123246908	2.13297	-3.32732	0.59199	100545406
LOC109367194	NC_015014.2	complement(15271484..15276700)	3.67091	6.06752	0.59199	109367194
VEGFD	NC_015011.2	114002257..114034792	8.09171	2.5337	0.59199	100540731
CREB5	NC_015016.2	34461528..34532593	10.4308	2.16751	0.59199	100541001
DES	NC_015017.2	complement(18089810..18094266)	23.2532	1.91103	0.59199	100538429
LOC116217502	NC_015040.2	2322414..2322520	101.014	-3.70429	0.59199	116217502
LOC109367583	NC_015014.2	complement(59154226..59158673)	2.64083	-3.4888	0.598921	109367583
LOC104910223	NC_015013.2	36763603..36770739	27.5214	-1.92031	0.598921	104910223
GTF3A	NC_015011.2	complement(168385481..168389534)	36.3914	1.90836	0.599498	109365382
NOS2	NC_015031.2	complement(6378494..6412200)	16.1764	-1.68956	0.601516	692136
UNG	NC_015027.2	6724657..6729035	16.233	2.15336	0.601516	100549740
LOC116217480	NC_015039.2	complement(690092..691438)	41.4197	-2.04085	0.601516	116217480
PLS1	NC_015021.2	3672235..3710705	102.876	-2.06727	0.601516	100541258
LOC100547689	NC_015021.2	complement(1066887..1080996)	1.61399	-6.3742	0.60192	100547689
DUSP10	NC_015012.2	17323084..17345841	10.361	2.04267	0.602037	100546942
RNF144B	NC_015013.2	complement(6427964..6474787)	8.30947	2.50859	0.60337	100547468
CABLES1	NC_015013.2	48091265..48126208	41.2791	-1.68839	0.60337	104910290
DTD1	NC_015012.2	complement(10581105..10592515)	67.1731	1.76362	0.60337	100548585
GALNT2	NC_015012.2	39214443..39257831	90.7773	1.61702	0.60337	100542831
LOC100539229	NC_015041.2	58929945..58944869	4.79613	2.66554	0.605227	100539229
LOC100544848	NC_015011.2	46352657..46353021	15.8477	3.4774	0.605227	100544848
NIPAL1	NC_015014.2	complement(45593385..45602139)	3.40468	-2.77557	0.606168	100545108
LUZP2	NC_015015.2	complement(3026989..3144031)	2.11823	4.17927	0.60639	100548851
RSPH14	NC_015027.2	7370332..7377829	2.49099	-4.4138	0.60639	100540142
CENPO	NC_015012.2	complement(104282148..104287970)	3.5929	3.68843	0.60639	100538621
FOXM1	NC_015011.2	complement(74117887..74129378)	5.38289	2.94333	0.60639	100540784
MSMP	NC_015041.2	7952539..7957910	8.30421	-1.86687	0.60639	100538762
BPHL	NC_015013.2	complement(12382782..12397674)	9.41614	3.68217	0.60639	100541962
CENPN	NC_015023.2	12556493..12564271	9.88401	2.22234	0.60639	100547846
PDPN	NC_015033.2	complement(5586392..5600922)	10.0487	2.71585	0.60639	100541426
MUC	NC_015015.2	complement(13898872..13906657)	13.8882	-3.32324	0.60639	723979
GRB10	NC_015013.2	complement(27702616..27805837)	17.5806	1.72541	0.60639	100542734
EIF2B4	NC_015012.2	103374482..103379132	24.6191	1.86665	0.60639	100547315
GGCT	NC_015016.2	39942361..39948478	36.6208	1.85739	0.60639	100550241
LMCD1	NC_015024.2	18873990..18887579	37.3044	1.61652	0.60639	100543992
PRIM1	NC_015013.2	93195691..93197822	43.2387	1.88085	0.60639	100544596
ANO5	NC_015015.2	complement(3436874..3487088)	57.7104	1.76908	0.60639	100549161
ARHGEF7	NC_015011.2	135567540..135636521	64.4102	1.6971	0.60639	100538686
LOC104910217	NC_015013.2	complement(36989426..37009321)	73.0388	-1.68386	0.60639	104910217
LOC109365383	NC_015011.2	173742568..173745833	237.698	1.76307	0.60639	109365383
GSN	NC_015029.2	8232203..8256543	924.165	-2.12286	0.60639	100547544
ZBTB16	NC_015036.2	complement(4541445..4613564)	12.7423	-2.52579	0.607641	100541579
LOXL3	NC_015015.2	complement(56208622..56219328)	22.5367	2.08874	0.611587	100538681
LOC104911688	NC_015017.2	18060799..18061812	3.95065	4.68017	0.61215	104911688
LOC116217491	NC_015039.2	complement(3339698..3339829)	18.0538	-6.51617	0.61215	116217491
C4H4orf47	NC_015014.2	40424209..40441396	22.0538	1.95786	0.614562	100548850
LOC104913844	NC_015031.2	complement(108911..113910)	1.92174	6.80353	0.617318	104913844
CD44	NC_015015.2	18033059..18086650	18.3875	1.79442	0.6174	100544179
GYG1	NC_015021.2	complement(23663104..23679607)	61.1727	-1.80803	0.6174	100549941
LOC100541200	NC_015015.2	complement(9992359..10011347)	42.9879	-1.80366	0.618432	100541200
LOC104910075	NC_015013.2	568392..571128	59.993	1.89753	0.618432	104910075
SLC16A12	NC_015018.2	complement(18768987..18798190)	57.9976	-1.6556	0.620529	100551371
DSE	NC_015012.2	complement(66250777..66275112)	115.817	-2.1381	0.620529	100539595
TNFRSF11A	NC_015013.2	complement(14259290..14278697)	19.8541	1.75159	0.620569	100545473
NHSL1	NC_015012.2	50598156..50608010	83.0199	1.70624	0.620569	100550177
GDF11	NW_011126156.1	7..6214	1.0953	58.4363	0.620577	100551086
DHDH	NW_011138801.1	complement(44734..47258)	2.34004	-3.62706	0.623078	104916162
LOC100540132	NC_015020.2	complement(28269515..28304939)	5.62797	-3.41323	0.623078	100540132
PPFIA2	NC_015011.2	complement(39586361..39630091)	7.3322	-3.65153	0.623078	100541030
GPR89B	NC_015011.2	89350862..89368956	74.0944	-1.63326	0.623078	100541590
NID1	NC_015012.2	36755503..36792180	284.97	2.15843	0.623178	100549968
LOC100547559	NW_011217707.1	16893..29276	1.40274	2.47299	0.623233	100547559
PJA2	NC_015041.2	42453425..42488465	132.491	-1.70015	0.623233	104915173
LOC109364176	NW_011097715.1	complement(76..1388)	6.77109	9.09035	0.623892	109364176
LOC100548270	NC_015011.2	54191504..54208249	42.8052	-1.69905	0.623892	100548270
FKBP1B	NC_015012.2	103081002..103124064	43.0581	1.84733	0.623892	100544226
C1QTNF2	NC_015025.2	7058865..7066576	1.69658	3.55804	0.624926	100548305
CLDN8	NC_015011.2	complement(102022849..102023616)	4.37147	-7.32082	0.624926	100540364
GEM	NC_015013.2	complement(70886252..70894671)	57.0522	2.08028	0.624926	100544127
LOC109364662	NC_015011.2	complement(41171156..41178137)	2.33416	12.3831	0.62665	109364662
LOC104911959	NC_015018.2	17215792..17220169	17.2677	3.78795	0.628568	104911959
RAD54B	NC_015013.2	complement(70926275..70987920)	2.93869	2.61717	0.628664	100544281
B4GALT6	NC_015013.2	complement(54720118..54735415)	2.75589	3.91292	0.629995	100544705
LOC104916315	NW_011146640.1	complement(1258..4796)	1.24711	60.2578	0.631534	104916315
LOC109367330	NC_015014.2	40512823..40518265	4.03948	6.26912	0.631534	109367330
LOC104911021	NC_015015.2	complement(12038686..12040913)	6.24341	3.76172	0.631534	104911021
TOX	NC_015013.2	complement(57269834..57375994)	7.53788	2.47722	0.631534	100539809
CDK1	NC_015018.2	8972877..8979655	15.2343	3.89109	0.631534	100549676
LOC104910660	NC_015014.2	28646348..28665486	38.4751	1.68693	0.631534	104910660
LOC104909217	NC_015011.2	complement(74779302..74823018)	41.253	-1.7688	0.631534	104909217
MNS1	NC_015022.2	3670795..3688741	41.29	1.79608	0.631534	100546566
LOC100540985	NW_011115750.1	1402..11767	49.9034	2.15509	0.631534	100540985
LOC100544485	NC_015011.2	174395863..174402484	90.1538	-2.01141	0.631534	100544485
LOC109363990	NC_015041.2	33879295..33883911	2.8387	57.0281	0.631788	109363990
MMEL1	NC_015033.2	3882201..3915881	2.77562	-2.16999	0.633443	100549748
MSMO1	NC_015014.2	3851934..3858603	105.511	-1.90431	0.634321	100550538
LOC104915844	NW_011121781.1	7..1498	38.5484	1.92968	0.635628	104915844
LOC104915861	NW_011122947.1	27..2070	134.053	1.86648	0.635628	104915861
NLGN3	NC_015019.2	complement(705433..724013)	1.07198	3.24036	0.636741	100551203
LOC104912354	NC_015020.2	complement(13059260..13070396)	1.31963	-4.38359	0.636741	104912354
FANCA	NC_015023.2	complement(17655685..17677482)	2.56037	3.87028	0.636741	100542389
DTL	NC_015012.2	complement(21024157..21047487)	3.05248	3.33174	0.636741	100540679
LOC100543547	NC_015039.2	2134516..2142485	4.5567	-3.46254	0.636741	100543547
TMEM150A	NC_015018.2	16305077..16310354	13.3159	-2.23278	0.636741	100538430
LOC109368389	NC_015016.2	complement(17551100..17557270)	15.6571	2.53019	0.636741	109368389
LOC104914172	NC_015033.2	4265469..4268235	17.3284	2.3784	0.636741	104914172
CLPB	NC_015011.2	complement(190422322..190437301)	20.5892	1.89571	0.636741	104909448
KANK3	NC_015040.2	773775..779629	26.3506	1.73702	0.636741	100538765
LOC100541119	NC_015032.2	complement(5534549..5539285)	32.5293	1.88747	0.636741	100541119
TMTC1	NC_015011.2	62288204..62336810	67.3415	-1.64939	0.636741	100542415
TNFRSF18	NC_015033.2	2775729..2780081	77.372	-2.67494	0.636741	100542401
CLDN1	NC_015021.2	13219911..13230323	517.962	-1.84243	0.636741	100549221
MFSD13A	NC_015018.2	22505974..22518365	58.6773	-1.7077	0.637385	100538943
LOC116217447	NC_015035.2	complement(4458073..4458215)	19.672	-4.14425	0.637597	116217447
LOC109369825	NC_015023.2	13867285..13872038	1.60555	4.94882	0.637785	109369825
LOC116216479	NC_015013.2	68459477..68476198	1.96443	-2.33903	0.637785	116216479
SEMA4G	NC_015018.2	complement(22439474..22449563)	54.1011	1.64001	0.637785	100538634
CCND3	NC_015038.2	complement(4760853..4804854)	66.6817	1.67919	0.637785	100546832
FANCL	NC_015012.2	2021873..2050426	1.97704	4.94722	0.63827	100540678
LOC104916885	NW_011211749.1	complement(153..2458)	3.93963	8.45539	0.63827	104916885
PPFIBP2	NC_015015.2	9959379..10003431	8.06051	-1.90049	0.64076	100541048
LOC104913694	NC_015011.2	87385379..87391223	9.90835	-2.3439	0.64076	104913694
ASPM	NC_015020.2	complement(8850696..8879567)	10.5253	3.00659	0.64076	100542021
PLD1	NC_015021.2	19219215..19265001	18.5589	1.85256	0.64076	100547741
LOC109369139	NC_015020.2	complement(2365054..2365368)	3.49902	54.6025	0.641875	109369139
FBXO32	NC_015013.2	complement(82302576..82327111)	19.5941	-1.71824	0.641875	100545476
LOC100543214	NC_015020.2	2816215..2837429	1.40974	-2.7616	0.642639	100543214
LOC109369120	NC_015011.2	complement(7893875..7896279)	3.72322	3.72398	0.642738	109369120
LOC104917525	NC_015011.2	164622566..164646336	16.9154	-2.0102	0.642738	104917525
MTHFR	NC_015033.2	5177924..5188521	20.1837	2.1647	0.642738	100543073
PCDH19	NC_015019.2	5232527..5283399	2.06275	3.25537	0.64322	100539615
LOC104916694	NW_011192062.1	complement(167..2013)	5.1749	-3.42112	0.64322	104916694
LOC100545334	NC_015020.2	complement(10037602..10046337)	8.41807	-2.38799	0.64322	100545334
LOC104911879	NC_015018.2	complement(4599424..4600498)	10.0502	-3.65554	0.64322	104911879
LOC100542110	NC_015011.2	62578869..62601810	15.751	-1.7507	0.64322	100542110
PPP1R16B	NC_015032.2	4324916..4373878	19.7609	-1.58393	0.64322	100545290
TTC6	NC_015015.2	36227798..36296305	25.3157	-1.75564	0.64322	100538424
TAGLN	NC_015036.2	5271107..5273582	32.8298	2.67726	0.64322	100548009
STXBP5	NC_015012.2	46014151..46118392	45.0483	-1.70653	0.64322	100540477
AXIN2	NC_015030.2	complement(5981865..6004235)	91.6166	1.7389	0.64322	100541268
LOC109365868	NC_015012.2	13403449..13429780	2.58349	4.93926	0.643345	109365868
TRAPPC3L	NC_015012.2	66291823..66314730	2.90085	4.79515	0.643345	100539287
LOC100543947	NC_015026.2	727845..807423	9.22852	-1.83794	0.643345	100543947
LOC100551192	NC_015011.2	complement(81156720..81167588)	265.754	-1.83933	0.643345	100551192
LOC116217460	NC_015036.2	3141713..3141809	36.1783	-4.47345	0.645959	116217460
LOC100550421	NC_015011.2	37196646..37205253	150.212	-1.67689	0.645959	100550421
PLCXD1	NC_015011.2	complement(125501911..125512001)	9.6296	2.77512	0.646217	100548124
SMOC2	NC_015012.2	complement(40564894..40722601)	16.6256	1.9008	0.646217	100544854
DNAJB5	NC_015041.2	7743995..7756210	1.68205	3.43284	0.647025	100550367
LOC109369997	NC_015025.2	550981..561757	55.2517	1.59056	0.648653	109369997
UNC5B	NC_015018.2	complement(10766522..10795387)	2.18227	3.38749	0.648669	100544759
PROKR1	NC_015012.2	5646697..5655482	4.85246	2.84371	0.648669	100550224
LOC100539660	NC_015016.2	complement(20789242..20798750)	5.09232	2.02918	0.648809	100539660
LOC109370309	NC_015027.2	3215039..3238964	1.49105	61.7954	0.648888	109370309
SLC16A3	NC_015030.2	complement(5232453..5238031)	45.3094	-2.38803	0.650192	100542493
LOC109364007	NC_015041.2	complement(37177987..37181807)	1.50977	-3.47937	0.651465	109364007
CORO2B	NC_015022.2	18469022..18494208	1.71745	4.52449	0.652395	100547380
LOC104913134	NC_015024.2	4102909..4106653	4.04585	4.92145	0.655488	104913134
LOC109368641	NC_015017.2	31454573..31456288	4.81467	-7.20336	0.655488	109368641
RXRA	NC_015029.2	7125899..7182350	8.7136	2.19655	0.655488	100545391
LOC100538897	NC_015020.2	4594268..4661360	12.5422	-2.55154	0.655488	100538897
LOC104915462	NW_011096345.1	complement(476..2233)	14.1274	2.21758	0.655488	104915462
LOC109366083	NC_015012.2	complement(52522670..52533645)	55.4117	1.86727	0.655488	109366083
LAPTM5	NC_015035.2	complement(299682..314557)	87.7439	1.91122	0.655488	100539631
LOC104917072	NW_011215806.1	complement(342..1783)	29.0659	2.48058	0.656487	104917072
AGPAT4	NC_015012.2	44102043..44171846	118.282	-1.67072	0.656507	100548232
ACSS2	NC_015032.2	complement(2045498..2076254)	10.6557	2.21504	0.656917	100542964
CASTOR2	NC_015031.2	3153832..3173842	8.50537	2.37336	0.657135	100539418
ST6GALNAC2	NC_015030.2	4211474..4217868	80.1146	-1.72154	0.657135	100549285
RAP2B	NC_015021.2	complement(23058704..23059258)	33.5637	2.22597	0.657813	100547795
CRYZ	NC_015020.2	complement(17644558..17650751)	37.9862	1.67556	0.657979	100542438
LOC104912302	NC_015020.2	complement(7848451..7854448)	1.10696	-6.69119	0.658535	104912302
LOC100549991	NC_015023.2	15051470..15060407	1.67031	4.77846	0.658847	100549991
IQCM	NC_015014.2	complement(12234018..12311162)	3.08232	3.55969	0.658847	104910555
LOC104916834	NW_011210612.1	complement(20072..23562)	6.47055	-2.18969	0.658847	104916834
SHISAL2A	NC_015020.2	22858399..22870999	7.192	-4.61149	0.658847	104912444
TMEM170B	NC_015013.2	complement(9119447..9166094)	11.6697	-1.87838	0.658847	100551407
LOC109370152	NC_015011.2	complement(102406616..102410957)	12.2913	-1.97628	0.658847	109370152
TRAK2	NC_015017.2	complement(10947553..10978185)	17.5458	1.74991	0.658847	100550188
LOC100551422	NC_015020.2	5181094..5195559	21.8414	-1.8042	0.658847	100551422
EGLN3	NC_015015.2	complement(34736905..34844379)	23.9461	-2.12465	0.658847	100550799
THEMIS	NC_015012.2	56598496..56605436	43.6555	1.66764	0.658847	100546083
LOC109365416	NC_015011.2	complement(167130189..167132912)	100.508	-1.61832	0.658847	109365416
LOC109370402	NC_015028.2	complement(239453..244904)	4.17291	2.48171	0.659525	109370402
LOC104910163	NC_015013.2	complement(25915987..25918321)	1.57597	7.45126	0.659814	104910163
SEMA4C	NW_011216153.1	complement(118720..121920)	12.8083	-2.59628	0.659952	104917087
CHADL	NC_015011.2	48037613..48044635	290.71	-1.88859	0.660629	100546327
LOC100550954	NW_011116857.1	6..1714	8.37601	2.83804	0.661059	100550954
ST8SIA2	NC_015022.2	13747290..13771801	1.91413	4.03004	0.662051	100538537
SMTN	NC_015027.2	10409810..10418253	5.56581	2.35087	0.662196	100545958
MCTP1	NC_015041.2	51825605..52044651	3.73362	-2.31047	0.663477	104915250
IKZF2	NC_015017.2	3551838..3659622	52.5401	-1.60036	0.66406	100538840
LOC100539847	NC_015041.2	complement(58670383..58671735)	2.8303	3.59167	0.665605	100539847
LOC116216678	NC_015015.2	34452917..34469214	1.49441	4.28349	0.666294	116216678
LOC104914786	NC_015041.2	complement(7705016..7709280)	2.73606	3.1957	0.666294	104914786
WDR86	NC_015016.2	complement(6143752..6163673)	27.6232	-1.65315	0.666294	100544867
SLC1A3	NC_015041.2	9948796..10011130	30.4274	2.27423	0.666294	100543544
CLPX	NC_015022.2	16993213..17012677	114.053	1.56491	0.666294	100540959
PDLIM4	NC_015025.2	16169632..16202812	287.267	-1.59576	0.666294	100549229
SDR16C5	NC_015013.2	complement(56403221..56416110)	40.6697	1.61542	0.667228	100538468
CCNO	NW_011203967.1	4..964	5.30301	3.77107	0.667971	104916762
LOC100541947	NC_015039.2	complement(1068945..1070715)	99.1976	-1.82216	0.667971	100541947
NMBR	NC_015012.2	51862740..51867142	1.34126	6.26797	0.66898	100548945
KCTD14	NC_015011.2	183413146..183416976	42.9259	1.7843	0.66898	100542623
LOC100549193	NC_015011.2	53686308..53710358	6.42462	-2.85022	0.669675	100549193
LOC104909279	NC_015020.2	complement(6202079..6207687)	18.9503	2.01214	0.670154	104909279
SHROOM3	NC_015014.2	complement(17221424..17250850)	544.806	-2.08933	0.670154	100541553
CLCN2	NC_015021.2	complement(15203731..15217714)	52.6533	-1.71767	0.670528	100544723
LOC116217093	NC_015022.2	10289575..10292828	18.6515	-2.03006	0.671106	116217093
PDGFRB	NC_015025.2	13167974..13185675	40.7904	2.07042	0.671106	100550611
TRPM2	NC_015021.2	complement(8982724..8997417)	47.6914	1.74976	0.671106	100544662
SETD7	NC_015014.2	complement(8967274..8986481)	23.56	1.75937	0.673083	100541967
HES1	NC_015021.2	complement(1295309..1297042)	237.416	1.67105	0.673083	104912623
CDCA3	NC_015011.2	complement(75549843..75551389)	4.53343	6.22069	0.673777	104913114
SNTA1	NC_015032.2	2406983..2409073	36.7017	2.35391	0.673777	104913983
CHST12	NC_015026.2	10367391..10371440	95.9552	1.65173	0.675544	100548662
LOC104909952	NC_015012.2	89716706..89760226	5.44858	-2.49166	0.675769	104909952
LOC104914815	NC_015041.2	complement(8226144..8233720)	14.0951	-2.48972	0.675769	104914815
LOC104914992	NC_015041.2	24113416..24116692	8.69256	-2.35197	0.677708	104914992
SORCS2	NC_015014.2	63123687..63191767	8.08521	1.85581	0.678313	100538730
CASC3	NW_011126185.1	complement(26727..35549)	91.8246	1.59173	0.679659	100540251
LOC100543387	NC_015035.2	2785728..2793323	7.37602	2.23436	0.680205	100543387
LIN7A	NC_015011.2	complement(39410060..39463112)	1.24968	2.67015	0.682517	100540728
LOC104910256	NC_015013.2	complement(43067592..43085886)	3.60471	5.49656	0.682517	104910256
CDK5R1	NW_011138755.1	7..737	4.20654	-4.69183	0.682517	104916156
LOC109365508	NC_015011.2	187202591..187205478	4.33028	2.41685	0.682517	109365508
CENPE	NC_015014.2	complement(40384702..40423949)	12.1446	3.3117	0.682517	100548542
LOC104912665	NC_015021.2	complement(14280502..14285907)	37.1475	-2.32199	0.682517	104912665
LOC104910121	NC_015013.2	12380221..12384580	87.5298	1.63158	0.683103	104910121
LOC100545745	NC_015022.2	1598957..1601452	159.187	1.68423	0.683103	100545745
NCS1	NC_015029.2	5700028..5703744	4.52882	3.56549	0.683255	100550101
LOC100549426	NC_015020.2	20026570..20077128	61.3878	1.7715	0.683255	100549426
LOC104910999	NC_015015.2	complement(6871478..6873433)	2.37369	4.51436	0.683993	104910999
LOC109370248	NC_015026.2	complement(10658962..10674398)	17.3842	-1.73947	0.684784	109370248
LOC104914480	NC_015038.2	complement(2171202..2184522)	19.7909	-1.71462	0.685313	104914480
NUSAP1	NC_015015.2	21298718..21311555	11.6254	2.67571	0.686133	100550852
DPT	NC_015011.2	81923532..81950628	70.8533	1.76634	0.686133	100540516
GRAMD1B	NC_015036.2	complement(2965215..3075843)	60.2905	-1.88422	0.686804	100540507
LOC104910264	NC_015013.2	44272225..44292248	3.4004	2.76735	0.687706	104910264
LOC109369350	NC_015020.2	complement(27681385..27695108)	4.15766	-7.17295	0.688389	109369350
HADH	NC_015014.2	complement(28813923..28827850)	167.231	1.58465	0.688389	100542994
PLLP	NC_015023.2	10401687..10404004	2.45362	4.99548	0.689702	100548968
LOC104915835	NW_011120780.1	complement(352..931)	22.5397	2.43629	0.691069	104915835
LOC104913141	NC_015024.2	complement(2822077..2824108)	9.51029	2.29428	0.692112	104913141
AP3M2	NC_015034.2	2698918..2707650	23.0524	1.76308	0.692112	100542250
OSBPL5	NC_015015.2	11485255..11535430	107.187	-1.50131	0.692112	100539452
PPIL2	NC_015027.2	complement(617516..675587)	477.607	-1.71967	0.692112	100544151
STRBP	NC_015029.2	complement(8724906..8787909)	61.0279	-1.70891	0.693269	100548769
PALM	NC_015040.2	2376844..2387141	5.97351	2.142	0.693938	100540928
LOC109369470	NC_015021.2	10455210..10457566	13.9963	2.3867	0.693938	109369470
EMCN	NC_015014.2	complement(39571684..39620492)	2.3379	3.38222	0.694471	100546855
INTU	NC_015014.2	13872167..13912241	7.65315	1.9605	0.694471	100540530
LOC104916647	NW_011188752.1	23..674	42.4682	2.0513	0.694471	104916647
SLC10A4	NC_015014.2	complement(45723449..45725164)	24.8696	1.91824	0.694575	100544493
CHRNA10	NC_015011.2	189325714..189332462	1.75529	-3.64016	0.695155	104909428
AK5	NC_015020.2	complement(28187819..28226946)	4.48905	-3.07871	0.6952	104912513
LOC109369319	NC_015020.2	22596644..22618354	2.9921	53.7036	0.697179	109369319
LOC109368203	NC_015016.2	complement(24426667..24428679)	3.53364	-3.4142	0.697179	109368203
IGSF9	NC_015037.2	complement(1061857..1078658)	51.168	1.61558	0.697179	104914436
MYB	NC_015012.2	complement(54526235..54550508)	118.386	-1.68246	0.697179	100540111
BCAP29	NC_015011.2	10947344..10961189	123.921	-1.75892	0.697179	100547399
PLOD1	NC_015033.2	complement(5317458..5333599)	527.698	1.80697	0.697179	100542606
NDNF	NC_015014.2	33584886..33589389	1.42746	-3.29216	0.698436	100548390
MGMT	NC_015018.2	34647145..34682935	13.0073	-2.08449	0.698436	100547067
PHACTR2	NC_015012.2	complement(52559496..52594416)	64.7376	1.72865	0.698513	100547718
LMNB2	NC_015040.2	complement(534724..558617)	104.107	1.61941	0.699158	100551283
LOC104912500	NC_015020.2	complement(23116157..23128412)	1.80687	-3.26934	0.699485	104912500
RGMA	NC_015022.2	complement(13918799..13924719)	6.93723	2.129	0.699485	100538691
RIMS1	NC_015012.2	complement(80723647..80912263)	12.4668	-1.69205	0.699485	100550329
LOC104914482	NC_015038.2	2287332..2289541	15.0926	-2.57412	0.699485	104914482
LOC116216346	NC_015012.2	complement(66104993..66109735)	22.4451	-1.76731	0.699485	116216346
CEP83	NC_015011.2	complement(43502216..43524582)	41.144	1.63433	0.699485	100546014
PTPRS	NC_015040.2	4303493..4393308	43.2069	1.60241	0.699485	100551029
RIPK2	NC_015013.2	69870730..69890009	63.7928	-1.73017	0.699485	100541245
LOC104914730	NC_015041.2	226156..236994	164.658	-1.57038	0.699485	104914730
LAMA4	NC_015012.2	64363656..64407261	66.8195	1.83894	0.700073	100541748
LOC104916060	NW_011132832.1	complement(18..595)	5.99103	-4.45277	0.700532	104916060
LOC104915513	NW_011099031.1	53..1993	9.52728	-3.85736	0.700532	104915513
LOC100541795	NW_011139103.1	24094..25374	12.3431	2.37077	0.700532	100541795
LOC100540302	NC_015033.2	3204710..3217202	66.5237	-1.70992	0.700532	100540302
LOC104915677	NW_011111610.1	5..1084	3.50421	3.73743	0.701149	104915677
LOC100544288	NC_015016.2	17134791..17163930	3.69633	-3.30425	0.701149	100544288
LOC104913177	NC_015024.2	complement(12091351..12102679)	4.78116	-2.87062	0.701149	104913177
FUT9	NC_015012.2	complement(71855192..71883917)	11.6989	2.44619	0.701149	100538515
LIMCH1	NC_015014.2	complement(48089686..48194311)	130.754	-1.90573	0.701149	100547878
ACSS3	NC_015011.2	39503482..39583511	2.66282	2.79516	0.702593	100540880
DCHS1	NW_011198540.1	complement(16259..63256)	4.89585	1.90841	0.702761	100551201
LOC104914987	NC_015041.2	complement(23872123..23883374)	105.303	-1.54674	0.702761	104914987
HPS3	NC_015021.2	complement(23632478..23651559)	122.204	-1.7198	0.702761	100549787
LOC104917584	NC_015011.2	complement(171558627..171593592)	141.711	-1.87238	0.702761	104917584
PEAK1	NC_015022.2	8244687..8280195	51.0653	1.69347	0.703235	100548046
SYT16	NC_015015.2	complement(53060493..53171240)	23.7124	-1.99743	0.704242	100545112
LOC116217027	NC_015020.2	complement(13808771..13808854)	67.2568	-3.13645	0.704525	116217027
CSAD	NW_011212219.1	complement(61765..64572)	9.22928	2.47337	0.704895	100547396
LOC104916973	NW_011213435.1	6..458	58.8127	2.096	0.704895	104916973
LOC104914487	NC_015011.2	complement(107912196..107935860)	1.967	-4.03013	0.706772	104914487
LOC116217003	NC_015020.2	4551875..4593672	7.21987	-3.73911	0.706772	116217003
LOC109365137	NW_011216787.1	4..1380	8.63946	2.27567	0.706772	109365137
OTUD7A	NC_015022.2	5829791..5879144	65.5191	-1.84913	0.706772	100540957
LOC104917591	NC_015011.2	175878846..175896463	1.47836	2.79923	0.709114	104917591
PTPN7	NC_015038.2	complement(748905..756805)	5.89243	-2.36389	0.709352	100548062
GDA	NC_015041.2	32627235..32636008	6.95871	2.06838	0.709352	100542196
LOC104914674	NC_015040.2	1723902..1728547	1.51791	-3.72485	0.70937	104914674
LOC100539384	NW_011118163.1	complement(18771..19535)	96.7689	-1.79275	0.70937	100539384
OBSCN	NC_015016.2	complement(1638317..1808787)	1.48167	1.77444	0.711374	100548956
LOC100549062	NC_015017.2	24706414..24849955	2.28575	2.69097	0.711374	100549062
CDK3	NC_015030.2	complement(5526712..5532888)	5.6942	-2.18077	0.711374	100539881
LOC109367327	NC_015014.2	complement(40236917..40241908)	9.97252	-1.93094	0.711374	109367327
CLDN5	NW_011211458.1	7..752	20.67	-2.2687	0.711374	104916873
LRRC17	NC_015011.2	12865762..12880558	44.7403	1.80156	0.711374	100543703
LOC104910367	NC_015013.2	62408202..62434125	1.94585	-4.28717	0.7115	104910367
NDRG4	NC_015023.2	10004643..10017183	4.84982	2.27253	0.7115	100549891
EXOG	NC_015016.2	complement(5642892..5661758)	45.7666	1.76561	0.7115	100543931
CACUL1	NC_015018.2	complement(32659418..32694952)	45.803	1.5282	0.7115	100538431
LOC104916307	NW_011145652.1	151..444	242.356	1.77025	0.7115	104916307
USP12	NC_015011.2	168265518..168296551	13.3985	2.06927	0.712083	100543039
PHOSPHO1	NC_015039.2	2657035..2662531	1.24021	4.5345	0.712682	100547041
HOXB9	NW_011211293.1	complement(21..1007)	2.31403	6.07283	0.712682	100549032
CD93	NC_015012.2	358284..361903	2.7695	2.7434	0.712682	104909487
ARHGAP19	NC_015018.2	21727219..21741724	4.07197	2.81918	0.712682	100549627
LOC100549178	NC_015029.2	5515229..5520891	4.13091	3.75929	0.712682	100549178
WDR90	NC_015026.2	517832..548517	4.1756	1.99818	0.712682	100546572
LOC104913872	NC_015031.2	complement(4635809..4639231)	5.45332	2.28979	0.712682	104913872
LOC100543264	NC_015025.2	13023651..13039403	34.7448	1.50125	0.712682	100543264
WDR75	NC_015017.2	6955150..6971811	37.2649	1.65769	0.712682	100543471
CIZ1	NC_015029.2	4970849..4994008	43.0508	1.76153	0.712682	100542142
LOC104916915	NW_011212390.1	4..423	142.692	1.78081	0.712682	104916915
SPIRE2	NC_015023.2	17648743..17654278	6.09244	-2.00704	0.713598	100546107
LOC104910954	NC_015015.2	complement(5096588..5100614)	10.1483	2.75245	0.713648	104910954
LOC100548146	NC_015020.2	15845332..15866983	14.5321	-1.63133	0.713648	100548146
LOC104915875	NW_011123050.1	complement(14..1236)	44.4488	2.16542	0.713648	104915875
ENDOD1	NC_015011.2	complement(180568116..180577043)	123.541	-1.57924	0.714265	100547205
LOC104916298	NW_011145490.1	6..614	53.8696	2.12224	0.71436	104916298
LOC104914620	NC_015039.2	complement(3984120..3988528)	2.97888	-2.82736	0.714913	104914620
LOC100548792	NC_015012.2	79437540..79475493	2.27801	2.40517	0.715916	100548792
MT2A	NC_015023.2	11748654..11750011	8.7749	3.45755	0.715916	678662
IMPDH2	NC_015024.2	11279538..11290662	125.796	1.52439	0.715916	100544770
SLC25A44	NW_011191827.1	67..1428	12.596	2.19958	0.716063	100540779
LOC100543189	NC_015021.2	complement(9316436..9330551)	2.33018	3.2266	0.716289	100543189
B3GALT5	NC_015011.2	105582666..105610563	2.62978	-3.24231	0.717486	100546019
CCDC113	NC_015023.2	10049337..10055509	14.8499	-1.8993	0.717486	100543990
RAB43	NC_015024.2	complement(4725564..4737481)	49.4794	1.73335	0.717486	104913180
LOC104909959	NC_015012.2	86712912..86735565	2.625	7.45448	0.719837	104909959
DDX24	NC_015015.2	complement(44591179..44609729)	22.7417	1.6374	0.719837	100544239
LOC104914955	NC_015041.2	21143761..21145127	9.94858	-2.98235	0.719924	104914955
PDE1C	NC_015016.2	46726540..47038190	7.1782	1.81571	0.722269	100538478
ZNF750	NC_015030.2	3218269..3227074	3.22538	-3.50958	0.723269	104913750
SCARF2	NC_015027.2	complement(10304824..10315393)	5.8972	2.38448	0.724035	100547900
LOC104912663	NC_015021.2	14254509..14268867	1.13875	-2.83946	0.725204	104912663
SPAG5	NC_015031.2	complement(74250..75170)	9.33952	3.03752	0.725204	104913843
PTGR1	NC_015041.2	59582152..59591356	14.1701	-2.2258	0.725204	100540778
C4H4orf46	NC_015014.2	complement(2024718..2027051)	17.2754	1.98726	0.725204	104910505
NUP58	NC_015011.2	complement(167569449..167590348)	19.6042	1.71796	0.725204	104917537
LOXL2	NC_015034.2	192978..225824	20.6789	1.88815	0.725204	100543026
LOC104916404	NW_011153456.1	29..520	31.9712	2.17286	0.725204	104916404
LOC104910479	NC_015013.2	88155383..88162336	36.233	-1.92148	0.725204	104910479
LOC100549758	NC_015011.2	57740406..57761118	57.0205	-1.47875	0.725204	100549758
SEMA4D	NC_015041.2	complement(39677133..39692722)	88.2087	-1.58313	0.725204	100548776
ARHGEF16	NC_015033.2	complement(997926..1005770)	110.084	1.66228	0.725204	100549290
LOC104915156	NC_015041.2	complement(41033574..41038439)	113.501	1.66834	0.725204	104915156
LOC100545141	NC_015040.2	1813334..1817410	373.507	1.58268	0.725204	100545141
LOC109366353	NC_015012.2	complement(109056814..109057822)	4107.15	2.27049	0.725204	109366353
FLT4	NC_015025.2	13079009..13110943	5.08005	2.39297	0.725432	100543111
LYN	NC_015013.2	56230489..56278355	82.8688	-1.59567	0.725737	100550537
PRC1	NC_015022.2	complement(19314182..19319853)	13.0247	2.03153	0.726009	100539156
LOC100545319	NC_015013.2	complement(61400220..61434327)	2.2818	-3.10976	0.726997	100545319
LOC104911699	NC_015011.2	57720888..57730496	55.7092	-1.53355	0.726997	104911699
HARBI1	NC_015015.2	22342599..22345851	11.8042	2.02622	0.727525	100549467
CTSS	NC_015037.2	complement(1116587..1121172)	104.753	-1.62789	0.729213	104914438
LOC116216962	NC_015019.2	complement(2978581..2978744)	62.3222	-2.71574	0.733353	116216962
LOC104913550	NC_015027.2	complement(7161702..7180682)	74.1803	-1.52718	0.737757	104913550
LOC104911585	NC_015016.2	complement(47633988..47652028)	7.41646	-1.92169	0.739168	104911585
HAUS1	NC_015041.2	complement(1960230..1968900)	6.15063	3.13029	0.741355	100545611
LOC104916789	NW_011209944.1	19..1316	22.9915	-2.75837	0.741355	104916789
LOC100544252	NC_015025.2	1071458..1100125	33.2944	1.56659	0.741355	100544252
LHFPL6	NC_015011.2	complement(159925842..160059965)	16.0166	2.181	0.741622	100539590
LOC116216556	NC_015014.2	28608653..28643513	22.4159	1.79283	0.741622	116216556
LOC723980	NC_015041.2	7978558..7979806	14949.9	-2.32224	0.741622	723980
PAMR1	NC_015015.2	complement(18177571..18231307)	3.2091	3.68329	0.74203	100544336
SPHKAP	NC_015021.2	complement(4619085..4637507)	13.7961	-2.20153	0.74203	100540492
FLVCR1	NC_015012.2	complement(20774752..20786248)	20.6351	1.62146	0.74203	100539440
LOC100539388	NC_015011.2	56091256..56160227	24.3659	1.9803	0.74203	100539388
ALDH6A1	NC_015015.2	complement(36811012..36820490)	151.707	1.62529	0.742182	100541149
LCP2	NC_015025.2	3097896..3126229	7.79772	-1.81057	0.742368	100538747
DYNC2LI1	NC_015012.2	24225556..24247091	16.5252	1.76624	0.742368	100547001
LOC104915647	NW_011109140.1	21..914	1.74959	-7.11871	0.745988	104915647
LOC104910041	NC_015012.2	complement(106388935..106402761)	5.69434	-2.26719	0.745988	104910041
HEYL	NC_015035.2	complement(5469507..5475465)	11.1318	2.41482	0.745988	100551237
NMI	NC_015017.2	complement(29615159..29623574)	23.1054	1.85169	0.745988	100547635
LOC100548115	NC_015041.2	complement(25136416..25142585)	28.3534	1.92789	0.745988	100548115
LOC109370212	NC_015011.2	103626608..103640897	44.0981	-1.59725	0.745988	109370212
LOC104913304	NC_015025.2	13045879..13063125	121.272	1.53283	0.745988	104913304
EYA2	NC_015032.2	9543906..9572205	184.508	-1.55048	0.745988	100539991
SMOC1	NC_015015.2	complement(26766937..26908979)	49.64	-1.48738	0.746791	100538835
LOC109366758	NC_015013.2	complement(49009728..49010661)	1.41448	10.4235	0.747182	109366758
C1QTNF4	NC_015015.2	23085836..23087353	50.7192	-3.7068	0.747182	100547525
LOC100548992	NC_015011.2	70970862..70974660	1.17702	3.1781	0.748195	100548992
LOC109370933	NC_015035.2	5199508..5201362	21.3325	1.83582	0.748936	109370933
TSHZ1	NC_015013.2	complement(35591986..35618542)	45.2418	-1.52393	0.748936	100540891
LOC104916672	NW_011190010.1	5..746	222.965	1.66386	0.748936	104916672
FTH1	NC_015015.2	complement(15945946..15952260)	2176.59	-1.74733	0.748936	100550283
LOC104912738	NC_015021.2	complement(23350628..23352070)	1.98627	3.99604	0.750709	104912738
EFCC1	NC_015024.2	complement(4764569..4812303)	16.2136	1.78881	0.750891	100542335
RRH	NC_015014.2	complement(37486979..37503782)	1.28556	2.7732	0.751081	100542995
ARHGAP29	NC_015020.2	3716424..3739418	7.16433	2.10423	0.751081	100545374
MCM4	NC_015013.2	52881098..52893749	17.5262	1.77055	0.751081	100547780
LOC104912152	NC_015019.2	3078994..3083960	85.4223	1.78992	0.751081	104912152
FOXRED1	NC_015036.2	complement(444166..446799)	13.0087	1.95539	0.751231	104914383
LOC100542054	NC_015011.2	113893602..113907293	239.094	-1.73224	0.751231	100542054
AMIGO2	NC_015011.2	complement(30816443..30829074)	1.12757	-5.01916	0.751346	100540822
LOC104914657	NC_015040.2	complement(1164647..1166694)	5.18854	-2.93359	0.751346	104914657
LOC100542113	NC_015012.2	complement(31862019..31925153)	69.6828	1.73842	0.751346	100542113
IKZF3	NC_015039.2	complement(3141720..3156394)	3.29392	-2.06811	0.751719	100551032
XKR4	NC_015013.2	55963867..56089691	7.73033	1.78666	0.751719	100550077
PBK	NC_015012.2	103974442..103982786	24.4558	1.83343	0.751719	100550535
P2RX2	NC_015027.2	10378804..10381887	29.021	-2.19886	0.751719	100546669
ADAMTS10	NC_015040.2	complement(1755847..1802784)	32.013	1.6568	0.751719	100545455
LOC116216838	NC_015017.2	34188915..34189421	1.64007	-8.65484	0.752563	116216838
LOC104912681	NC_015011.2	complement(72803096..72812474)	10.2134	-1.77153	0.752563	104912681
LOC104913504	NC_015026.2	13463068..13467505	19.1434	1.73975	0.752563	104913504
NCOA7	NC_015012.2	complement(55806929..55853578)	37.4789	1.68504	0.755273	100547314
LOC104910992	NC_015015.2	complement(9871644..9882260)	3.5642	-2.02251	0.756654	104910992
LOC109367923	NC_015015.2	complement(53615397..53618726)	5.89149	-3.19707	0.756654	109367923
FOXN1	NC_015031.2	105381..118593	40.7017	-3.92172	0.756654	100543332
LOC100541478	NW_011126357.1	7..3460	7.24324	2.30961	0.75993	100541478
LOC104912905	NC_015022.2	19372400..19377276	185.131	1.52132	0.75993	104912905
NECTIN3	NC_015011.2	87613489..87654143	182.564	-1.58204	0.760044	100549194
LOC109368282	NC_015016.2	39748829..39750082	5.82321	-3.59105	0.760385	109368282
ACOX2	NC_015024.2	complement(11491238..11505600)	7.85955	1.99466	0.762189	100545690
RAB20	NC_015011.2	complement(135283756..135306898)	30.0952	1.81117	0.762189	100548445
DAB2IP	NC_015029.2	8404459..8448085	46.7374	-1.58559	0.762189	100549538
L3HYPDH	NC_015015.2	54015833..54020615	11.5918	2.29797	0.762968	104911286
LOC104914838	NC_015041.2	complement(9581538..9591030)	3.37071	-3.09476	0.763928	104914838
LOC116217520	NC_015041.2	14653287..14656017	2.49944	3.26247	0.764462	116217520
LOC116216726	NC_015015.2	8569155..8569314	294.231	-1.95268	0.764462	116216726
LOC104909410	NC_015011.2	188384707..188401054	1.3345	2.70518	0.765308	104909410
LOC100540721	NC_015041.2	19813024..19819169	9.01449	2.50216	0.765468	100540721
ANXA6	NC_015025.2	13398764..13408927	116.924	1.57141	0.765474	100547029
NID2	NC_015015.2	complement(57450615..57464562)	24.4013	1.84779	0.768441	100543097
LOC104916130	NW_011136307.1	96..858	43.5125	-2.1612	0.770368	104916130
KIF21A	NC_015011.2	10318208..10364268	79.7046	1.64531	0.770558	100550015
PHACTR1	NC_015013.2	complement(8423866..8685951)	23.1344	1.76609	0.770655	100548794
GK	NC_015012.2	59509236..59537549	173.565	-1.57546	0.771821	100546541
COMMD6	NC_015011.2	150632463..150643874	76.5606	-1.71529	0.772748	100548175
RASAL2	NC_015020.2	12841725..12873542	142.599	-1.55375	0.772978	100543256
ETV1	NC_015016.2	complement(26334371..26397717)	109.796	-1.56147	0.773115	100544601
LOC100539913	NC_015015.2	5631375..5722632	1.08001	3.37906	0.773235	100539913
CHD1L	NC_015011.2	complement(78598798..78623456)	19.885	1.65493	0.773235	100546937
LRRC8C	NC_015020.2	complement(14399040..14413140)	61.5154	-1.57792	0.773235	100546457
EDA2R	NC_015019.2	complement(2646065..2655950)	4.02823	2.45555	0.773445	100550140
LOC104911256	NC_015015.2	complement(51425247..51426845)	3.1184	6.13427	0.77542	104911256
MRPS18A	NC_015012.2	32231156..32250069	69.6134	1.67838	0.77542	100538619
LOC104911951	NC_015011.2	62651809..62659330	3.58306	3.57326	0.776534	104911951
TRAF3IP3	NC_015038.2	1790681..1798065	7.97857	-2.19993	0.776534	104914513
LOC116217279	NC_015027.2	11001894..11002034	21.9155	-3.41756	0.776534	116217279
SNRPA1	NC_015022.2	complement(16884629..16890174)	28.4122	1.89311	0.776534	100540341
VWCE	NC_015015.2	4586934..4592074	1.09118	3.79137	0.77766	100538731
LOC116217261	NC_015027.2	192415..275765	1.97646	5.21084	0.778345	116217261
SERTM2	NC_015019.2	complement(13068927..13079469)	2.52697	2.25261	0.778345	116216937
ODF2	NC_015029.2	5003153..5021272	27.7315	1.59387	0.77949	100545234
MISP	NC_015040.2	2387640..2394071	73.7061	-1.61952	0.779871	104914692
C20H17orf75	NC_015030.2	8126011..8131799	48.0358	1.57012	0.780892	100543891
SERPINE2	NC_015021.2	complement(5881638..5891732)	407.115	-1.72143	0.782024	100550706
LOC104913048	NC_015023.2	complement(15081063..15146463)	2.09294	-2.74925	0.782529	104913048
EDN2	NC_015035.2	1317125..1322111	31.7155	1.80454	0.782529	100540250
CS	NW_011139103.1	complement(25411..28671)	65.2334	1.6491	0.782529	100541642
SH3BGRL3	NC_015035.2	complement(247714..249575)	79.1193	1.58098	0.783434	104914258
LOC100546899	NC_015013.2	44303454..44338630	6.64504	2.19856	0.786009	100546899
LOC104909849	NC_015012.2	complement(63919185..63922685)	11.1383	2.93843	0.787495	104909849
LOC104910338	NC_015013.2	complement(54039065..54047333)	2.24657	-5.53594	0.78777	104910338
ACSBG1	NC_015022.2	7563600..7573456	116.862	-1.64043	0.78777	100551321
DDR2	NC_015020.2	10135214..10141252	3.27496	2.51448	0.788311	100542482
NELL2	NC_015011.2	complement(29850755..29974703)	56.0556	-2.48711	0.788311	100539582
ITGB3	NC_015039.2	1299569..1313242	116.629	-1.68395	0.788311	100540307
PARVB	NC_015011.2	110340078..110364703	468.697	1.53733	0.788311	100541134
CRACD	NC_015014.2	complement(42805354..42831630)	22.5179	-2.31792	0.789071	100540324
PPP1R8	NC_015035.2	844246..864202	61.2247	1.44606	0.789071	100543431
CCT4	NC_015012.2	10593045..10597582	195.653	1.53552	0.789071	100550225
TMEM63C	NC_015015.2	38188548..38216662	5.27638	2.05817	0.789855	100545884
LOC100548732	NC_015011.2	88278958..88287431	2.36442	-3.60575	0.790762	100548732
LOC109369247	NC_015020.2	complement(11222458..11235946)	2.01618	-3.0768	0.792	109369247
HEXB	NC_015041.2	complement(22786536..22798450)	33.9714	1.74776	0.792187	100544890
LOC100539490	NC_015040.2	complement(425048..441175)	8.9769	2.20992	0.792598	100539490
LOC104912657	NC_015021.2	13930647..13940972	3.11226	-2.07745	0.793188	104912657
LOC109367346	NC_015014.2	complement(42733582..42744281)	9.49038	-4.27817	0.793188	109367346
TNFRSF4	NC_015033.2	2759592..2769266	16.4318	-1.63908	0.793188	104914137
PYCR3	NC_015013.2	complement(85285929..85289557)	23.6674	1.89497	0.793188	100543047
SGCG	NC_015011.2	complement(166943184..167003453)	1.48297	2.56336	0.793486	100547511
LEPR	NC_015020.2	18888329..18929077	3.00911	-2.34497	0.793534	100125334
LOC100538950	NC_015022.2	3019018..3047729	8.74474	1.6704	0.793534	100538950
LOC104917102	NW_011216390.1	48..1517	144.165	1.68346	0.793534	104917102
GOLPH3L	NC_015037.2	complement(880168..883261)	87.5122	1.62741	0.793685	100540508
GPATCH11	NC_015012.2	complement(31043017..31049312)	30.913	1.82877	0.794631	100543353
LOC100544344	NC_015019.2	621744..625747	7.60924	2.24188	0.795124	100544344
NIPSNAP3A	NC_015041.2	49036996..49044605	90.1055	1.54391	0.796361	100544995
LOC100538455	NC_015028.2	complement(48876..52361)	1.39847	5.85405	0.796668	100538455
LOC104916305	NW_011145591.1	3408..4988	1.69061	4.62354	0.796668	104916305
LOC109367165	NC_015014.2	complement(10898532..10949720)	1.85257	5.13817	0.796668	109367165
POU6F2	NC_015016.2	48090834..48342530	3.19101	-2.88168	0.796668	100541099
LOC104917607	NC_015011.2	complement(18974367..18987412)	8.63457	-1.65532	0.796668	104917607
LOC104914637	NC_015040.2	complement(399688..415953)	8.68379	3.19087	0.796668	104914637
ANLN	NC_015016.2	complement(45332543..45360576)	12.2619	2.20448	0.796668	100548396
GRAMD2B	NC_015041.2	complement(66245104..66291778)	14.2402	-2.21547	0.796668	104915365
LOC100550717	NC_015035.2	complement(4297970..4335605)	16.1906	1.76445	0.796668	100550717
RNF44	NC_015025.2	9619327..9621543	21.2431	1.93589	0.796668	100539930
LOC100549041	NC_015011.2	106261061..106282241	23.5403	1.72385	0.796668	100549041
LOC104909772	NC_015012.2	56567820..56580944	53.1884	1.66386	0.796668	104909772
C1QC	NC_015033.2	complement(4755397..4757067)	59.0531	-1.69416	0.796668	100546774
LOC104912036	NC_015011.2	57766035..57777691	113.617	-1.47453	0.796668	104912036
ATP1B1	NC_015011.2	complement(81782794..81794237)	1556.09	1.67064	0.796668	100540826
LOC109366508	NC_015012.2	109072847..109074389	4729.39	2.30112	0.796668	109366508
LOC109368558	NC_015017.2	20516394..20518686	21.0692	-1.79978	0.797707	109368558
LOC104916118	NW_011134959.1	complement(19..1206)	27.3137	-2.72972	0.797707	104916118
VIP	NC_015012.2	48377668..48383745	6.17754	6.33154	0.797767	100303697
COL6A6	NC_015016.2	40253640..40307375	4.00534	2.37879	0.798835	100551157
DIPK2A	NC_015021.2	3278618..3289706	11.2614	-1.91554	0.798985	100543725
LOC100542733	NC_015012.2	58690506..58698502	164.896	1.55165	0.798985	100542733
CDKN3	NC_015015.2	complement(55680633..55687974)	4.94223	3.9155	0.799419	100551055
RHOJ	NC_015015.2	complement(52640554..52692254)	5.60964	1.98595	0.799419	100543621
LOC104912465	NC_015020.2	26092408..26111812	16.8984	1.58965	0.799419	104912465
CAP2	NC_015013.2	8161679..8217207	29.4094	-2.21204	0.799419	100548386
LOC104914202	NC_015033.2	4267989..4269976	45.282	2.12509	0.799419	104914202
FBLN2	NC_015024.2	5376107..5492913	125.72	1.7967	0.799419	100542803
ACADL	NC_015017.2	4561764..4574197	270.713	1.53823	0.799419	100540388
FANCD2	NC_015024.2	2418443..2463690	5.84392	2.30142	0.802481	100546871
LOC104911129	NC_015015.2	24248197..24277847	37.021	-1.51376	0.802481	104911129
LOC104910222	NC_015013.2	36371109..36387115	30.4193	-1.6102	0.802618	104910222
LOC100538813	NC_015016.2	complement(25854324..25858279)	73.7645	1.55589	0.802618	100538813
LOC104913142	NC_015024.2	2869071..2870203	24.4478	1.8933	0.802813	104913142
LOC104912180	NC_015019.2	complement(9323044..9327993)	1.53613	2.92733	0.80348	104912180
BHLHE40	NC_015024.2	18274119..18279471	23.6395	-1.62373	0.806373	100542755
LYPLAL1	NC_015012.2	complement(18126910..18152859)	27.5252	1.9666	0.807401	100545567
LOC100547566	NC_015013.2	31655578..31711449	143.666	-1.51711	0.808796	100547566
LOC104917051	NW_011215411.1	complement(36..761)	3.73235	3.46544	0.809107	104917051
PCDH1	NC_015025.2	1259175..1310123	90.7655	-2.04609	0.809558	100549686
LTBP2	NC_015015.2	complement(37004767..37065012)	9.56018	1.71418	0.810169	100542529
LOC104914928	NC_015041.2	complement(19233468..19238020)	8.25683	1.98101	0.81066	104914928
FANCF	NC_015015.2	3297093..3298684	3.75005	3.52862	0.811674	104910935
LOC109364196	NW_011098393.1	1774..13806	54.7952	2.01853	0.811674	109364196
HMGB3	NC_015019.2	complement(18032023..18035336)	127.187	1.49414	0.811674	100547332
LOC104912274	NC_015020.2	4886053..4922616	1.65528	-2.57699	0.812707	104912274
LOC104913846	NC_015031.2	complement(153981..156824)	21.9009	-2.03275	0.812707	104913846
LOC116216285	NC_015012.2	complement(11640279..11643693)	70.9595	-2.01025	0.814606	116216285
LOC104912157	NC_015019.2	complement(4069440..4071642)	15.2008	-1.90397	0.815027	104912157
LSP1	NC_015015.2	complement(10426927..10447116)	126.928	1.79584	0.817039	100541298
LOC104909382	NC_015011.2	complement(181403937..181438422)	1.2982	2.6664	0.818258	104909382
NATD1	NC_015026.2	8985485..8988980	20.3258	2.35296	0.818258	100542444
GCH1	NC_015015.2	55545059..55564117	21.4522	1.66608	0.818258	100550285
LOC109363961	NC_015011.2	complement(144437409..144441843)	26.4695	-1.68591	0.818258	109363961
ZNF827	NC_015014.2	complement(10819127..10898191)	44.8751	-1.48911	0.818258	100545366
LOC100550906	NC_015017.2	complement(2736315..2739253)	88.392	1.55384	0.818258	100550906
MPDZ	NC_015041.2	complement(28344588..28455892)	128.964	-1.70153	0.818258	100551186
BTG2	NC_015038.2	4851219..4855107	157.337	1.68747	0.818258	100550022
LOC104911804	NC_015017.2	25639994..25652041	182.411	1.6192	0.818258	104911804
LOC100550423	NC_015011.2	53226641..53241354	22.6231	1.79664	0.818867	100550423
ARHGEF10	NC_015012.2	complement(84442248..84472674)	55.307	-1.57337	0.819133	104909936
MYO16	NC_015011.2	134335950..134619315	15.5497	-1.55658	0.819262	100548907
TFAP2A	NC_015013.2	9439554..9453091	51.6201	-2.85802	0.819262	104910144
NCBP2	NC_015021.2	complement(1820625..1823941)	144.175	1.51871	0.819262	100544974
LOC104909294	NC_015031.2	291767..292794	22.2866	2.55246	0.819574	104909294
GCNA	NC_015019.2	complement(837590..846034)	2.73865	2.6799	0.820215	104912107
LOC100547818	NC_015011.2	87208191..87221330	2.23354	2.85223	0.821066	100547818
WNT7B	NC_015011.2	complement(67609075..67703357)	2.97646	-2.21419	0.821074	100542203
LOC104916458	NW_011163092.1	4..369	7.92769	4.04606	0.821074	104916458
SLC38A6	NC_015015.2	complement(53432353..53470262)	29.7951	-1.61136	0.821074	100545579
HMOX1	NC_015011.2	complement(50395800..50401994)	51.8936	-1.58057	0.821074	100551243
GGH	NC_015013.2	complement(58916758..58930524)	69.9241	1.57067	0.821074	100540892
NDUFB4	NC_015011.2	complement(77873082..77876414)	128.734	1.51853	0.821074	100544850
STYK1	NC_015011.2	76495909..76521286	161.147	1.56411	0.821074	100538871
GMNC	NC_015021.2	13080952..13087991	1.73204	3.248	0.821863	100548911
KL	NC_015011.2	complement(170401613..170461463)	8.08167	2.04154	0.823756	100545823
LOC116217315	NC_015030.2	complement(2843019..2849736)	3.10557	2.61927	0.82417	116217315
NAV1	NC_015038.2	474275..486372	7.48841	1.65703	0.824528	100549443
ATP5MC3	NC_015017.2	23569806..23571848	95.3581	1.6179	0.824623	100546780
LOC104915795	NW_011118850.1	4..1906	16.0184	1.95453	0.824669	104915795
LOC100538595	NC_015027.2	8005754..8011415	17.8088	-1.71598	0.824669	100538595
DDHD1	NC_015015.2	complement(57670425..57733539)	26.4461	1.66502	0.824669	100544026
LOC104917099	NW_011216322.1	7..3278	32.5942	1.77674	0.824669	104917099
LOC100548321	NC_015011.2	10925016..10938073	228.452	-2.44193	0.824669	100548321
C1H11orf97	NC_015011.2	complement(180983895..180987438)	3.06639	5.15701	0.825419	104909375
LOC104915774	NW_011117593.1	complement(17104..22940)	11.768	2.09066	0.825419	104915774
ARL2BP	NC_015023.2	complement(10404659..10412065)	17.2833	1.61348	0.825419	100549124
PLCE1	NC_015018.2	complement(19479696..19605353)	2.64512	1.82343	0.825918	100540174
MB21D2	NC_015021.2	12506032..12588900	6.98177	1.70683	0.825918	100547844
LOC116216770	NC_015016.2	complement(7899696..7908214)	1.88386	-4.79304	0.826472	116216770
LOC104910189	NC_015013.2	31869425..31873926	1.57802	4.40941	0.826666	104910189
ABCC2	NC_015018.2	complement(21448405..21462392)	2.26645	2.66715	0.826666	100303700
LOC104914902	NC_015041.2	16692127..16707490	7.33646	-2.26838	0.826666	104914902
SHISA2	NC_015011.2	complement(167638676..167640988)	8.67253	-1.87447	0.826666	100547822
RASD1	NC_015026.2	complement(8734492..8736365)	18.3711	2.2864	0.826666	100542139
MGAT4B	NC_015025.2	12949245..12962562	52.0022	1.54677	0.826666	100543731
LFNG	NC_015026.2	10275465..10279691	52.3844	-1.73078	0.826666	100549739
MLXIP	NC_015027.2	5820010..5848662	55.011	1.50215	0.826666	100545442
WNT5A	NC_015024.2	complement(7526004..7535002)	91.1982	1.58433	0.826666	100546517
LOC109368526	NC_015017.2	15624256..15696582	1.90823	2.53042	0.826716	109368526
MYO7B	NC_015021.2	complement(11432018..11481455)	2.23979	2.02112	0.826716	100548863
GAL3ST1	NC_015027.2	9615094..9619881	15.646	1.70667	0.826716	100538663
LOC104916532	NW_011175955.1	complement(1802..4059)	16.8347	2.4149	0.826716	104916532
ACSL1	NC_015014.2	27284407..27305619	28.4554	1.60294	0.826716	100546186
ELOVL6	NC_015014.2	37345668..37377433	43.7032	-1.54573	0.826716	100542840
WDR3	NC_015011.2	complement(77157292..77180207)	46.0503	1.51265	0.826716	100543130
CCDC12	NC_015016.2	complement(3358158..3391969)	47.3969	1.57579	0.826716	100539148
LOC100546609	NC_015023.2	complement(14013805..14034309)	50.1159	-1.95934	0.826716	100546609
DNAJC9	NC_015018.2	complement(2228721..2231587)	61.4682	1.63327	0.826716	100539249
LOC104915161	NC_015041.2	41428471..41433110	61.6976	-1.4825	0.826716	104915161
SLC37A1	NC_015011.2	108832940..108871698	155.067	-1.76905	0.826716	100549656
ANXA5	NC_015014.2	33355888..33372497	394.931	-1.71527	0.827266	100538625
SEMA3B	NC_015024.2	2818478..2821799	44.0033	1.60302	0.827367	100538798
LOC100540451	NC_015026.2	9308256..9310631	5.73417	-2.30645	0.827606	100540451
ADAMTS2	NC_015025.2	12628879..12673594	16.1867	1.8195	0.827606	100538388
LOC116216549	NC_015014.2	complement(26915949..26923550)	20.2471	1.62332	0.827606	116216549
PCNP	NC_015011.2	83325424..83336098	23.9456	1.55812	0.827606	100545513
NFAT5	NC_015023.2	17455397..17498000	85.4152	-1.52277	0.827606	100548405
LOC104912380	NC_015020.2	complement(10502673..10514350)	142.27	-1.46332	0.827606	104912380
EIF3B	NC_015026.2	10371553..10387348	352.251	1.5284	0.827606	100549585
LOC116216606	NC_015011.2	26111804..26113777	4.73484	2.80613	0.828412	116216606
DBNDD2	NC_015032.2	complement(3100971..3103294)	14.8324	2.06414	0.828412	100548059
PDLIM5	NC_015014.2	37586567..37698910	86.4745	-1.56251	0.828412	100544390
LOC100539369	NC_015025.2	complement(2529104..2675573)	3.16848	2.05277	0.828426	100539369
SNRNP48	NC_015013.2	24686886..24692234	31.38	-1.65743	0.828535	100539343
FERMT1	NC_015012.2	10601448..10619272	77.1693	1.47585	0.828535	100548276
LOC116217532	NC_015041.2	26056563..26062936	2.66266	-2.87965	0.828763	116217532
NAPEPLD	NC_015011.2	complement(12788465..12808843)	14.513	1.74555	0.828763	100544476
LOC104909219	NC_015012.2	560392..565178	27.9576	1.77623	0.828763	104909219
LOC104911675	NC_015017.2	complement(17025668..17035190)	1.52103	-2.88067	0.829039	104911675
LOC104916792	NW_011210027.1	complement(26..1181)	26.3845	-2.97439	0.829039	104916792
SOCS5	NC_015012.2	25837046..25865037	32.9128	-1.51077	0.829039	100546544
LOC100544544	NC_015013.2	complement(13780395..13785348)	325.459	2.82928	0.829039	100544544
C17H12orf43	NC_015027.2	7006561..7032345	6.02781	1.84819	0.83043	100540917
LPL	NC_015041.2	complement(48854344..48870693)	55.4136	-1.47215	0.831424	100544844
LOC104910733	NC_015014.2	complement(40150308..40178817)	3.73026	-2.55592	0.831576	104910733
LOC100539826	NC_015020.2	18737798..18754763	16.2757	-2.26155	0.832417	100539826
SAMD11	NC_015033.2	complement(2393259..2403777)	47.6041	1.74484	0.832797	100544418
FGFR4	NC_015025.2	complement(9506797..9510820)	45.4172	1.5937	0.833954	100544316
NT5DC1	NC_015012.2	complement(66186052..66240726)	64.6066	-1.66997	0.833954	100540524
NHS	NC_015011.2	complement(115043379..115058009)	118.776	-1.50515	0.833954	100539799
LOC104910796	NC_015014.2	49608265..49620663	1.82746	-2.80565	0.833998	104910796
ADRA1D	NC_015014.2	65984628..66024307	3.02609	2.31411	0.833998	100541912
VASH2	NC_015012.2	complement(20745183..20767961)	5.20731	2.06989	0.833998	100539286
MELK	NC_015011.2	complement(180398..203085)	6.8927	2.18829	0.833998	100549393
C14H3orf14	NC_015024.2	12790498..12804394	11.8154	1.61785	0.833998	104913179
KIF2C	NC_015020.2	complement(26604456..26619424)	14.0807	1.69651	0.833998	100545375
LOC100541290	NC_015012.2	complement(99492863..99499275)	14.8299	-2.05144	0.833998	100541290
TSTD3	NC_015012.2	complement(70045881..70049108)	17.216	1.99678	0.833998	100550891
L3MBTL1	NC_015032.2	complement(99001..121627)	17.6309	-1.62889	0.833998	100550774
LARGE2	NC_015015.2	complement(21996894..22016010)	23.3682	1.52524	0.833998	100550084
ZGPAT	NC_015032.2	complement(5691390..5698911)	25.5019	1.51819	0.833998	100538398
TMEM38B	NC_015041.2	49446150..49458041	32.1859	1.74634	0.833998	100545916
SYT8	NC_015015.2	complement(10387376..10391387)	56.3249	-1.74997	0.833998	100543306
LOC100549733	NC_015020.2	25950254..25976980	141.869	1.54278	0.833998	100549733
HOXD11	NC_015017.2	complement(23908656..23910602)	7.37581	2.56518	0.835321	100548959
EVPL	NC_015030.2	5504003..5525164	11.0837	-1.61198	0.835321	100540811
FAM124B	NC_015021.2	complement(5795318..5799247)	11.7475	-1.74057	0.835321	100551318
LOC104914612	NC_015039.2	3649705..3656594	20.5206	-1.53275	0.835321	104914612
LOC100539498	NC_015013.2	complement(36949671..36973586)	65.587	-1.64272	0.835321	100539498
FZD3	NC_015012.2	104679675..104725882	65.988	-1.546	0.835321	100539241
LRFN5	NC_015015.2	complement(58960419..58963663)	7.18643	-2.07162	0.83718	100545268
OGFOD3	NC_015030.2	3426959..3462705	83.2417	1.47164	0.83718	100551076
REM1	NC_015032.2	13673374..13676341	1.42105	4.25231	0.837501	104914107
ABCA13	NC_015013.2	26319398..26489715	2.82949	1.74211	0.837501	100541503
LOC100542828	NC_015011.2	130210002..130226806	4.54722	-2.0838	0.837501	100542828
C1H21orf62	NC_015011.2	102760542..102770908	6.40751	-2.79324	0.837501	100542979
RIPOR1	NC_015023.2	complement(10732396..10750718)	6.85054	1.80179	0.837501	100538744
LOC104916888	NW_011211802.1	1432..3116	17.7954	2.1902	0.837501	104916888
REEP2	NC_015025.2	14764832..14778295	18.5305	-1.55373	0.837501	100540399
LOC100542198	NC_015026.2	complement(13482363..13496161)	22.1611	-1.66081	0.837501	100542198
LOC104912001	NC_015011.2	55934343..56091138	22.8127	1.69492	0.837501	104912001
LOC104917004	NW_011214150.1	16514..18063	35.5209	-2.20096	0.837501	104917004
TMEM43	NC_015024.2	10420340..10431505	47.7312	-1.58058	0.837501	100541524
LOC104911632	NC_015011.2	complement(54164298..54171815)	55.4328	-1.61451	0.837501	104911632
PRPSAP1	NC_015030.2	5611359..5631955	76.9465	-1.48562	0.837501	100550001
PA2G4	NW_011126508.1	2574..10506	106.871	1.58196	0.837501	100544630
LYST	NC_015012.2	36836977..36912952	122.036	-1.61511	0.837501	100550123
LOC104913148	NC_015011.2	complement(76333617..76341524)	172.709	-2.03459	0.837501	104913148
LOC109368691	NC_015017.2	25653377..25656814	20.7079	1.79972	0.838169	109368691
LOC104913047	NC_015023.2	complement(14044389..14059067)	36.6465	-1.91713	0.838568	104913047
ATP6V1G3	NC_015020.2	complement(8344569..8355884)	1.75395	5.0168	0.840012	100546359
ALYREF	NC_015030.2	4991134..4995440	95.9407	1.60588	0.840012	100545751
LOC104909328	NC_015012.2	87979333..88028569	8.88546	2.10594	0.840216	104909328
HSF2BP	NC_015011.2	complement(108323847..108332970)	2.20264	3.85689	0.840541	100538510
RYR1_6	NW_011216386.1	8..299	8.38277	3.83879	0.840541	100008574
RSPRY1	NC_015023.2	complement(10371582..10396447)	40.4286	1.56838	0.840541	100549279
LOC100543474	NC_015018.2	23598063..23605719	48.7333	-1.69062	0.840541	100543474
LOC116217501	NC_015040.2	2258639..2258745	78.0999	-2.94799	0.840541	116217501
AMDHD1	NC_015011.2	44035801..44042555	1.10157	-3.76674	0.841096	100547966
LOC100546034	NC_015015.2	23667966..23681762	121.921	-1.6068	0.841096	100546034
A4GALT	NC_015011.2	65708244..65724363	2.6205	2.29635	0.841441	100550373
LHFPL2	NC_015041.2	21360526..21427933	7.35512	1.76225	0.841759	100541950
ENGASE	NC_015030.2	4811558..4815115	4.46013	-2.28219	0.841911	100548667
CYHR1	NW_011175869.1	6..395	74.439	1.76587	0.842528	104916531
LOC104911377	NC_015016.2	complement(15049099..15059285)	8.22898	-1.64227	0.844924	104911377
LOC109365039	NW_011213633.1	159..598	5.13219	4.37146	0.844939	109365039
RARB	NC_015016.2	36285457..36597080	7.71079	1.96863	0.844939	100545327
LOC100550588	NC_015015.2	complement(6191063..6198045)	20.2953	1.77427	0.844939	100550588
OSBPL10	NC_015016.2	complement(38913697..39026003)	29.4574	-1.48717	0.844939	100547633
LOC100547252	NC_015011.2	189097079..189098632	76.0607	-2.11157	0.844939	100547252
MANBA	NC_015014.2	complement(40245099..40294074)	136.898	-1.50237	0.844939	100547783
LOC104912330	NC_015020.2	10473221..10486531	196.227	-1.47507	0.844939	104912330
RASD2	NC_015011.2	complement(50324618..50333748)	1.5277	2.84657	0.847319	100539334
EMG1	NC_015011.2	75416348..75421561	31.9798	1.85518	0.847319	100549249
LOC104909315	NC_015026.2	complement(916728..934814)	8.88205	-1.60553	0.847734	104909315
CDC25A	NC_015016.2	54042..67823	10.7607	1.79033	0.847996	100546502
LMO2	NC_015015.2	complement(17491358..17497687)	42.1358	1.64234	0.848051	100543095
NOP2	NC_015011.2	complement(75795965..75800549)	58.8055	1.54804	0.848051	100547401
SLC30A4	NC_015022.2	complement(9906978..9920519)	30.3275	1.54082	0.848053	100542027
LOC100547695	NC_015025.2	16127155..16149737	106.136	-1.54443	0.848053	100547695
UPB1	NC_015027.2	complement(7664733..7678757)	2.80739	3.61395	0.848154	100546726
CREBRF	NC_015025.2	8383876..8404363	39.5998	-1.45567	0.848154	100542599
LOC116216413	NC_015013.2	complement(2020654..2026057)	2.52303	2.24771	0.848313	116216413
TLR3	NC_015014.2	40698584..40708216	81.7469	-1.50013	0.848313	100549004
LOC109370392	NC_015027.2	12995359..12996513	3.12545	-3.95815	0.849461	109370392
LOC104916648	NW_011188754.1	268..690	3.24953	8.08704	0.849461	104916648
BOC	NC_015011.2	complement(81266769..81286247)	8.39893	2.1276	0.849461	100538508
LOC100546398	NC_015013.2	53134737..53185678	8.62203	2.05167	0.849461	100546398
CPNE4	NC_015016.2	complement(40612076..40788189)	11.4823	1.99444	0.849461	100538786
SNTB1	NC_015013.2	complement(81198788..81251998)	58.2966	1.8361	0.849461	100543514
VPS39	NC_015015.2	complement(20315888..20339687)	135.817	-1.62296	0.849461	100543717
SLC25A4	NC_015014.2	complement(27447483..27449907)	9.4579	2.04532	0.849826	100547105
LAP3	NC_015014.2	complement(55731695..55743825)	58.2067	1.54747	0.849923	100547677
LOC104910466	NC_015013.2	complement(88249771..88261709)	78.9702	-1.69799	0.850966	104910466
LOC100548280	NC_015013.2	42083501..42108031	4.51211	2.15734	0.851392	100548280
U2AF1	NC_015011.2	complement(108602330..108616647)	51.8499	1.44814	0.851392	100551194
LOC100545041	NC_015039.2	complement(664411..687107)	40.7812	-1.57594	0.852744	100545041
LOC116216449	NC_015013.2	31256238..31650783	21.4195	-1.93894	0.85336	116216449
RASSF1	NC_015024.2	complement(1778617..1780233)	13.6501	2.1419	0.854633	100542390
LOC104917409	NC_015011.2	complement(137038368..137041798)	49.5781	2.33733	0.854633	104917409
PODN	NC_015020.2	22751780..22778671	4.69047	1.92701	0.854705	100546102
LOC109367002	NC_015013.2	53107669..53121072	10.4764	3.25614	0.854705	109367002
LOC100538523	NC_015034.2	2810334..2848235	24.8425	-1.6202	0.854705	100538523
FAS	NC_015018.2	18660253..18673062	368.861	-1.8053	0.854705	100550139
PRELID3A	NC_015013.2	complement(45168586..45178595)	21.4034	1.71245	0.855976	100544804
LOC116216185	NC_015012.2	100476925..100485688	2.56919	-2.69038	0.856163	116216185
MBD4	NC_015024.2	complement(19124474..19127243)	46.8861	1.61781	0.856163	100545227
DDX18	NC_015017.2	complement(35885436..35894263)	64.2756	1.50947	0.856163	100538685
ARHGAP22	NC_015018.2	complement(17682104..17799854)	1.16245	3.17916	0.85777	100548602
ARHGAP8	NC_015011.2	64914446..64960604	3.26165	2.16814	0.85777	100541739
SPTLC3	NC_015012.2	complement(13066963..13090869)	3.6417	-3.62899	0.85777	100546896
LOC100548954	NC_015015.2	4820508..4827358	18.1049	1.65025	0.85777	100548954
MGAT5	NC_015017.2	34373926..34446759	21.8281	-1.47709	0.85777	100541307
LOC100549869	NC_015012.2	50458447..50462448	142.558	-1.63989	0.85777	100549869
PGR	NC_015011.2	173720036..173741024	333.444	1.53471	0.85777	100545565
CABLES2	NC_015032.2	complement(7345625..7353591)	8.2765	-1.95998	0.858625	104914034
LOC104913653	NC_015029.2	864578..865871	13.9004	1.94109	0.85863	104913653
EIF1	NC_015039.2	4091116..4092570	92.7302	1.71052	0.85863	104914632
LOC109364229	NW_011100474.1	210..1371	1.315	6.32404	0.859543	109364229
SEMA6A	NC_015041.2	64989287..65100185	2.94002	2.31841	0.859543	100546009
PRR7	NC_015025.2	9382644..9388337	3.9186	2.9602	0.859543	104913272
MID1IP1	NW_011152760.1	7..612	196.48	1.64269	0.859543	104916370
LOC104910480	NC_015013.2	complement(88327795..88347873)	233.631	-1.47289	0.861002	104910480
PRPS2	NC_015011.2	complement(120922818..120947977)	1.68575	-3.49403	0.861145	100542827
MTBP	NC_015013.2	81171689..81195947	3.56255	2.59862	0.861145	100544128
PKP4	NC_015017.2	28347155..28393811	120.606	-1.50098	0.861145	100546711
GALNT1	NC_015013.2	complement(29912058..29968686)	251.908	-1.83774	0.861145	100544386
SNRPC	NC_015038.2	complement(4148359..4152516)	96.8024	1.56848	0.861214	100544208
LOC104916249	NW_011144244.1	33..1156	1.46927	-3.43232	0.862571	104916249
MAP2K6	NC_015030.2	complement(6357977..6403278)	17.868	-1.41132	0.862571	100545287
ADCY5	NC_015017.2	complement(25490448..25547294)	46.3736	-1.45577	0.862571	100547372
LOC100539006	NC_015026.2	1514953..1515791	81.9065	-2.12592	0.863042	100539006
MYCN	NC_015012.2	98129574..98131173	50.2385	2.11619	0.863449	100540061
LOC104911187	NC_015015.2	35417228..35480403	2.5919	-1.6635	0.864153	104911187
NABP1	NC_015017.2	7627861..7637166	23.9288	1.54356	0.864153	100545584
MAP1B	NC_015041.2	complement(23883502..23903712)	108.343	-1.47625	0.864216	100545816
ENTPD1	NC_015018.2	21357314..21405129	6.47058	1.97219	0.864327	100543984
LOC104911857	NC_015017.2	33574145..33663628	6.81976	-2.41305	0.864659	104911857
LOC116217097	NC_015022.2	12441866..12454064	1.61716	2.0499	0.865217	116217097
MYL9	NC_015032.2	complement(503053..509258)	25.7589	1.733	0.865466	100549745
LOC100542502	NC_015041.2	complement(32588423..32598965)	5.12184	2.16024	0.868006	100542502
LOC104913927	NC_015031.2	complement(7618737..7637926)	18.7674	-2.03717	0.869105	104913927
LOC104911269	NC_015011.2	46461399..46466662	7.44395	3.10883	0.871281	104911269
LOC100544543	NC_015013.2	complement(3044821..3048969)	7.767	2.16499	0.871281	100544543
SLIT3	NC_015025.2	3467530..3952491	11.0112	1.80452	0.871281	100540139
ARHGEF9	NC_015019.2	11632592..11754364	18.6961	-1.86631	0.871624	100545588
LOC100549845	NC_015027.2	complement(3876699..3907210)	51.5646	-1.57366	0.871625	100549845
LOC104912080	NC_015018.2	complement(32462812..32464545)	11.6356	2.69503	0.871752	104912080
LOC100538825	NC_015012.2	68996047..69016610	4.14236	2.1806	0.871996	100538825
LYRM9	NW_011175252.1	complement(1..760)	6.41096	-2.53075	0.871996	100546673
LOC104916072	NW_011134312.1	complement(1182..5204)	8.82352	-2.74752	0.871996	104916072
PPL	NC_015026.2	complement(406600..414173)	613.448	-1.68241	0.872984	100547953
GDF9	NC_015025.2	15959167..15962074	1.33058	-4.42741	0.873062	100548155
LOC104915899	NW_011124445.1	complement(2699..14859)	2.41609	2.62207	0.873062	104915899
LOC104914835	NC_015041.2	complement(9591724..9605060)	14.0535	-1.50385	0.873062	104914835
ANKRD66	NC_015012.2	106286910..106291235	20.1799	-1.9994	0.873062	104910055
SELENOH	NC_015015.2	complement(16057758..16058606)	47.3778	1.83628	0.873062	100550900
CKS2	NC_015041.2	39471624..39474580	4.12431	4.39598	0.873183	100548623
PROM1	NC_015014.2	56274062..56326886	22.9844	-1.58043	0.873183	100545523
LOC104912907	NC_015023.2	849628..855589	69.3907	1.74914	0.873183	104912907
LOC104915813	NW_011119742.1	7..1834	15.8239	1.92279	0.873395	104915813
CDKN2C	NC_015020.2	23414651..23418971	16.4213	2.61875	0.873395	104912502
LOC100540668	NC_015011.2	complement(31070641..31082543)	152.53	-1.54756	0.873395	100540668
LOC104909958	NC_015012.2	85405170..85429161	4.9516	3.9584	0.87395	104909958
BMF	NC_015015.2	31909036..31930118	10.4029	-1.69495	0.87421	100550591
UFM1	NC_015011.2	complement(172943574..172967834)	35.3486	1.44484	0.87421	104917570
PNPO	NW_011109079.1	complement(6889..8753)	58.7199	1.82173	0.87421	100549954
LOC104909935	NC_015012.2	complement(84394108..84420861)	66.9343	-1.50108	0.87421	104909935
PACS2	NC_015020.2	10422127..10452114	110.018	-1.49004	0.87421	100543940
QPCT	NC_015012.2	29489305..29507737	1.82084	-3.35645	0.875158	100546290
LOC109367211	NC_015014.2	17014944..17015633	3.65013	-3.45659	0.875158	109367211
LOC100551023	NC_015033.2	complement(5982523..5984494)	4.31563	-2.68245	0.875158	100551023
RAB26	NC_015026.2	7125475..7144130	6.54818	1.87899	0.875158	100550405
GPR137C	NC_015015.2	57541070..57551591	7.8775	1.88644	0.875158	104911302
APRT	NC_015023.2	complement(17992710..17994897)	33.4898	1.76843	0.875158	100543481
DNAJC17	NC_015015.2	5523669..5539939	49.7479	1.65521	0.875158	100540068
FKBP9	NC_015016.2	complement(46572972..46599732)	137.705	-1.5931	0.875158	100551158
LOC104912075	NC_015018.2	complement(31629895..31636156)	187.805	-1.51815	0.875158	104912075
LOC100541854	NC_015012.2	complement(9503040..9518515)	103.961	1.52165	0.875215	100541854
RND3	NC_015017.2	complement(29795254..29812291)	3.02134	2.31789	0.875227	100547479
LOC116217318	NC_015030.2	complement(5037616..5039874)	8.03446	-1.89973	0.875227	116217318
CDHR3	NC_015011.2	11548171..11580083	5.98181	-2.05911	0.876037	100546478
LOC104911037	NC_015015.2	complement(11332881..11336858)	40.9566	-1.90567	0.876037	104911037
MTHFD1L	NC_015012.2	47531062..47668596	3.12004	1.88462	0.87697	100542162
PSTPIP2	NC_015041.2	1983675..1998844	1.57708	-2.84635	0.877352	100546380
TTK	NC_015012.2	complement(78166705..78199615)	16.0174	1.65967	0.87745	100546641
LOC100544490	NC_015012.2	complement(84425491..84441849)	47.6523	-1.58295	0.877528	100544490
LOC104916244	NW_011143051.1	complement(7..753)	6.01881	3.11731	0.878133	104916244
ITIH5	NC_015011.2	complement(4134898..4184173)	44.1132	-1.65324	0.878654	100549092
SSBP1	NC_015011.2	53184434..53188771	93.6444	1.61279	0.878654	100550883
CDC25B	NW_011124384.1	complement(23342..26176)	65.01	1.54944	0.879287	100548933
RNF208	NC_015029.2	complement(849771..852561)	1.31712	3.04664	0.879617	104909331
IFITM5	NC_015015.2	complement(6140008..6143292)	8.91666	2.2679	0.879617	100551050
LOC116216602	NC_015014.2	68846476..68850094	15.9778	1.63901	0.879617	116216602
SRPX	NC_015011.2	111199111..111217131	18.988	1.86259	0.879617	100541744
TBC1D16	NC_015030.2	complement(4657426..4681547)	74.0058	1.55456	0.879617	100548821
SNAPC4	NC_015029.2	7719397..7735732	77.077	-1.46237	0.879617	109363686
TMEM184A	NC_015026.2	complement(10876684..10884605)	94.4214	-1.49032	0.879617	100548971
LOC100538538	NC_015022.2	19369988..19371298	249.8	1.47212	0.879617	100538538
OSTN	NC_015021.2	complement(12987691..13080619)	1.03721	3.61075	0.880437	100548757
MCMDC2	NC_015013.2	59782820..59795128	1.81057	2.31835	0.880437	100542993
LOC100539191	NC_015013.2	complement(37099302..37102293)	17.5213	1.71621	0.880437	100539191
ZCCHC24	NC_015018.2	11482991..11586627	20.2371	1.62351	0.880437	100547275
LOC100539460	NC_015018.2	7995465..8027404	41.3466	-1.52983	0.880437	100539460
GRIK1	NC_015011.2	complement(101782357..101863847)	41.6998	-2.58008	0.880437	100550788
HEXIM1	NC_015039.2	482459..486120	61.4838	1.64168	0.880437	104914561
INAVA	NW_011120659.1	33968..37460	3.57795	-2.65766	0.880859	104915830
RERG	NC_015011.2	complement(59577928..59597565)	18.6093	-1.83073	0.880859	100546692
FER	NC_015041.2	complement(42527122..42689146)	85.0695	-1.54914	0.880859	100551493
LRP12	NC_015013.2	complement(77732048..77754856)	147.76	-1.47802	0.880859	100538574
PIM3	NC_015011.2	complement(18365180..18368326)	33.2806	1.78086	0.882488	100539023
LRCH3	NC_015021.2	14347779..14383575	40.2786	-1.54112	0.883902	100538690
LOC104912549	NC_015021.2	3863040..3867240	1.23906	6.56068	0.884674	104912549
LOC104914336	NC_015035.2	5256606..5257558	17.1171	-2.66748	0.884674	104914336
MTFMT	NC_015022.2	17046984..17051924	18.1721	1.77686	0.884674	100541722
CZH5orf63	NC_015041.2	complement(50663364..50672745)	11.6614	2.41589	0.884912	100546533
AUTS2	NC_015031.2	complement(4375146..4400016)	5.0655	-1.86772	0.885316	100551021
EFCAB11	NC_015015.2	complement(42780864..42839892)	2.0655	-2.25845	0.887602	104911216
LOC104911361	NC_015016.2	complement(12503997..12515354)	2.77273	-2.32205	0.887602	104911361
DACT1	NC_015015.2	complement(54298726..54311728)	5.08162	1.98669	0.887602	100546955
ZBTB47	NC_015016.2	1544580..1554023	17.0908	1.69048	0.887602	104911314
TMEM169	NC_015017.2	complement(16728236..16740471)	6.23851	1.78478	0.887663	100542587
HTR6	NC_015033.2	6012492..6018177	2.79618	2.21073	0.888544	100539265
LOC100539075	NW_011145591.1	5778..10379	3.42513	2.26983	0.888544	100539075
ANKS1B	NC_015011.2	complement(45047671..45455554)	8.18527	-2.24265	0.888544	100550066
LOC104914624	NC_015039.2	complement(3711968..3713627)	17.9869	-2.08763	0.888544	104914624
OXCT1	NC_015041.2	complement(11992170..12040822)	257.242	1.49122	0.888544	100546776
NDUFS6	NC_015013.2	32065770..32072254	324.396	1.50212	0.888544	100547258
PAK6	NC_015015.2	complement(5147331..5175268)	8.25593	1.92639	0.888767	100543151
LOC100540418	NC_015011.2	52230264..52249629	18.2755	1.66606	0.888767	100540418
TGFB3	NC_015015.2	complement(37534121..37545618)	70.6371	1.51871	0.888767	100544554
LOC109364544	NW_011133187.1	complement(66..1212)	95.3781	1.75541	0.888767	109364544
LOC100541498	NC_015012.2	complement(31615441..31628407)	23.1606	2.04632	0.889011	100541498
WWC2	NC_015014.2	complement(26864978..26894368)	118.946	1.5266	0.890119	100548028
LOC104909539	NC_015012.2	12412375..12419743	2.81452	3.04143	0.89038	104909539
LOC104916290	NW_011145220.1	83..586	36.6387	2.15106	0.890551	104916290
KLHDC4	NC_015023.2	complement(18511996..18539304)	59.3945	-1.49641	0.890551	100541313
EDEM1	NC_015024.2	18306842..18319813	100.539	1.47939	0.891453	100543065
PIGU	NC_015032.2	621611..640832	13.2104	1.64545	0.891839	100538551
LOC109369767	NC_015023.2	complement(3672516..3688878)	1.94262	-1.79782	0.892126	109369767
KCNG1	NC_015032.2	10312364..10321006	2.34942	2.24442	0.892126	100542295
LOC104913635	NC_015028.2	complement(325825..326749)	2.98474	3.93154	0.892126	104913635
SORD	NC_015022.2	complement(277301..292492)	5.18757	2.13201	0.892126	100539102
CCDC3	NC_015011.2	7847354..7886418	5.97665	2.27498	0.892126	100540314
LOC109370847	NC_015033.2	complement(141244..142326)	6.34606	-2.70784	0.892126	109370847
LOC100541808	NC_015012.2	86687576..86703970	9.42466	2.02991	0.892126	100541808
OSBP2	NC_015027.2	complement(9704446..9723694)	12.6719	1.6316	0.892126	100548358
LOC100539487	NW_011093131.1	7..3375	16.2742	2.04233	0.892126	100539487
LOC104913108	NC_015024.2	1100900..1114639	19.096	1.67946	0.892126	104913108
ADAMTS6	NC_015041.2	complement(19055598..19302049)	19.1877	1.90293	0.892126	104914924
LOC116216471	NC_015013.2	55629920..55642046	19.2773	-1.79122	0.892126	116216471
LOC100547442	NC_015032.2	13169527..13170514	20.0769	1.98149	0.892126	100547442
GNMT	NC_015012.2	9891135..9892901	24.1426	-1.81905	0.892126	100540940
TAPBPL	NC_015011.2	75900390..75907320	61.2865	-1.4923	0.892126	100539181
CXCL12	NC_015018.2	complement(18421730..18438755)	3.40086	2.00461	0.893715	100549677
LOC104911711	NC_015017.2	20699023..20704610	3.63361	1.95917	0.893715	104911711
LOC100543567	NC_015018.2	10551612..10565861	4.35695	-1.79303	0.893715	100543567
LOC104909969	NC_015012.2	complement(90778537..90794658)	32.8004	-2.46028	0.893715	104909969
HSP90AB1	NC_015012.2	complement(32767536..32773515)	34.6974	1.5904	0.893715	100549456
PPP1R21	NC_015012.2	complement(8059228..8088255)	43.2908	-1.44868	0.893715	100541651
LOC104915977	NW_011128450.1	complement(8..1308)	5.01636	4.59253	0.894322	104915977
TMEM213	NC_015011.2	complement(54216453..54221128)	12.8513	2.20173	0.894322	104911563
LOC104914065	NC_015011.2	10914456..10922712	444.68	-2.34124	0.894322	104914065
LOC100540406	NC_015032.2	1170068..1190979	1.3759	-2.69815	0.89567	100540406
STXBP5L	NC_015011.2	complement(77549621..77730755)	1.4282	2.8144	0.89567	100545713
LOC109365188	NW_011217757.1	30742..33106	1.73998	-3.75152	0.89567	109365188
PPP1R3C	NC_015018.2	complement(19286107..19290227)	2.08057	2.5598	0.89567	100539404
SLC16A14	NC_015021.2	complement(4057658..4070171)	11.8284	-1.74874	0.89567	100541717
LIMD1	NC_015016.2	complement(41532345..41557484)	13.5593	1.64823	0.89567	100542743
LOC109366058	NC_015011.2	complement(31100195..31103789)	43.1529	-1.73494	0.89567	109366058
LOC116216920	NC_015018.2	complement(4697212..4697354)	51.7631	-2.5792	0.89567	116216920
TRMT10B	NC_015041.2	complement(67986901..67992391)	57.3113	1.57923	0.89567	104915376
LOC104917517	NC_015011.2	162134833..162144323	61.7598	1.42553	0.89567	104917517
LOC104914876	NC_015041.2	14539575..14606207	68.2397	-1.49877	0.89567	104914876
LOC116217317	NC_015030.2	complement(4925055..4927967)	3.75053	-2.29288	0.896331	116217317
LOC116216317	NC_015012.2	complement(31954618..31957287)	58.4046	1.67173	0.896525	116216317
CDH11	NC_015023.2	813647..826573	40.9107	1.56622	0.896565	100546309
PM20D1	NC_015038.2	complement(2629412..2642605)	71.6665	-1.49879	0.896565	100547758
HEG1	NC_015017.2	complement(24549208..24575009)	5.58186	1.67252	0.899539	100549520
LOC109365836	NC_015012.2	complement(9446920..9449428)	4.20647	-2.1097	0.899653	109365836
PTPDC1	NC_015024.2	complement(5724279..5734151)	5.64954	-1.81358	0.899653	100543110
LOC104909846	NC_015012.2	complement(63205615..63242464)	9.13792	1.93463	0.899653	104909846
ERBB4	NC_015017.2	3928089..4250467	11.18	2.59286	0.899653	100539508
LOC104915227	NC_015041.2	49797043..49893592	40.5386	1.54437	0.899653	104915227
LOC104914185	NC_015033.2	complement(5443182..5485284)	61.2651	-1.43761	0.899653	104914185
LOC100540854	NC_015019.2	9366005..9375702	416.088	1.48826	0.899653	100540854
MTERF2	NC_015011.2	51881106..51884067	43.8523	-1.61909	0.900028	100541800
LOC104912029	NC_015018.2	complement(26940269..26960631)	13.8773	-1.54788	0.903253	104912029
MARVELD1	NC_015018.2	complement(21666244..21668266)	17.6295	1.70356	0.903253	104912021
LOC104915687	NW_011112571.1	complement(4271..5360)	37.2213	2.06073	0.903253	104915687
POMP	NC_015011.2	complement(168817140..168824782)	66.6252	1.52555	0.903253	100544122
FAM102B	NC_015020.2	complement(7458297..7481505)	4.41274	-2.01065	0.904308	100539051
SFXN4	NC_015018.2	complement(32476984..32488018)	30.3113	1.75151	0.904308	100539359
LOC109364926	NW_011200221.1	complement(188..921)	2.95087	3.90442	0.904503	109364926
ZNF367	NW_011114451.1	453..6907	17.7572	1.74957	0.905194	104915713
LOC104915607	NW_011102734.1	2208..3100	2.62589	3.43505	0.905271	104915607
LOC104915556	NW_011100292.1	complement(2149..5902)	7.207	-2.58255	0.905271	104915556
LOC100550826	NC_015041.2	7389456..7811951	14.5281	1.54784	0.906036	100550826
LOC104912298	NC_015020.2	7373157..7379966	1.01533	-3.54015	0.907059	104912298
ARMC3	NC_015016.2	complement(26115793..26152430)	1.82429	-2.2266	0.907351	100543564
LOC104914688	NC_015040.2	2247301..2248806	8.05508	2.48081	0.907351	104914688
NR1D2	NC_015016.2	35969822..35989974	19.3993	1.64716	0.907351	100544868
LOC104916784	NW_011208255.1	complement(6..538)	330.015	-1.52671	0.907351	104916784
ANK2	NC_015014.2	complement(36113033..36267686)	40.0274	1.59395	0.909143	100541509
PHF19	NC_015029.2	complement(8122037..8129964)	5.68678	1.80438	0.911197	100551370
POMK	NC_015014.2	13681197..13685063	12.5961	1.6488	0.912656	100538885
LOC116217087	NC_015022.2	complement(7168581..7174972)	123.392	1.49651	0.912656	116217087
PPIC	NC_015041.2	complement(67763960..67771643)	42.5248	1.59355	0.913148	100548166
METAP1D	NC_015017.2	complement(22343831..22383572)	1.83818	3.94732	0.913228	100539510
STK32A	NC_015025.2	15012882..15034198	2.70758	-2.82503	0.913228	100539469
CD276	NC_015022.2	1454081..1462127	96.0404	-1.37138	0.913228	100545124
LOC100551374	NC_015021.2	14286106..14289687	3.37237	-2.47495	0.913524	100551374
SREBF2	NC_015011.2	complement(47774448..47791414)	341.011	-1.47188	0.913524	100547710
AGPAT2	NC_015029.2	7562240..7569719	64.5967	1.47642	0.913652	104913689
RHOU	NC_015012.2	38710451..38716523	44.2392	1.63001	0.914474	100540887
AKAP12	NC_015012.2	47699365..47730874	117.861	1.6417	0.914916	100542314
ARL4C	NC_015017.2	1575664..1577158	115.528	-1.69657	0.915154	104911608
LOC104913525	NC_015027.2	1538692..1553917	1.34466	2.78333	0.916014	104913525
PTS	NC_015036.2	complement(6185456..6187773)	37.0644	1.758	0.916014	104914374
LOC104910178	NC_015013.2	complement(27481726..27498962)	57.7043	1.48545	0.916014	104910178
LOC104912194	NC_015019.2	11174546..11190975	1.007	-3.765	0.916149	104912194
TM6SF2	NC_015040.2	3011512..3013698	1.00701	4.71872	0.916149	100542922
LOC104915494	NW_011098240.1	complement(1563..3910)	1.81937	3.41244	0.916149	104915494
LOC100547244	NW_011214127.1	complement(1522..2996)	1.891	-3.01452	0.916149	100547244
LOC104912908	NC_015023.2	885158..897657	2.51476	3.58097	0.916149	104912908
ROR1	NC_015020.2	19271410..19318939	2.60059	2.11739	0.916149	100551116
TERF1	NC_015013.2	64775024..64797347	4.81274	2.17233	0.916149	100546748
C23H1orf174	NC_015033.2	883891..886526	5.67625	1.98896	0.916149	104914116
LCAT	NC_015023.2	10683455..10687197	7.07452	-2.00393	0.916149	100539055
LOC104915234	NC_015041.2	50512163..50512811	10.7237	2.43571	0.916149	104915234
COL23A1	NC_015025.2	12176802..12206174	13.7262	1.57657	0.916149	100538696
LOX	NC_015041.2	complement(67384694..67387383)	19.8898	2.45491	0.916149	109364127
LOC104917014	NW_011214257.1	10..1829	27.0512	2.04104	0.916149	104917014
PAICS	NC_015014.2	complement(42868811..42875257)	52.656	1.48983	0.916149	100539860
LOC100543785	NC_015020.2	complement(8833256..8844080)	53.5816	-1.4445	0.916149	100543785
RELL1	NC_015014.2	49473794..49491562	58.6309	-1.40054	0.916149	100538936
RARS1	NC_015025.2	complement(4010515..4024292)	103.046	1.3968	0.916149	100540606
CCDC9B	NC_015015.2	5239973..5282960	138.498	-1.44745	0.916149	104910958
LOC100546011	NW_011210661.1	55074..58420	213.182	1.49822	0.916149	100546011
LOC116217557	NC_015041.2	63551613..63560462	2.27068	1.79808	0.918102	116217557
LOC104912487	NC_015020.2	17716028..17719731	4.06476	-3.31195	0.918102	104912487
FBXO5	NC_015012.2	complement(48489077..48497938)	5.72135	2.27112	0.918102	100543711
LOC104910023	NC_015012.2	104493140..104500285	6.80201	-2.93984	0.918102	104910023
LOC104909411	NC_015011.2	complement(183014032..183028890)	8.8398	1.57413	0.918102	104909411
CRAT	NC_015029.2	complement(5312224..5325434)	97.2159	1.42696	0.918102	100547341
COL5A2	NC_015017.2	complement(6793672..6953905)	155.53	1.56047	0.918102	100543158
LOC109364590	NW_011138601.1	complement(27..549)	4.57635	3.68001	0.91823	109364590
LOC104909730	NC_015012.2	49925065..49936311	13.5959	-1.57896	0.91823	104909730
MYLK	NC_015017.2	complement(25184907..25309925)	125.373	-1.73399	0.91823	100547989
LOC100543441	NC_015011.2	46460617..46461074	148.164	1.68138	0.920252	100543441
LOC100543400	NC_015011.2	174346128..174369543	4.71548	2.09892	0.921145	100543400
TMPRSS4	NC_015036.2	5472376..5477456	146.115	-1.50629	0.921145	100545295
PRSS35	NC_015012.2	complement(76656268..76662191)	2.35482	2.10291	0.921682	100544541
LOC100538839	NC_015016.2	complement(35278505..35289763)	5.35118	2.06087	0.921682	100538839
RTKN2	NC_015018.2	complement(8502701..8533498)	8.75078	1.76775	0.921682	100550343
LOC104910139	NC_015013.2	complement(16714291..16803188)	32.7547	-1.48561	0.921682	104910139
SAMD13	NC_015020.2	complement(15964983..15977407)	12.0484	-1.6203	0.921936	100551163
LOC100548043	NC_015019.2	11837597..11927068	4.01732	1.77238	0.923249	100548043
MMP15	NC_015023.2	10092440..10096056	374.649	1.52014	0.923249	100543532
TEX36	NC_015018.2	complement(30110021..30113314)	2.12882	4.50309	0.923731	104912066
HPX	NC_015011.2	188968270..188973215	36.7733	1.62349	0.924254	104909435
LOC100539904	NC_015012.2	66325372..66330808	1.39587	4.6507	0.926831	100539904
LOC109370653	NC_015011.2	complement(116891696..116893837)	1.82548	3.31354	0.926831	109370653
HCN2	NC_015040.2	2453204..2460652	3.06246	-2.42509	0.926831	100540153
[truncated: 13,314 more rows]

## Sheet: D30 Control vs. Sham
Name	Chromosome	Region	Max group mean	Fold change	FDR p-value	GeneID
PRTG	NC_015022.2	3447442..3460627	2.97991	-5.68926	6.3245e-11	109369587
MCF2L	NC_015011.2	complement(133858617..133990447)	2.99856	16.0596	3.00365e-05	100549760
OSGIN1	NC_015023.2	12212632..12219116	40.8729	-2.88742	6.48276e-05	100540857
DHRS3	NC_015033.2	5493404..5498184	15.9135	-2.18569	0.000208498	100541886
LOC116217666	NW_011131737.1	complement(6..158)	117.857	-2.8536	0.000208498	116217666
SQOR	NC_015022.2	9930542..9942035	34.0861	-2.07144	0.00136838	100551322
PLCL1	NC_015017.2	complement(9821520..9910370)	6.50283	-2.66386	0.00226816	100548191
LOC104912427	NC_015020.2	complement(20606443..20612093)	3.54496	3.39233	0.00318754	104912427
SALL1	NC_015023.2	7034583..7042518	6.68532	2.4004	0.00357709	100548451
LOC104911729	NC_015017.2	22066440..22073536	9.7079	-1.95928	0.00422272	104911729
ESYT3	NC_015017.2	complement(24156827..24184074)	2.71514	-9.22425	0.00465824	100551214
TMEM19	NC_015011.2	35863765..35878933	4.74029	-2.54245	0.00478666	100549650
BLOC1S6	NC_015022.2	9921224..9926840	9.80916	-1.87162	0.00533949	100542182
IL17RD	NC_015024.2	complement(8179489..8196553)	18.8785	-2.06679	0.00544035	100547744
C8H10orf90	NC_015018.2	complement(29634608..29698893)	11.7169	2.01218	0.00575208	104912062
CREM	NC_015016.2	complement(14859121..14886877)	49.935	-2.37711	0.00575208	100550393
LOC116217716	NW_011166852.1	complement(22..174)	114.054	-2.57144	0.0064497	116217716
NTN1	NC_015030.2	1952954..2002562	2.82992	2.89978	0.00702705	100546994
SCG3	NC_015022.2	complement(2257949..2285273)	13.9871	-2.12808	0.00702705	100539566
ITPR3	NC_015038.2	complement(3868470..3892150)	16.4205	2.0782	0.00702705	104914537
KCNMB1	NC_015025.2	3030105..3036667	82.5213	-2.81871	0.00741115	100538592
LOC100545893	NC_015019.2	complement(12116538..12127914)	9.04964	-1.96216	0.0095913	100545893
ADIPOQ	NC_015021.2	complement(8968136..8972711)	8.0693	1.99535	0.00975135	100544820
DIO2	NC_015015.2	complement(39643686..39660510)	7.27662	-2.61801	0.0140324	100547728
TRMT9B	NC_015014.2	complement(43015975..43026206)	1.45743	-2.75455	0.0164539	100539244
LOC104917392	NW_011318083.1	complement(7..595)	10.7413	2.39326	0.0164539	104917392
LOC104916485	NW_011165537.1	20..1507	42.9206	2.05618	0.0164539	104916485
YWHAH	NC_015027.2	complement(7321493..7322992)	72.9597	-2.07778	0.0164539	100540297
RASD1	NC_015026.2	complement(8734492..8736365)	7.6099	-3.96055	0.0166826	100542139
TMPRSS9	NC_015040.2	10782..22871	4.67076	-4.12018	0.017572	100551130
CD34	NC_015038.2	complement(2199698..2210419)	1.43843	3.55259	0.0178451	100549596
LOC104916980	NW_011213664.1	2055..5917	33.2789	1.85388	0.0178451	104916980
NEK10	NC_015016.2	complement(37094684..37188607)	4.16509	-2.26303	0.0180466	104911531
GADD45G	NC_015041.2	39534717..39536330	85.2568	-2.68007	0.0180466	104915137
LOC104913658	NC_015029.2	complement(1762537..1776966)	5.95091	-2.07654	0.0218367	104913658
LOC104910410	NC_015011.2	complement(43240063..43256763)	3.81794	1.72587	0.0362309	104910410
C2H1orf198	NC_015012.2	complement(39491359..39511386)	20.0243	-2.30632	0.0362309	100542058
LOC100538614	NC_015011.2	72156786..72229773	5.46779	2.44453	0.0378364	100538614
LOC104913385	NC_015026.2	complement(5101219..5106103)	15.0509	-2.25549	0.0378364	104913385
BPGM	NC_015011.2	60005054..60025272	6.53507	-1.78691	0.038615	100546129
CCNI2	NC_015025.2	15979591..15987029	9.04188	-1.69735	0.038615	100549996
ENC1	NW_011210363.1	1083..9118	27.8512	-2.51805	0.038615	100547779
TXNRD3	NC_015024.2	10015951..10030053	19.0899	-1.76808	0.0394932	100539983
TUBB6	NC_015013.2	complement(45036684..45044532)	28.5614	-2.6279	0.0407645	100546292
OAZ1	NC_015040.2	complement(1609965..1636197)	146.002	-1.63246	0.0407645	100545912
LOC104917546	NC_015011.2	complement(169436909..169461499)	1.36917	1.75237	0.042422	104917546
FLT4	NC_015025.2	13079009..13110943	1.16273	-3.44201	0.044626	100543111
HOMER1	NC_015041.2	20977632..21043976	1.34942	-2.69045	0.044626	104914953
PPFIA2	NC_015011.2	complement(39586361..39630091)	1.46921	2.93531	0.044626	100541030
LOC104915468	NW_011096936.1	complement(7..1063)	1.66789	6.57531	0.044626	104915468
LOC100549236	NC_015033.2	4303273..4321083	3.76652	1.90042	0.044626	100549236
CA8	NC_015013.2	complement(57814035..57872735)	4.08363	2.73749	0.044626	100539963
KLHDC4	NC_015023.2	complement(18511996..18539304)	12.6366	1.69498	0.044626	100541313
LOC104915059	NC_015041.2	complement(31814539..31827757)	25.2195	-1.95327	0.044626	104915059
TEKT1	NC_015031.2	complement(5680176..5687579)	26.6571	2.28232	0.044626	100548978
LOC100545667	NC_015011.2	complement(50928614..50943426)	27.4018	-1.78921	0.044626	100545667
LOC104912834	NC_015022.2	complement(9942449..9944481)	171.056	-1.70121	0.0460162	104912834
LOC104916850	NW_011210847.1	45..703	13.9675	2.61782	0.0460798	104916850
CFAP100	NC_015024.2	10296249..10308206	1.5203	3.65318	0.0483782	100540912
LOC116217085	NC_015022.2	complement(5389106..5399013)	5.55826	-2.58787	0.0500434	116217085
F3	NC_015020.2	3814981..3822755	37.7277	-1.79006	0.0565999	100545065
NT5DC3	NC_015011.2	55736429..55756725	14.1224	-1.83579	0.0571231	100546128
LOC100541808	NC_015012.2	86687576..86703970	1.96173	-3.77176	0.0578226	100541808
LOC104911787	NC_015017.2	complement(24691316..24697769)	9.51762	-2.36638	0.0611699	104911787
LOC104916068	NW_011134276.1	complement(9354..11777)	26.8495	1.68836	0.0627604	104916068
PLCD1	NC_015016.2	complement(4153840..4203175)	13.5896	-3.55569	0.0631019	100542227
REXO2	NC_015036.2	4640649..4646297	49.7023	-1.6889	0.0644595	100542039
LOC104916968	NW_011213322.1	complement(7..1039)	16.5132	1.91133	0.0664041	104916968
SNTB2	NC_015023.2	17549141..17551997	1.7516	-3.18874	0.0759949	104913061
WDHD1	NC_015015.2	55511698..55541464	1.29288	-2.35694	0.076209	100550441
LOC104914146	NC_015033.2	3044422..3052482	3.29051	-4.67697	0.076209	104914146
HS3ST1	NC_015014.2	59132594..59143466	34.0977	-1.80752	0.076209	100546598
PARP6	NC_015022.2	807891..816698	1.74206	2.66236	0.0766113	100544191
NCALD	NC_015013.2	complement(73738275..73858059)	5.20623	1.62404	0.0772231	100548483
TIMP3	NC_015011.2	complement(52392901..52427070)	39.9544	-1.67128	0.0782849	100539796
LOC104913504	NC_015026.2	13463068..13467505	4.77475	-2.21198	0.0866291	104913504
ADRA2A	NC_015018.2	25614240..25617565	1.32972	3.00715	0.0874601	104912010
COL10A1	NC_015012.2	66115542..66117751	123.111	-3.19982	0.0874601	100539748
HVCN1	NC_015027.2	complement(6063133..6069535)	26.871	-1.82568	0.0875895	100543266
ALDH1A3	NC_015022.2	16700953..16733878	33.6221	-2.05979	0.0875895	100546607
WNT9A	NC_015016.2	2153491..2174993	5.65555	2.42528	0.088665	100540276
LOC104915686	NW_011112571.1	complement(9..4328)	7.74054	1.62908	0.088665	104915686
APCDD1	NC_015013.2	43961697..43980031	21.181	1.79089	0.0923842	100547362
SLC13A2	NC_015031.2	140215..148144	1.11748	-3.29157	0.0930115	104913845
TMEM43	NC_015024.2	10420340..10431505	9.95477	-1.59248	0.0933834	100541524
PDGFA	NC_015026.2	complement(11480143..11492930)	1.5246	5.03109	0.0939253	100545955
HACD3	NC_015022.2	17305436..17320576	33.1053	-1.61334	0.0948488	100542802
RASL11B	NC_015014.2	complement(46209564..46213371)	53.9985	-1.73669	0.0962593	100542167
CELF2	NC_015011.2	complement(8610352..8912253)	3.42687	1.86698	0.0963993	100538923
LOC104915541	NW_011100110.1	complement(542..4501)	5.75129	-3.24345	0.0963993	104915541
SRP9	NC_015012.2	complement(16264507..16271903)	24.1764	-1.63871	0.097733	100546638
COQ10B	NC_015017.2	9709756..9718324	7.80192	-1.89407	0.103148	100547577
TRPM3	NC_015041.2	complement(32064615..32301609)	8.13003	1.62688	0.103547	100541890
LOC104910889	NC_015014.2	65769528..65816665	2.34955	1.97801	0.107252	104910889
COL14A1	NC_015013.2	81024901..81142546	2.90343	1.6588	0.108641	100543201
LOC109366846	NC_015013.2	complement(71630259..71632901)	21.5637	1.73195	0.109032	109366846
LOC116216402	NC_015012.2	37113746..37113881	24.3982	2.64649	0.109032	116216402
LOC104912254	NC_015020.2	3601366..3604372	56.3903	-1.64171	0.109032	104912254
LOC104912647	NC_015021.2	10438059..10449168	1.67465	2.41063	0.111731	104912647
IGFBP7	NC_015014.2	17792897..17808926	9.696	1.5816	0.118173	100548744
LRRC1	NC_015012.2	complement(87247295..87289459)	36.0205	-1.56133	0.118514	100543557
NFIL3	NC_015041.2	complement(40025478..40038266)	8.9999	-1.74906	0.121932	100549546
DAD1	NC_015039.2	41328..44703	16.6728	-1.55547	0.121932	100547759
CAPN8	NC_015012.2	16720245..16748611	9.94057	2.07453	0.132102	100548023
CSRNP1	NC_015016.2	4782414..4792895	13.4636	-1.81723	0.132102	100541611
COL24A1	NC_015020.2	15369932..15490681	2.116	2.02554	0.136233	100549170
SETBP1	NC_015041.2	complement(2342817..2660256)	7.56784	1.73382	0.136233	100546988
LOC104912742	NC_015021.2	22156763..22161592	11.6545	-1.80502	0.136233	104912742
TGS1	NC_015013.2	56179605..56205558	23.5292	-1.82538	0.136233	100550384
LOC104914778	NC_015041.2	complement(7290280..7292935)	5.111	1.88668	0.140877	104914778
ARHGAP24	NC_015014.2	complement(20886640..20909882)	2.699	-1.61647	0.145776	100543669
LOC100544598	NC_015014.2	complement(20502627..20503447)	34.4967	-2.05115	0.145776	100544598
KIF3A	NC_015025.2	complement(16055315..16073633)	45.49	-1.90595	0.145776	100549843
GCLM	NC_015020.2	3604819..3611536	67.0228	-1.59836	0.145776	100545839
EMP2	NC_015026.2	4356183..4362790	11.6809	-1.84103	0.147351	100546922
PTPRA	NC_015014.2	65725096..65746684	41.6799	1.53481	0.148666	100540993
NEURL1	NC_015018.2	23019975..23153916	2.16509	1.83238	0.150016	100539867
CCDC97	NW_011210768.1	complement(7..2574)	5.91177	1.8925	0.150016	104916847
PTAR1	NC_015041.2	complement(31836586..31875216)	25.8001	-1.58004	0.150016	100541274
LOC104917072	NW_011215806.1	complement(342..1783)	1.31426	4.33477	0.153834	104917072
GCH1	NC_015015.2	55545059..55564117	3.69294	-1.97137	0.153834	100550285
LOC100546173	NC_015011.2	78214143..78215816	45.2754	-1.59673	0.153834	100546173
HDC	NC_015022.2	10099655..10112598	1.20356	1.98915	0.156185	100538642
CTSK	NC_015037.2	complement(1121594..1123219)	1.83267	3.06625	0.156185	104914440
DCUN1D5	NC_015011.2	174421667..174432622	4.14667	-1.56634	0.159363	100544171
ANK2	NC_015014.2	complement(36113033..36267686)	5.18511	1.69675	0.169402	100541509
LOC104914373	NC_015011.2	complement(105609713..105623611)	1.06423	-11.9701	0.169588	104914373
LIG1	NC_015011.2	complement(29301766..29308115)	1.91473	1.92843	0.169588	100550112
MSRB3	NC_015011.2	33466277..33549660	2.04542	-2.01438	0.169588	100542929
ARMH4	NC_015015.2	54519608..54572872	2.30444	-1.92311	0.169588	104911279
LOC104911954	NC_015018.2	16665541..16687153	3.85688	1.69771	0.169588	104911954
PHLDB1	NC_015036.2	complement(5728738..5751473)	4.79116	1.54554	0.169588	100547138
GNAQ	NC_015041.2	complement(34467937..34566270)	9.60835	-1.96575	0.169588	104915096
LOC100545386	NC_015026.2	complement(5092193..5100926)	11.7343	-1.79505	0.169588	100545386
LOC116216336	NC_015012.2	49789921..49792639	13.4924	-1.61299	0.169588	116216336
CHP1	NC_015015.2	21319369..21336383	45.1807	-1.71368	0.169588	100541403
LOC100550794	NC_015013.2	8301594..8306141	49.9534	-1.7665	0.169588	100550794
LOC116217356	NC_015031.2	complement(6885687..6889250)	1.05391	3.95427	0.17219	116217356
LOC104914929	NC_015041.2	complement(19255241..19256809)	7.31439	1.93359	0.17219	104914929
PIP5K1B	NC_015041.2	31454377..31552012	10.731	-2.60753	0.17219	100540819
NFIC	NC_015040.2	complement(1006902..1018451)	11.4246	1.56941	0.17219	100550419
CCDC47	NC_015039.2	complement(838757..849154)	31.6918	-1.66658	0.17219	100543029
DCXR	NC_015030.2	5089184..5091771	42.3618	-1.56131	0.17219	100542961
PSMG2	NC_015013.2	complement(45216537..45223585)	6.34575	-1.77581	0.172412	100544387
KIT	NC_015014.2	complement(42308197..42360178)	2.70212	-2.74111	0.172567	100542786
AGO2	NC_015013.2	complement(88398710..88442213)	9.38141	-1.62945	0.172567	100539655
PRDX1	NC_015020.2	complement(26222407..26226008)	95.7472	-1.51985	0.172567	100547686
PLA2G15	NC_015023.2	complement(9741551..9755411)	6.89869	-1.67004	0.173326	100544768
GPSM1	NC_015029.2	complement(7750070..7785753)	29.8003	-1.58067	0.173326	100547235
LOC100545334	NC_015020.2	complement(10037602..10046337)	2.48237	2.19263	0.177048	100545334
RALB	NC_015017.2	26932926..26943234	29.7221	-1.57431	0.180966	100545371
ARAP2	NC_015014.2	49837549..49963331	20.2868	-2.17716	0.184636	100539398
LOC104911879	NC_015018.2	complement(4599424..4600498)	1.83742	-4.21534	0.186994	104911879
BCL11A	NC_015012.2	2983947..2986348	4.36009	1.68215	0.186994	100540522
SLC35F2	NC_015011.2	176284285..176296716	8.73533	-1.68665	0.186994	100541394
MYLK	NC_015017.2	complement(25184907..25309925)	39.6688	-2.07846	0.186994	100547989
SLC17A5	NC_015012.2	80257006..80281054	14.071	-1.51273	0.190546	100549408
LOC100548330	NC_015012.2	79516755..79519110	66.0682	-1.57979	0.194829	100548330
CGRRF1	NC_015015.2	complement(55644307..55656472)	4.68276	-1.87451	0.195158	100549979
SAT1	NC_015011.2	complement(117677416..117680261)	191.876	-1.57656	0.195158	100547154
ADAMTS6	NC_015041.2	complement(19055598..19302049)	2.77681	1.73243	0.195722	104914924
LOC109369601	NC_015022.2	complement(5399213..5409140)	18.2101	-2.45489	0.195722	109369601
LOC100544580	NW_011138138.1	complement(2657..6286)	15.9605	1.69139	0.196338	100544580
GNPAT	NC_015012.2	39650934..39668958	28.778	-1.53797	0.197004	100543913
MTMR12	NC_015041.2	complement(8546797..8577277)	7.31028	-1.59939	0.19726	104914823
SERPINB14	NC_015013.2	complement(13763013..13770494)	8.63146	6.06252	0.19726	100303699
LOC100550605	NC_015022.2	complement(19476115..19495096)	38.0202	-1.65358	0.19726	100550605
TP53BP1	NC_015022.2	complement(19507406..19519137)	11.388	-1.75552	0.197787	104912899
RALA	NC_015016.2	48456077..48471559	19.2891	-1.55903	0.197787	100540796
SLC25A24	NC_015020.2	7404195..7424484	34.4676	-1.51183	0.197787	100539514
LOC109369716	NC_015023.2	complement(7193508..7205752)	7.541	3.7231	0.202451	109369716
LOC109367471	NC_015014.2	complement(68952218..68962564)	3.52214	2.00541	0.203249	109367471
LPAR3	NC_015020.2	15780959..15796963	11.4227	-1.5575	0.203249	100547842
LOC100551447	NC_015011.2	140090206..140099354	40.4462	1.50839	0.203249	100551447
RPS15A	NC_015026.2	complement(5293022..5296755)	216.796	-1.5165	0.204843	100543844
FAM177A1	NC_015015.2	35125706..35142302	17.1305	-1.69982	0.205352	100548800
TMCC3	NC_015011.2	complement(43528450..43596117)	1.59152	2.24535	0.205695	100546170
MYOCD	NC_015030.2	complement(720411..820094)	2.62427	1.85597	0.216521	100544980
LURAP1L	NC_015041.2	28210292..28247073	23.2056	-1.69324	0.216521	100551030
FAM13A	NC_015014.2	complement(15405962..15452343)	7.9489	-1.82343	0.219389	100551302
CHGB	NC_015012.2	15834893..15902975	6.13811	1.51737	0.220933	100539856
LOC104911802	NC_015017.2	complement(24584943..24614906)	1.49106	-1.86726	0.220988	104911802
LOXL3	NC_015015.2	complement(56208622..56219328)	2.25218	1.82912	0.220988	100538681
HSPG2	NC_015033.2	4295253..4303040	4.54576	1.71349	0.220988	104914203
LOC116216956	NC_015019.2	913080..913326	4.6349	14.8994	0.220988	116216956
LOC100544072	NC_015012.2	complement(103038205..103045305)	4.90714	-1.67701	0.220988	100544072
SLC35A3	NC_015020.2	complement(5343778..5361104)	7.53724	-1.62488	0.220988	100550347
LOC100541944	NC_015035.2	881186..883238	8.55875	-1.59419	0.220988	100541944
EHD4	NC_015015.2	complement(20573991..20589776)	8.76856	-1.53816	0.220988	109367981
PSME4	NC_015012.2	672077..721405	22.8422	-1.58234	0.220988	100542361
RPS13	NC_015015.2	complement(12793310..12799408)	56.593	-1.54048	0.220988	100547984
TIAM1	NC_015011.2	102075284..102189426	1.91101	1.58487	0.2225	100540208
LOC100546435	NW_011128380.1	complement(7..47054)	8.47137	1.57946	0.223446	100546435
SLCO1A2	NC_015011.2	complement(56985865..57000714)	1.71982	-3.62021	0.223459	100540976
PTPRB	NC_015011.2	complement(35309691..35376323)	3.73179	-1.57968	0.223459	100548729
ECM2	NC_015024.2	2927933..2946713	1.90937	1.68891	0.225787	100539414
ZFHX4	NC_015013.2	62963880..63026844	3.75518	1.4916	0.225787	100548742
RASGEF1B	NC_015014.2	21316471..21331891	4.6827	-1.85054	0.225787	100541046
SHROOM2	NC_015011.2	complement(122455205..122523134)	4.73006	1.50092	0.225787	100545096
DIPK1C	NC_015013.2	37523915..37533260	11.3327	-1.6684	0.225787	100541504
ACSL4	NC_015019.2	13633400..13669214	13.7477	-1.58439	0.225787	100539925
HPRT1	NC_015019.2	4050843..4066374	15.1354	-1.61239	0.225787	100548399
NBEAL2	NC_015016.2	3395217..3418626	15.2992	1.48539	0.225787	104911325
CIDEA	NC_015013.2	complement(44983529..44995822)	23.4686	-1.60344	0.225787	100546445
NUAK2	NC_015038.2	complement(2888902..2898021)	50.6094	-2.22625	0.225787	100545348
LOC104910606	NC_015014.2	complement(19942385..19949200)	9.54034	-1.85591	0.227988	104910606
SYNM	NC_015022.2	16117848..16144003	11.3085	-1.58021	0.243145	100539876
LOC104912776	NC_015022.2	4362444..4366800	26.7945	-1.52495	0.244392	104912776
ATG4B	NC_015021.2	complement(9383196..9396088)	10.1829	-1.53845	0.246176	100547223
LOC100542220	NC_015014.2	complement(60688509..60690711)	15.1215	1.57796	0.246176	100542220
CARD10	NC_015011.2	49532264..49546890	14.6304	1.50224	0.247269	100539234
PTPN7	NC_015038.2	complement(748905..756805)	1.65498	2.31258	0.247319	100548062
TSHZ3	NC_015023.2	complement(3811830..3816618)	2.02407	1.76542	0.251307	100539928
DUSP16	NC_015011.2	complement(68677058..68733201)	14.3172	-1.80189	0.251307	100544063
PLEKHH1	NC_015015.2	27876871..27922133	5.81623	-1.54948	0.252628	100540227
LOC100546914	NC_015021.2	1314583..1326056	6.00954	-1.49862	0.253936	100546914
LOC100543785	NC_015020.2	complement(8833256..8844080)	13.2192	-1.58642	0.255899	100543785
KIRREL1	NC_015037.2	450769..459896	1.59101	1.94096	0.26145	100548318
UVRAG	NC_015011.2	complement(182244777..182314250)	23.92	-1.51726	0.26145	100544950
SEPTIN8	NC_015025.2	complement(15989237..16008243)	30.7345	-1.55617	0.26145	100550151
PDCD6	NC_015013.2	33361004..33369056	27.106	-1.46304	0.261615	100549873
LOC104916065	NW_011134014.1	33457..80327	3.54459	1.61223	0.2655	104916065
LDLRAP1	NC_015035.2	complement(4653270..4668524)	16.0202	-1.49277	0.269148	104914308
DNAJB9	NC_015011.2	complement(27714636..27722722)	11.6064	-1.59714	0.269633	100548117
LOC109364920	NW_011199346.1	complement(463..1658)	2.01601	2.46835	0.271756	109364920
NWD2	NC_015014.2	complement(49547398..49597945)	2.16423	-1.78742	0.271756	100539089
MSMP	NC_015041.2	7952539..7957910	3.57103	1.98902	0.271756	100538762
PPARGC1B	NC_015025.2	complement(7600748..7625296)	6.08277	1.49266	0.273473	100544410
LYSMD3	NC_015041.2	53461242..53466567	6.69676	-1.54416	0.273473	100549143
ING5	NC_015021.2	complement(9404138..9412508)	9.49517	-1.47345	0.273473	100542952
SLC39A13	NC_015015.2	complement(22935267..22950251)	58.751	-2.04093	0.276176	100548139
XYLT1	NC_015026.2	5420455..5507050	1.70395	1.67576	0.278139	100544774
LOC100542236	NC_015023.2	complement(3007922..3016530)	72.356	-1.48659	0.278139	100542236
RPH3AL	NC_015031.2	8499628..8517376	3.60651	1.6712	0.279798	104913938
FECH	NC_015041.2	200438..209145	13.2654	-2.00424	0.279798	100548408
CREBL2	NC_015011.2	68765894..68775568	22.4863	-1.49403	0.279798	100544218
COQ8A	NC_015012.2	complement(13430906..13453857)	24.5423	-1.47771	0.279798	100546442
STOM	NC_015029.2	complement(8257531..8267660)	53.5114	-1.54911	0.279798	100547698
COTL1	NC_015023.2	complement(16079911..16098154)	198.161	-1.89678	0.279798	100539620
LOC104917473	NC_015011.2	152471986..152476538	3.70738	3.12775	0.290588	104917473
LOC100547397	NC_015011.2	complement(83358..87909)	3.49218	1.96206	0.293991	100547397
SLC25A38	NC_015016.2	complement(43024515..43031647)	4.69384	-1.50041	0.293991	100544135
LOC100538433	NC_015020.2	complement(5076924..5080875)	10.0248	-1.88419	0.293991	100538433
CAPZA1	NC_015038.2	1398379..1411816	73.0294	-1.55938	0.293991	100538448
SESN1	NC_015012.2	62960949..62973927	30.0365	-1.70787	0.294967	100545569
MTERF2	NC_015011.2	51881106..51884067	6.57682	-1.52556	0.305232	100541800
GALNT7	NC_015014.2	23545892..23568911	10.8597	-1.55274	0.305338	100548952
LOC116217295	NC_015029.2	7814843..7832172	1.32835	2.25393	0.305614	116217295
LOC109364404	NW_011120690.1	complement(2196..4220)	3.54685	1.88358	0.305614	109364404
RAB27A	NC_015022.2	3359084..3371044	27.6578	-1.44894	0.305614	100547180
LOC104916326	NW_011148941.1	558..1609	284.051	1.6534	0.306512	104916326
LOC104911278	NC_015015.2	complement(54496457..54501570)	5.86645	-2.00006	0.308207	104911278
CA4	NC_015031.2	complement(7448648..7466779)	19.8365	1.65101	0.308232	104913923
TMEM168	NC_015011.2	26086530..26109341	6.83578	-1.5079	0.309017	100546738
RRAS2	NC_015015.2	complement(6986238..7007581)	77.9689	-1.50952	0.310067	100547062
LOC100549829	NC_015017.2	24326324..24353291	1.52144	1.77095	0.317815	100549829
PPRC1	NC_015018.2	complement(21863021..21872507)	1.66833	1.66897	0.317815	100550090
LOC109369817	NC_015023.2	complement(12274451..12278833)	3.19136	-2.30951	0.317815	109369817
IL4I1	NC_015028.2	complement(220021..226213)	6.63476	-1.76439	0.317815	100540143
SCAMP1	NC_015041.2	complement(21429463..21458750)	9.16089	-1.45536	0.317815	100542255
PYROXD1	NC_015011.2	56903307..56918688	9.59454	-1.47291	0.317815	100541129
LOC104915831	NW_011120675.1	complement(127..1693)	13.1368	1.84907	0.317815	104915831
KDSR	NC_015013.2	13886968..13911324	51.9109	-1.57523	0.317815	100544857
CD164	NC_015012.2	63188149..63202693	79.1106	-1.62129	0.317815	100545257
LOC100547284	NC_015030.2	complement(2480167..2501517)	1.29241	-3.9729	0.319322	100547284
APOA1	NC_015036.2	complement(5175779..5177374)	50.6841	1.48235	0.319671	100542499
F2	NC_015015.2	complement(22411081..22420004)	13.3735	-1.44224	0.32206	100549057
ACSL6	NC_015025.2	complement(16298708..16324340)	4.50019	-2.50323	0.327507	100548919
TSPAN5	NC_015014.2	complement(39168724..39251369)	3.01936	-1.67549	0.330402	100545783
LOC100538811	NC_015041.2	complement(28911748..28933312)	10.7556	-2.83466	0.330402	100538811
CRISPLD2	NC_015023.2	16167696..16192681	31.3441	1.51174	0.330402	100550297
SMIM14	NC_015014.2	48863400..48892038	35.5408	-1.45588	0.330402	100549053
LOC100551040	NC_015011.2	177882602..177907165	37.7481	-1.42639	0.330402	100551040
LOC104911601	NC_015017.2	complement(676203..684386)	1.12844	1.68866	0.33438	104911601
CEP83	NC_015011.2	complement(43502216..43524582)	7.93752	1.61329	0.334723	100546014
SLC6A14	NC_015019.2	4..12798	87.2808	-1.48356	0.336562	100546046
LOC104915194	NC_015041.2	complement(46026827..46051488)	56.0724	-1.83303	0.339728	104915194
LOC100540564	NW_011100714.1	130..9249	20.5709	1.45323	0.340155	100540564
SYDE2	NC_015020.2	15646689..15678203	4.95262	-1.57282	0.344166	100549938
LOC104912585	NC_015021.2	complement(8722240..8730124)	52.1081	-2.10473	0.344166	104912585
KLF2	NC_015040.2	complement(4032987..4034825)	2.97976	2.12314	0.344781	100540509
HK2	NC_015034.2	complement(2955505..2967769)	19.9466	-1.85113	0.344781	100546537
ZFP36L1	NC_015015.2	27404667..27406701	35.1436	1.50191	0.344781	104911139
LOC100542439	NC_015022.2	complement(5415817..5498932)	31.7088	-2.24703	0.345372	100542439
LOC109370458	NC_015029.2	1755095..1762517	1.26339	-3.35913	0.346588	109370458
CLMP	NC_015036.2	3095167..3132520	5.23881	1.65488	0.346588	100551181
PGD	NC_015033.2	1607282..1616388	27.3412	-1.53694	0.346588	104914120
LOC109367755	NC_015015.2	complement(23305308..23312650)	28.6503	-1.49426	0.347264	109367755
FAAH	NC_015020.2	complement(25745417..25754468)	8.74152	-1.54404	0.348323	100550962
TMC5	NC_015026.2	5068353..5088601	6.64181	-1.67917	0.34917	100545539
LOC109366755	NC_015013.2	complement(48054464..48058892)	1.92365	1.84265	0.349182	109366755
AARS2	NC_015012.2	32805692..32821603	2.6035	1.65461	0.350082	100550992
LOC100548097	NC_015019.2	complement(17876986..17881907)	3.77781	-1.82011	0.350082	100548097
NUAK1	NC_015011.2	51549836..51577194	4.16832	1.59849	0.350082	100542570
LOC100539388	NC_015011.2	56091256..56160227	6.11788	1.85715	0.350082	100539388
GDF7	NC_015012.2	100849205..100852317	10.1635	1.87134	0.350082	104910029
LOC109364428	NW_011122957.1	complement(7..25915)	16.8073	1.73776	0.350082	109364428
LOC104910044	NC_015012.2	107373068..107379383	18.1457	-1.42052	0.350082	104910044
FAM107B	NC_015011.2	7159457..7221342	41.7813	-1.50366	0.350082	100539851
CD82	NC_015015.2	23788925..23812452	165.59	-1.55099	0.350082	100545881
LOC116217680	NW_011138901.1	complement(381..503)	269.449	-1.78226	0.350082	116217680
EPHB1	NC_015021.2	10415209..10432539	11.2527	2.05232	0.353662	100538637
PLEK2	NC_015015.2	complement(28017063..28026129)	14.9076	-1.45157	0.354422	100550284
DDX60	NC_015014.2	complement(4815021..4854102)	3.87589	-1.77632	0.359051	100538933
PARM1	NC_015014.2	complement(14218122..14228752)	1.94214	-2.1847	0.359698	104910567
CRABP2	NC_015037.2	281502..284781	28.2481	1.59439	0.359698	100545194
LOC104916387	NW_011153117.1	19..538	66.8065	1.61419	0.359698	104916387
KIAA1324L	NC_015011.2	complement(6859663..6909294)	1.36772	-1.7252	0.360467	100539076
LOC100545463	NC_015011.2	complement(46382439..46382876)	2.23476	-3.08361	0.360467	100545463
LOC109367472	NC_015014.2	complement(68971543..68976358)	2.55597	1.98743	0.360467	109367472
AMOTL2	NC_015021.2	9709162..9715927	3.63098	1.76225	0.360467	100540953
LOC109371009	NC_015036.2	3280563..3361853	6.61198	1.50264	0.360467	109371009
SLC7A6	NC_015023.2	9953718..9981738	6.93863	-1.50029	0.360467	100544300
LOC104917004	NW_011214150.1	16514..18063	9.47623	2.14592	0.360467	104917004
C16H16orf72	NC_015026.2	complement(3760232..3774405)	12.304	-1.42413	0.360467	100549230
ATG13	NC_015015.2	complement(22354967..22371666)	19.5745	-1.45158	0.360467	100549211
GOLPH3	NC_015041.2	complement(8501266..8529511)	30.2148	-1.45913	0.360467	104914824
LOC104911916	NC_015018.2	complement(9244784..9261591)	61.2632	-1.55526	0.360467	104911916
FBLN2	NC_015024.2	5376107..5492913	10.8822	1.43084	0.361565	100542803
RAB19	NC_015011.2	53730496..53734380	6.90783	-1.62352	0.364229	100549499
ROS1	NC_015012.2	61909540..61932787	13.4662	-1.74823	0.364229	100550580
LOC100546568	NC_015024.2	2055961..2063181	2.29133	1.67165	0.366609	100546568
LOC104915027	NC_015041.2	complement(28892725..29090342)	11.9808	-2.66183	0.366706	104915027
AKAP12	NC_015012.2	47699365..47730874	16.0529	1.54134	0.367019	100542314
NSG1	NC_015014.2	58568030..58587599	22.4111	-1.45607	0.371002	100547061
LOC116216259	NC_015011.2	75851396..75851715	302.328	-1.46597	0.374131	116216259
LOC109365008	NW_011211726.1	complement(5..612)	1.57096	11.3852	0.375597	109365008
PFKFB2	NC_015038.2	2319916..2328400	4.4951	1.61957	0.375597	100548674
LOC104915502	NW_011098513.1	1702..3884	8.7356	1.76802	0.375597	104915502
LOC104913328	NC_015025.2	complement(15004917..15015614)	42.1348	-1.82933	0.375597	104913328
PDGFRB	NC_015025.2	13167974..13185675	3.3821	1.68998	0.376461	100550611
SYNGR3	NC_015026.2	7328629..7344296	3.52072	-1.51377	0.376461	100549636
LOC104911403	NC_015016.2	complement(18772547..18784698)	15.0636	-1.46808	0.376461	104911403
UBE2J2	NC_015033.2	2862771..2870746	17.7017	-1.44849	0.376461	100542249
CDC42SE2	NC_015041.2	complement(40347642..40441047)	8.69508	-1.45173	0.37812	104915144
AXIN2	NC_015030.2	complement(5981865..6004235)	12.5013	1.44119	0.37812	100541268
TMEM150C	NC_015014.2	20535431..20548837	12.8683	-1.43922	0.37812	100543361
LOC104909693	NC_015012.2	39562864..39572095	1.19996	1.89331	0.382113	104909693
FBXO3	NC_015015.2	complement(17462741..17479045)	8.06377	-1.43413	0.386417	100542943
RFNG	NC_015030.2	5096518..5104140	12.3213	-1.44491	0.386663	100544514
LOC100541557	NC_015016.2	complement(11787785..11814440)	1.55525	2.85656	0.387315	100541557
LOC104916984	NW_011213703.1	7..2891	1.72305	2.38538	0.387315	104916984
LRRC39	NC_015020.2	5406520..5420205	1.72869	1.64369	0.387315	100550194
LOC100547239	NC_015040.2	3706881..3709951	1.92856	-1.79721	0.387315	100547239
LOC104915124	NC_015041.2	complement(38145228..38160289)	2.26803	1.5806	0.387315	104915124
LOC104917111	NW_011216428.1	complement(5906..7330)	2.53924	2.04269	0.387315	104917111
LOC104912465	NC_015020.2	26092408..26111812	3.52929	-1.73555	0.387315	104912465
LOC104912593	NC_015021.2	complement(9059027..9061655)	3.93853	2.26092	0.387315	104912593
LOC100546141	NC_015014.2	complement(19963666..19970617)	7.37986	-1.61391	0.387315	100546141
LOC104909828	NC_015012.2	61902674..61909663	7.48851	-1.83281	0.387315	104909828
DPY19L4	NC_015013.2	71133685..71158890	7.54973	-1.51318	0.387315	100545519
AIDA	NC_015012.2	17018852..17042394	8.73694	-1.46839	0.387315	100548478
LOC104914768	NC_015041.2	complement(6866570..6870400)	11.174	-1.49301	0.387315	104914768
LOC100547098	NC_015011.2	150054885..150059623	11.8802	-1.56537	0.387315	100547098
CENPS	NC_015033.2	1598109..1600682	14.8842	-1.92802	0.387315	104914160
LGALS8	NC_015012.2	complement(36639878..36650352)	15.4025	-1.42922	0.387315	100550840
GNB4	NC_015021.2	16975153..17015431	20.1247	-1.43476	0.387315	100546564
SRSF2	NC_015030.2	4145264..4149224	20.1446	1.47326	0.387315	100548975
FBXO45	NC_015021.2	complement(9507966..9511647)	21.4991	-1.47379	0.387315	100542022
MEIS1	NC_015012.2	complement(6475244..6557773)	33.6696	1.47678	0.387315	104909503
TMEM106B	NC_015016.2	17269406..17282546	37.1626	-1.46873	0.387315	100543672
MRC2	NC_015039.2	1213067..1227445	52.1668	1.51062	0.387315	100541638
LOC654833_2	NW_011154450.1	complement(147..329)	228.847	-1.41905	0.387315	654833
LOC104916298	NW_011145490.1	6..614	7.86021	1.8244	0.387711	104916298
TGFBR1	NC_015013.2	2882882..2921912	13.622	-1.43938	0.388057	100543917
SOAT1	NC_015020.2	12549179..12560917	14.7326	-1.62311	0.388057	100544187
FADS6	NC_015030.2	complement(10316761..10321495)	16.7201	-1.51217	0.389728	100540559
LOC104917120	NW_011216498.1	complement(6..1091)	95.6871	1.39144	0.389728	104917120
TIPARP	NC_015021.2	complement(22553714..22587379)	5.77287	-1.57015	0.391871	100546415
LOC104916536	NW_011176125.1	complement(1..350)	8.32865	2.65032	0.393232	104916536
KIAA0513	NC_015023.2	complement(18689950..18698372)	12.8891	-2.2592	0.393232	100538850
PLPPR4	NC_015020.2	complement(5110839..5118937)	18.8016	-1.56717	0.393232	104909351
TIMP2	NC_015030.2	complement(4825477..4827031)	26.6642	1.45867	0.393232	100548512
INTS14	NC_015022.2	complement(17320745..17331193)	27.8983	-1.69018	0.393232	100545379
LOC104916602	NW_011186701.1	complement(923..3096)	35.2695	-1.45921	0.393232	104916602
MZB1	NC_015025.2	1664568..1665913	1.46235	2.99164	0.397668	104913237
LOC104912929	NC_015023.2	complement(3001103..3008007)	58.1901	-1.45135	0.398248	104912929
TMEM165	NC_015014.2	complement(42480956..42489155)	43.0043	-1.41813	0.398522	100541704
KDM7A	NC_015011.2	complement(53945866..53981951)	23.3093	-1.65744	0.400034	100548885
PAPPA	NC_015029.2	2912085..3084064	2.83679	1.50672	0.403544	100540557
MED11	NW_011126337.1	2620..3275	1.68345	-4.5228	0.406286	104915948
LOC116216759	NC_015016.2	complement(37457438..37528018)	1.20917	-5.3458	0.406519	116216759
LOC100544693	NC_015011.2	complement(46466728..46469300)	3.16328	-2.31344	0.406519	100544693
IRS1	NC_015021.2	complement(4974707..4977536)	4.44006	1.66196	0.406519	100539255
LOC100538555	NC_015041.2	complement(17949879..17963087)	4.96205	-1.64399	0.406519	100538555
SOWAHA	NC_015025.2	15919207..15922685	5.19199	-1.45091	0.406519	104913319
LOC116216690	NC_015015.2	complement(42597088..42620256)	6.0301	1.41076	0.406519	116216690
CPEB3	NC_015018.2	20216634..20294218	6.48937	-1.48663	0.406519	100543057
GOSR2	NC_015039.2	complement(168759..183157)	12.3212	-1.40522	0.406519	100548369
KIAA1143	NC_015016.2	41892155..41900754	13.9561	-1.47219	0.406519	100541820
TEX2	NC_015030.2	8020772..8068690	18.3914	-1.47291	0.406519	100544830
ATP13A3	NC_015021.2	1341961..1386002	19.598	-1.43799	0.406519	100546459
LOC100541911	NC_015014.2	60825491..60859893	26.3438	-1.44643	0.406519	100541911
RPL34	NC_015014.2	complement(29028313..29034466)	223.234	-1.48472	0.409132	100547161
SNTA1	NC_015032.2	2406983..2409073	9.53685	-2.07859	0.409271	104913983
C11H3orf70	NC_015021.2	complement(10662605..10682620)	1.23057	1.4979	0.410306	100551011
SNX5	NC_015012.2	10459044..10475901	3.8107	-1.68902	0.410306	100550991
GPD1L	NC_015016.2	39036446..39060833	3.82163	-1.48978	0.410306	100547788
MOB2	NC_015015.2	13398152..13489434	20.0203	-1.42347	0.410306	100543772
CARHSP1	NC_015026.2	3539491..3566064	20.1817	-1.44843	0.410306	100549690
LOC104909294	NC_015031.2	291767..292794	2.05956	2.72152	0.41234	104909294
MYLIP	NC_015013.2	7669996..7682865	43.3859	-1.42665	0.41234	100549718
GSTZ1	NC_015015.2	38257390..38264718	11.0981	-1.6031	0.413617	100547417
LOC116217259	NC_015027.2	complement(3937856..4056393)	11.934	1.61597	0.413617	116217259
LOC104914171	NC_015033.2	4183293..4189844	16.7732	1.4414	0.413617	104914171
ANKRD13A	NC_015027.2	9206751..9219057	90.7953	-1.84511	0.413617	100539833
SGK1	NC_015012.2	59304802..59309269	16.8697	-1.51403	0.413664	100541500
LOC116217754	NW_011203035.1	10..431	4.06593	-2.46478	0.413709	116217754
GNPNAT1	NC_015015.2	complement(57601600..57606880)	16.7603	-1.43473	0.413709	100542790
CSRP2	NC_015011.2	complement(37633243..37641438)	18.4774	-1.76324	0.414804	100538352
FRMPD1	NC_015041.2	67964334..67986798	22.6383	-1.67777	0.41588	104915381
ANXA5	NC_015014.2	33355888..33372497	94.224	-1.43892	0.41588	100538625
MYO9A	NC_015022.2	complement(607872..744254)	1.49249	1.5878	0.417372	100541109
IGSF3	NC_015011.2	89591083..89621202	6.62726	1.42102	0.417372	100540517
TNS1	NC_015017.2	17567537..17600435	8.87836	1.44763	0.417372	100542128
ITPRIPL2	NC_015026.2	complement(5128968..5132998)	5.38987	-1.48542	0.418253	109370171
LOC100549470	NC_015016.2	complement(9905833..9909922)	17.1221	-1.42921	0.418253	100549470
LAMP5	NC_015012.2	complement(11963921..11966965)	15.0455	-2.06266	0.418442	100547974
FBXO32	NC_015013.2	complement(82302576..82327111)	3.08102	-1.43989	0.419899	100545476
TMEM9B	NC_015015.2	7761054..7773794	14.3577	-1.5019	0.420857	100545213
C14H3orf67	NC_015024.2	complement(11538255..11596642)	3.78329	1.61802	0.421101	100546155
SOWAHC	NC_015011.2	133097261..133100987	9.71732	-1.4406	0.421101	100546999
LOC104912767	NC_015022.2	3554199..3561573	27.5096	-1.44988	0.421101	104912767
LOC104909975	NC_015012.2	complement(91708682..91721921)	3.45758	-1.61797	0.422499	104909975
ACSS1	NC_015012.2	complement(10067420..10101595)	49.9543	-1.5133	0.422499	100538464
RAB40B	NC_015030.2	3277918..3302339	3.28682	-1.57022	0.423533	100547902
LOC104911310	NC_015016.2	complement(195847..201249)	76.0005	1.39808	0.423533	104911310
FAM8A1	NC_015013.2	8221257..8227636	7.61532	-1.54823	0.429737	100550330
LOC104912926	NC_015023.2	2885198..2890547	8.10087	-1.42297	0.431366	104912926
ESPN	NC_015033.2	complement(578993..588813)	1.62265	1.6703	0.432242	100544268
ACAP3	NC_015033.2	2815112..2842753	1.44314	1.71671	0.433642	104914169
LOC116217336	NC_015030.2	complement(8069572..8069706)	14.5533	2.25596	0.44317	116217336
LOC100548287	NC_015015.2	complement(15192796..15250776)	5.37381	1.39954	0.444207	100548287
LOC104917408	NC_015011.2	complement(9852967..9866081)	24.2991	1.4727	0.444207	104917408
CD24	NC_015012.2	66957217..66961291	204.754	-1.5886	0.444393	104909860
TSHZ2	NC_015032.2	complement(11092471..11111458)	1.22323	1.59592	0.447153	100541531
ATP10D	NC_015014.2	complement(45405408..45425722)	1.27175	-1.81332	0.448849	100545574
LOC104914527	NC_015038.2	complement(4263593..4272352)	6.41376	-1.61036	0.448849	104914527
CREB3L1	NC_015015.2	complement(22138514..22159842)	10.7048	1.41065	0.448849	100539552
MCF2	NC_015019.2	complement(5049485..5089431)	48.0289	-2.09287	0.448849	100551373
TNFAIP2	NC_015015.2	49370017..49380887	1.09572	2.27045	0.449155	100550492
COMP	NC_015040.2	3419810..3437569	1.03204	2.0484	0.450059	100548314
RPS12	NC_015012.2	complement(58734123..58737124)	226.521	-1.39407	0.45059	100542419
ZNF703	NC_015034.2	2146216..2147331	1.87652	2.1597	0.450728	100540468
LOC104917292	NW_011257491.1	8..444	18.274	1.6914	0.450728	104917292
ARSA	NC_015011.2	complement(114022..119625)	14.7252	1.40655	0.451221	100539178
FAM20C	NC_015026.2	11666276..11679609	14.0326	1.91509	0.45166	100545653
IMPAD1	NC_015013.2	complement(56681092..56854566)	29.2782	-1.47118	0.45166	100551300
LOC104914105	NC_015032.2	13562899..13567613	1.13165	1.85563	0.453711	104914105
DHCR24	NC_015020.2	complement(22054733..22063056)	9.64332	-1.49685	0.453711	100546716
USP14	NC_015013.2	complement(47319259..47336699)	12.8059	-1.47445	0.455659	100539291
LOC104909815	NC_015012.2	61948129..61963604	13.0245	-1.73429	0.457	104909815
ADGRA2	NC_015034.2	2175197..2192400	1.35092	1.87156	0.45709	100545812
LOC100546106	NC_015022.2	complement(4072807..4110248)	1.64804	-1.82283	0.457406	100546106
CCNG2	NC_015014.2	complement(15527159..15533228)	7.27155	-1.49233	0.457406	100550997
CCDC149	NC_015014.2	53285342..53332491	15.7633	-1.48032	0.457406	100541555
PER2	NC_015021.2	complement(8676384..8703264)	60.9655	-1.99306	0.457406	100008571
SMIM30	NC_015011.2	25930839..25934107	34.2851	-1.37749	0.457517	116216605
LOC109367431	NC_015014.2	60860380..60862629	8.62637	-1.51498	0.45877	109367431
KIF2C	NC_015020.2	complement(26604456..26619424)	1.60883	-1.67123	0.459301	100545375
FRMD1	NC_015012.2	40961468..40990721	1.90492	1.82584	0.460033	100545775
LOC116216535	NC_015014.2	complement(8591360..8670745)	20.281	1.49697	0.460033	116216535
RPS16	NC_015011.2	39139486..39142454	75.2274	-1.41013	0.460033	100539541
PLXNB1	NC_015024.2	10930472..10993606	9.77242	-1.42346	0.460639	100542136
IGFBP4	NC_015039.2	4288869..4290638	37.7555	1.42466	0.462004	100541639
SNAP29	NC_015027.2	complement(125642..134833)	7.57229	-1.41256	0.462336	100543222
LOC104916749	NW_011201081.1	5..1433	18.2013	1.45502	0.462336	104916749
MTMR10	NC_015022.2	5603876..5638673	21.2807	-1.44054	0.462336	100541569
SMARCA5	NC_015014.2	10204588..10225431	39.2701	-1.44808	0.462336	100544130
SH3BP1	NC_015011.2	complement(49478912..49487573)	1.04141	2.04429	0.462537	100539542
LOC104911915	NC_015018.2	complement(9233703..9238543)	43.0505	-1.48555	0.462992	104911915
VANGL2	NC_015037.2	507134..513084	3.77292	1.85943	0.463923	100543280
LOC100546919	NC_015025.2	complement(186478..191569)	3.11857	1.5497	0.464089	100546919
LOC104913148	NC_015011.2	complement(76333617..76341524)	46.9646	1.39907	0.464089	104913148
GLRX2	NC_015020.2	complement(9829583..9831775)	4.91897	-1.65063	0.46581	100541256
LOC104911696	NC_015017.2	18320499..18324377	8.55654	-1.47217	0.466733	104911696
PITPNC1	NC_015030.2	7724136..7797044	8.72145	1.49499	0.467677	100542189
LOC100547218	NC_015015.2	23567781..23581491	10.4852	1.39006	0.469212	100547218
FOXJ1	NC_015030.2	5538093..5540323	3.1814	2.18643	0.471483	104909355
CORIN	NC_015014.2	45448530..45484781	1.10796	-3.62502	0.471845	100545419
EFHC1	NC_015012.2	complement(108649238..108667618)	1.93895	1.68504	0.471845	100547670
LOC104914202	NC_015033.2	4267989..4269976	6.82786	1.77878	0.471845	104914202
TGIF1	NC_015013.2	complement(41512140..41516607)	10.4272	1.44031	0.471845	100548589
MGAT3	NC_015011.2	complement(48922397..48939507)	111.768	-1.89577	0.471845	100550573
LOC100549955	NC_015040.2	complement(2627531..2629805)	2.02116	1.89824	0.473879	100549955
GRB10	NC_015013.2	complement(27702616..27805837)	2.91595	-1.40561	0.473879	100542734
HSPA2	NC_015015.2	complement(52105450..52107844)	17.76	1.47092	0.473879	100541049
LOC109370801	NC_015032.2	10549551..10557645	24.2851	1.39691	0.473879	109370801
LOC100551292	NC_015011.2	140130572..140133456	41.2481	1.37701	0.473879	100551292
LOC109370333	NC_015011.2	complement(106178693..106183591)	1.46095	1.72352	0.475285	109370333
LOC100541858	NC_015013.2	complement(70100805..70109977)	2.29241	2.66874	0.475285	100541858
PKIA	NC_015013.2	65279120..65286950	2.46854	-1.65685	0.475285	104910380
TMEM119	NC_015027.2	complement(6601772..6606027)	2.65628	1.58747	0.475285	100549433
POLR2M	NC_015022.2	complement(4155998..4160043)	3.40359	1.58481	0.475285	104912814
LOC100547657	NW_011120659.1	complement(6..9291)	3.42851	1.47758	0.475285	100547657
CFAP44	NC_015011.2	81221678..81263077	4.10325	1.42839	0.475285	100538354
AKAP11	NC_015011.2	164519121..164546202	13.9874	-1.37414	0.475285	100546287
LOC100543207	NC_015016.2	complement(18855668..18899441)	24.0317	-1.40464	0.475285	100543207
ECI2	NC_015013.2	11991152..12014828	25.6091	-1.39411	0.475285	100541809
CCZ1	NC_015026.2	complement(12470023..12481946)	26.4071	-1.38424	0.475285	100543485
LOC104915829	NW_011120659.1	complement(21315..27577)	35.4708	1.48009	0.475285	104915829
RAB6A	NC_015011.2	complement(190044945..190049624)	37.0499	-1.50025	0.475285	100549867
RAD54L2	NC_015024.2	complement(2005239..2048608)	43.0782	1.45403	0.475285	100547336
SCP2	NC_015020.2	22736040..22747590	62.5689	-1.42189	0.475285	100541979
LOC104910762	NC_015014.2	44626378..44646563	90.9106	-1.55479	0.475285	104910762
CDC27	NC_015039.2	770481..783717	22.3412	-1.43788	0.477034	100543802
LOC116217437	NC_015035.2	complement(2093365..2093569)	51.8766	1.58102	0.477425	116217437
LOC109371050	NC_015038.2	734685..746837	1.0345	1.78725	0.478436	109371050
LOC100540249	NC_015032.2	1133164..1168515	1.06446	1.67809	0.478436	100540249
MALL	NC_015012.2	complement(624142..626698)	1.59338	-2.90755	0.478436	100542829
SYN3	NC_015011.2	52290570..52320518	2.29672	-1.52456	0.478436	100540105
UGDH	NC_015014.2	48897435..48913156	6.0558	-1.41891	0.478436	100549207
RETSAT	NW_011216424.1	complement(22465..26022)	8.11694	-1.51971	0.478436	100544741
SLC45A3	NC_015038.2	complement(2701532..2715037)	17.292	-1.45483	0.478436	100546984
PLXNA1	NC_015024.2	9523827..9614944	18.057	1.39408	0.478436	100539672
AK1	NC_015029.2	4768667..4772351	5.05074	-1.619	0.47905	104913667
FAM117A	NC_015039.2	2354591..2372787	10.7376	-1.3855	0.480192	100545505
TMEM64	NC_015013.2	complement(69583525..69595831)	11.2443	-1.40635	0.480192	100542578
CHCHD4	NC_015024.2	complement(10412318..10420230)	15.4285	-1.58399	0.480192	100541370
PRKCA	NC_015030.2	5679500..5788987	18.0099	-1.42344	0.480192	100541727
ACSBG2	NC_015040.2	1877715..1893856	2.26962	1.57341	0.482183	100542721
EPHB2	NC_015033.2	complement(4841802..4885225)	2.83799	1.54535	0.482183	100544000
SIK1	NC_015011.2	complement(108474392..108486687)	6.02217	-2.24258	0.482183	100538356
LOC100542537	NC_015017.2	21605072..21614166	6.88993	1.628	0.482183	100542537
LOC100550844	NC_015013.2	complement(56300091..56319708)	59.1747	-1.41723	0.482183	100550844
ZNF385B	NC_015017.2	14317878..14471504	1.24391	2.18089	0.482902	100545790
NPHP4	NC_015033.2	663105..683588	1.55263	1.61461	0.482902	100548366
SMC4	NC_015021.2	complement(21863099..21895563)	2.05546	1.5887	0.482902	100539256
FAM161A	NC_015012.2	10568528..10577584	2.13845	1.53684	0.482902	100550379
LAMA4	NC_015012.2	64363656..64407261	6.26147	1.43376	0.482902	100541748
SPRY2	NC_015011.2	148236879..148242124	11.9757	-1.40601	0.482902	100545563
WDR1	NC_015014.2	58872214..58882051	12.1307	-1.37256	0.482902	100544132
NFKBIA	NC_015015.2	complement(35229637..35240731)	27.6903	-1.80982	0.482902	100549878
API5	NC_015015.2	24422425..24437330	36.1254	-1.37183	0.482902	100545264
YAP1	NC_015011.2	complement(174175901..174194929)	46.1512	-1.42738	0.482902	100544949
LOC100549107	NC_015013.2	complement(73156044..73161243)	88.1451	-1.3866	0.482902	100549107
LOC100550703	NC_015020.2	2186557..2245049	26.02	-2.03536	0.482917	100550703
KLHL36	NC_015023.2	16099737..16112069	8.01448	-1.5845	0.483126	100550919
ADAM12	NC_015018.2	complement(29780076..29892676)	1.09279	2.03161	0.484221	100544450
MATN3	NC_015012.2	complement(100350392..100363929)	1.66502	-1.90985	0.484221	100542214
SMO	NC_015011.2	784251..792335	5.87248	1.39137	0.484221	100543281
IL2RG	NC_015019.2	660682..663517	7.44088	1.66336	0.484221	104912104
APMAP	NC_015012.2	complement(10106271..10122179)	14.894	-1.41428	0.484221	100551451
PNISR	NC_015012.2	69959190..69975198	21.2592	1.35558	0.484221	100549662
LOC109369872	NC_015024.2	1228101..1238918	22.1553	1.48414	0.484221	109369872
PTPN21	NC_015015.2	complement(42256978..42295942)	50.0906	-2.06512	0.484221	100549930
SLC4A7	NC_015016.2	complement(37188711..37248586)	91.9452	-1.53163	0.484221	100546095
TAGLN	NC_015036.2	5271107..5273582	3.37768	2.01704	0.485344	100548009
LOC100549990	NC_015023.2	complement(5465894..5485145)	8.8538	-1.52185	0.487119	100549990
LYPD6	NC_015017.2	29814034..29819268	1.61878	-2.44877	0.487494	100547327
LOC104910357	NC_015013.2	complement(60410359..60425159)	2.76831	1.43443	0.487494	104910357
LOC104909997	NC_015012.2	93331663..93342656	5.54917	1.66636	0.492796	104909997
LOC100542208	NC_015011.2	complement(113726210..113741416)	5.79194	-1.38594	0.495428	100542208
LOC100539332	NW_011091818.1	6..2726	4.68251	1.796	0.496078	100539332
LOC104910869	NC_015014.2	complement(61704336..61731070)	1.44717	-1.59217	0.496636	104910869
LOC116217493	NC_015040.2	complement(999666..1003683)	1.50227	1.73872	0.496636	116217493
LOC100543241	NC_015011.2	174335640..174342096	1.61514	-2.35132	0.496636	100543241
AEN	NC_015022.2	complement(12370528..12373132)	1.88085	2.13663	0.496636	100546362
LOC104916867	NW_011211227.1	7..3135	2.067	1.69915	0.496636	104916867
UNK	NC_015030.2	complement(5376954..5414883)	2.53693	1.3724	0.496636	100541882
RGS12	NC_015014.2	complement(61643692..61697481)	3.4855	-1.65408	0.496636	100539349
FAT4	NC_015014.2	complement(31903637..32056928)	4.62002	1.40558	0.496636	100549770
ACP1	NC_015012.2	90901922..90911209	6.40628	-1.54148	0.496636	100545979
UBA5	NC_015016.2	41028581..41037893	8.6998	-1.38605	0.496636	100539401
SUMO1	NC_015017.2	complement(11248983..11262419)	9.76528	-1.40811	0.496636	100551108
LOC104909814	NC_015012.2	61891780..61897629	13.5463	-1.63795	0.496636	104909814
TRAM2	NC_015012.2	108629300..108648069	34.9134	-1.60336	0.496636	100547209
LRP3	NC_015023.2	2931266..2947217	13.4911	-1.42184	0.496704	100540705
UBA3	NC_015024.2	complement(14986464..15000252)	13.8113	-1.38457	0.496704	100550920
ARL4A	NC_015016.2	17038294..17040803	14.5264	-1.40557	0.496704	104911399
EIF4EBP1	NC_015034.2	2223994..2231925	77.0012	-1.40282	0.496704	100546275
RPL36A	NC_015019.2	complement(1024043..1027150)	167.1	-1.36315	0.496704	104912139
UBASH3A	NC_015011.2	108930180..108948508	1.61957	1.90517	0.49842	100549347
LOC100549657	NC_015011.2	125293221..125345468	12.1356	-1.7964	0.49842	100549657
MYDGF	NC_015040.2	4591677..4595907	40.053	-1.44816	0.49842	100551491
FGFRL1	NC_015014.2	complement(69096466..69109746)	10.5626	1.49278	0.498869	100547784
CLN5	NC_015011.2	complement(150039330..150048011)	15.5496	-1.38842	0.498869	100547560
EPB41	NC_015035.2	4360008..4400881	23.8569	1.40612	0.498869	100546883
LOC104915689	NW_011112634.1	complement(8..1139)	2.31356	2.005	0.500053	104915689
ZNF827	NC_015014.2	complement(10819127..10898191)	7.45188	1.39629	0.500053	100545366
DNAJC18	NC_015025.2	1644051..1658101	14.6203	-1.36434	0.500053	104913267
SGMS2	NC_015014.2	complement(28757857..28770220)	16.6157	-1.38797	0.500053	100541752
LOC100543540	NC_015032.2	9956420..9974954	22.3697	-1.39549	0.500053	100543540
RPS2	NC_015026.2	complement(7412758..7418439)	79.4526	-1.38599	0.500053	100549328
LOC104914237	NC_015011.2	complement(103260787..103265229)	1.24445	2.54074	0.500956	104914237
SP2	NW_011109079.1	complement(9121..17051)	3.32396	1.49175	0.502394	100549800
YES1	NC_015013.2	47091698..47106811	37.4352	-1.37257	0.502394	100538364
LOC100551038	NC_015011.2	complement(108648265..108669076)	7.76825	-1.40951	0.50453	100551038
NDUFB3	NC_015017.2	10883259..10886956	11.8843	-1.38809	0.50453	100541358
BNIP3	NC_015018.2	complement(34024598..34031645)	12.088	-1.38697	0.50453	100547991
RPS7	NC_015012.2	96004450..96011524	177.177	-1.38322	0.50453	100546444
MYO1B	NC_015017.2	7506623..7585052	4.8794	-1.5582	0.505707	100545272
PIK3C2B	NC_015038.2	complement(3132639..3148692)	1.25771	1.54281	0.50651	100544264
MVB12B	NC_015029.2	9794899..9843886	3.68879	1.42945	0.50651	100539319
LOC116216826	NC_015017.2	25482836..25490267	5.65359	-1.50312	0.50651	116216826
MCAT	NC_015011.2	complement(110218149..110222996)	11.6093	-1.50147	0.50651	100545310
TBP	NC_015012.2	complement(39674147..39682329)	11.6408	-1.41438	0.50651	100543138
CPEB4	NC_015025.2	8665285..8702369	12.0566	-1.42047	0.50651	100547489
IRF8	NC_015023.2	complement(18871304..18877368)	13.1553	1.37301	0.50651	100538540
YWHAG	NC_015031.2	1542429..1544026	14.5353	-1.45112	0.50651	100544201
LOC100546133	NC_015012.2	13330708..13341560	23.9519	-1.42848	0.50651	100546133
CAPZA2	NC_015011.2	complement(24160927..24187614)	27.7105	-1.36276	0.50651	100545818
GPS1	NC_015030.2	complement(5114247..5124409)	28.4837	-1.40827	0.50651	100542807
LOC100543636	NC_015025.2	9786007..9795932	28.7952	1.78943	0.50651	100543636
LOC104917588	NC_015011.2	174471443..174473277	2.56349	-2.09381	0.509222	104917588
PSMB1	NC_015012.2	39684021..39690479	40.1123	-1.40294	0.509222	100543292
LOC104911920	NC_015018.2	complement(9337815..9344525)	12.6085	-1.38649	0.509478	104911920
B3GNT3	NW_011098518.1	16370..18801	1.53752	-1.88906	0.510569	100549756
PRELP	NC_015038.2	4892005..4901216	3.467	1.60297	0.515311	104914547
SAMSN1	NC_015011.2	complement(95870809..95903899)	1.3087	1.98752	0.517216	100545714
LOC104916930	NW_011212543.1	698..969	1.36852	13.3907	0.517216	104916930
BAK1	NC_015038.2	3764433..3772988	1.74059	1.55289	0.517216	100544475
NETO2	NC_015023.2	5310507..5327268	2.02491	-1.72145	0.517216	100550452
LOC104916018	NW_011131048.1	1..1120	2.8375	3.48955	0.517216	104916018
LOC104911384	NC_015016.2	complement(10944956..10953817)	3.08166	1.63039	0.517216	104911384
UBXN2A	NC_015012.2	102979730..102996154	3.81896	-1.35274	0.517216	100543916
AOX1	NC_015017.2	10688356..10726254	5.29598	-1.36785	0.517216	100548803
LOC104915734	NW_011116061.1	9344..21347	6.23702	1.39095	0.517216	104915734
BNIP2	NC_015022.2	5974893..5992081	8.00197	-1.35192	0.517216	100540650
ANKRD28	NC_015016.2	complement(33927335..33951763)	9.48789	-1.38091	0.517216	100540387
GID8	NC_015032.2	6863677..6869736	9.49621	-1.36869	0.517216	100546060
FBXL20	NC_015039.2	complement(3251320..3269122)	9.92246	-1.49992	0.517216	100538653
HHLA2	NC_015011.2	88461551..88481977	9.98039	-1.54008	0.517216	104913739
OSTM1	NC_015012.2	66544178..66561229	10.6669	-1.40075	0.517216	100546490
LOC104917332	NW_011287245.1	complement(57..471)	12.1041	2.38981	0.517216	104917332
PPP3R1	NC_015012.2	5773750..5785730	18.2843	-1.35659	0.517216	100549150
LOC100549771	NC_015014.2	44541083..44558645	34.1904	-1.45686	0.517216	100549771
RPL37	NC_015041.2	complement(11664068..11666702)	64.3224	-1.40999	0.517216	104914854
RPL24	NC_015011.2	complement(83361830..83366132)	87.0261	-1.37826	0.517216	100545822
CNN3	NC_015020.2	3926076..3931162	206.472	-1.5906	0.517216	100544763
COL3A1	NC_015017.2	6719319..6786579	11.7126	1.39849	0.518598	100543004
INVS	NC_015013.2	complement(33107558..33138754)	3.15608	1.55045	0.519427	100550331
ITPK1	NC_015015.2	complement(44074823..44142323)	4.02458	-1.49129	0.519427	100541150
RDH10	NC_015013.2	64649212..64673876	9.25278	-1.72195	0.519427	100546900
MCL1	NC_015037.2	complement(867500..870620)	26.0071	-1.37262	0.519427	100540044
SLC25A20	NC_015024.2	11351856..11362710	8.84104	-1.38442	0.521461	100540448
LOC104917380	NW_011316623.1	1..474	1.1385	78.5889	0.521994	104917380
LOC104913014	NC_015023.2	complement(6469723..6478210)	6.32033	-1.65084	0.521994	104913014
ATP8A1	NC_015014.2	47787058..47882288	6.48444	-1.42701	0.521994	100547261
TMEM185A	NC_015019.2	complement(17635332..17644461)	7.76659	-1.44432	0.521994	100548400
LDB1	NC_015018.2	21881344..21890640	13.7072	1.37908	0.521994	100544449
STARD4	NC_015041.2	41726834..41735193	17.3686	-1.39795	0.521994	100550879
TMEM50A	NC_015035.2	complement(4623176..4628478)	26.1095	-1.37465	0.521994	100546431
TPRG1L	NC_015033.2	complement(957849..960863)	55.7598	-1.33525	0.521994	100548981
RPL35	NC_015029.2	complement(9362398..9363460)	96.4473	-1.36749	0.521994	100551385
LOC104911909	NC_015018.2	complement(8399142..8412874)	1.27259	1.53465	0.522274	104911909
RALGDS	NC_015029.2	complement(6617537..6656870)	1.37579	1.62417	0.522274	100543539
LOC100548938	NC_015011.2	75434518..75439099	9.9896	1.40058	0.522274	100548938
LOC104912030	NC_015018.2	complement(27213057..27229198)	10.3919	1.47718	0.522274	104912030
SUB1	NC_015041.2	8636520..8657249	14.1617	-1.40298	0.522274	100541079
NDP	NC_015011.2	107142040..107161714	15.7555	-1.45534	0.522274	100539588
WNK2	NC_015024.2	complement(6102375..6203251)	19.5446	-1.68741	0.522274	100544669
LOC100540511	NC_015041.2	complement(46056113..46071513)	93.3264	-1.653	0.522274	100540511
VASH2	NC_015012.2	complement(20745183..20767961)	1.17221	-1.8839	0.522832	100539286
FRMD5	NC_015022.2	19144847..19157979	1.25207	-1.86342	0.525989	100548450
BCL11B	NC_015015.2	complement(47002305..47093597)	3.70207	1.60562	0.52639	100550178
DNAAF4	NC_015022.2	3410162..3418050	7.41188	1.49261	0.52639	100547947
FN1	NC_015017.2	2868849..2917808	13.7335	1.36631	0.52639	100551213
TXNL4A	NC_015013.2	3073990..3078914	16.2982	-1.4764	0.52639	100542679
NUS1	NC_015012.2	complement(62077185..62090712)	32.1056	-1.36055	0.52639	100550429
RASSF9	NC_015011.2	complement(40500046..40527873)	64.0332	-1.37023	0.52639	100541647
LOC104914219	NC_015034.2	complement(831194..841434)	1.69577	1.49821	0.526845	104914219
PHACTR1	NC_015013.2	complement(8423866..8685951)	3.95059	1.87574	0.52703	100548794
KREMEN1	NC_015027.2	complement(8370000..8393214)	7.16576	-2.88708	0.527109	100543996
LOC109364337	NW_011115224.1	complement(11..871)	1.42685	2.6168	0.527302	109364337
RPL27A	NC_015015.2	7664951..7668154	263.263	-1.44049	0.527302	100545680
LOC104912840	NC_015011.2	complement(74715911..74726384)	1.13893	2.06462	0.528095	104912840
CLSTN3	NC_015011.2	75362838..75376221	14.0541	1.36659	0.528386	100549709
LOC100546546	NC_015012.2	56382199..56412274	2.57221	1.45642	0.531498	100546546
EIF3M	NC_015015.2	complement(807581..822343)	26.9559	-1.41205	0.53238	100545633
SFRP1	NC_015034.2	complement(2560275..2568761)	2.41786	-1.65153	0.533217	100548875
LAPTM4A	NC_015012.2	complement(100367536..100380207)	172.23	-1.47929	0.534955	100542365
LOC100549845	NC_015027.2	complement(3876699..3907210)	10.5498	1.47338	0.535135	100549845
MEF2D	NC_015037.2	complement(392642..424746)	2.79673	1.49665	0.537581	100538498
CCDC88A	NC_015012.2	1212773..1287015	2.86248	1.38766	0.537581	100539184
LOC104915544	NC_015011.2	complement(120843374..120860913)	12.2993	-1.66977	0.537581	104915544
SMDT1	NC_015011.2	complement(47701730..47703056)	30.4973	-1.37347	0.537581	100549094
ADA	NC_015032.2	2837423..2843517	1.40326	2.16269	0.538732	100551277
LOC104913864	NC_015031.2	complement(2866760..2885971)	1.40521	1.70088	0.538732	104913864
MTHFD2	NC_015034.2	complement(2877532..2882996)	1.93926	-2.28723	0.538732	100538988
LCP2	NC_015025.2	3097896..3126229	1.94134	1.56409	0.538732	100538747
MEX3D	NC_015040.2	2700938..2704922	3.74048	1.60087	0.538732	100549084
SUCLG1	NC_015014.2	67995754..68110254	12.8072	-1.38236	0.538732	100538831
OGN	NC_015024.2	3002649..3012651	13.7996	1.49536	0.538732	100550863
LOC116217773	NW_011211699.1	complement(556..2571)	16.9224	1.38453	0.538732	116217773
ESYT2	NC_015016.2	complement(9012645..9078722)	23.1211	-1.35367	0.538732	100548091
LOC104915498	NW_011098458.1	complement(706..11631)	252.146	-1.41557	0.538732	104915498
TUBB4B	NC_015029.2	complement(1752354..1754034)	271.132	-1.52191	0.538732	100551384
LOC109368854	NC_015018.2	complement(26490758..26498929)	1.05126	2.30274	0.540538	109368854
SNED1	NC_015021.2	9284348..9300009	2.09773	1.54424	0.540538	100543416
LOC104915727	NW_011115769.1	complement(1..822)	9.15793	1.7416	0.540538	104915727
GALC	NC_015015.2	complement(42019879..42056594)	10.9542	-1.38296	0.540538	100549468
WIZ	NW_011217633.1	complement(76417..118970)	10.9605	1.3309	0.540538	100543234
LOC100540575	NC_015011.2	complement(172171647..172175938)	11.8827	-1.40646	0.540538	100540575
ZFAND6	NC_015022.2	complement(11811501..11854460)	15.8355	-1.35186	0.540538	100547948
RPL18A	NC_015011.2	complement(33081250..33083642)	86.3659	-1.36805	0.540538	100544743
LOC109364222	NW_011100395.1	complement(2797..13675)	1.19185	3.6714	0.541888	109364222
LCA5L	NC_015011.2	complement(105538486..105554280)	1.67358	1.58905	0.542105	100546633
PPP2R3C	NC_015015.2	complement(35143310..35154600)	4.81776	-1.51621	0.542105	100548955
LOC116217251	NC_015026.2	11762189..11763125	5.0554	2.20285	0.542105	116217251
LOC104913011	NC_015023.2	complement(5432621..5461038)	6.94003	-1.52122	0.542105	104913011
SEC22A	NC_015017.2	25559215..25566238	9.29854	-1.51066	0.542105	100547066
TMEM213	NC_015011.2	complement(54216453..54221128)	12.9284	-3.2531	0.542105	104911563
VGLL4	NC_015024.2	complement(4109452..4182254)	13.5362	1.4154	0.542105	100540033
FDFT1	NC_015012.2	108801344..108811553	52.9877	-1.37402	0.542105	100545674
CHCHD2	NC_015031.2	complement(896724..898847)	312.519	-1.40277	0.542105	100550053
AR	NC_015019.2	2539620..2564842	1.24426	1.52776	0.544253	100540598
LIN9	NC_015012.2	16079581..16105803	1.90999	-1.56901	0.544253	100540320
LOC109370871	NC_015033.2	3335672..3349532	2.35896	-1.35952	0.544253	109370871
LOC104913802	NC_015030.2	complement(5868223..5883198)	3.78776	1.76964	0.544253	104913802
NDFIP2	NC_015011.2	complement(148569084..148614179)	8.37016	-1.35421	0.544253	100545717
LOC104915024	NC_015041.2	complement(28940399..28943132)	8.46692	-2.50733	0.544253	104915024
LOC100548808	NC_015019.2	12144141..12161723	10.732	-1.38366	0.544253	100548808
ADGRG6	NC_015012.2	complement(51979064..52039308)	17.7534	1.45708	0.544253	100548479
NDUFA2	NC_015025.2	65958..67355	25.7084	-1.53714	0.544253	104913213
LOC104911927	NC_015018.2	complement(9213934..9227616)	31.7767	-1.44018	0.544253	104911927
TAS1R1	NC_015033.2	complement(551960..556379)	1.29588	2.0737	0.546228	104914114
LOC116217794	NW_011215935.1	complement(1..191)	1.41793	75.8221	0.546228	116217794
LOC116217792	NW_011215516.1	15..1371	4.3644	2.56556	0.546228	116217792
LOC116216452	NC_015013.2	complement(32917474..32923559)	4.6788	-2.47675	0.546228	116216452
LOC104914442	NC_015037.2	complement(1082577..1085260)	6.89935	1.59418	0.546228	104914442
USP53	NC_015014.2	complement(34106023..34132056)	8.17262	-1.35297	0.546228	100540433
NOTCH1	NC_015029.2	7635357..7669041	15.0003	1.34389	0.546228	100546162
EIF1	NC_015039.2	4091116..4092570	22.0163	-1.44089	0.546228	104914632
GJB2	NC_015011.2	177839645..177844440	1.0912	-1.93096	0.548146	100551196
ADAM33	NC_015014.2	complement(64781861..64804379)	1.33311	1.81834	0.548146	100543150
SLC1A4	NC_015012.2	complement(7092888..7120223)	2.18249	-1.50075	0.548146	100539185
LOC104913108	NC_015024.2	1100900..1114639	2.84204	1.50851	0.548146	104913108
NID2	NC_015015.2	complement(57450615..57464562)	3.3051	1.4827	0.548146	100543097
SFXN1	NC_015025.2	9265340..9300901	5.84625	-1.57129	0.548146	100548764
SHROOM1	NC_015025.2	complement(15928053..15956630)	5.96292	1.40261	0.548146	100550302
ASAP3	NC_015035.2	complement(4803085..4818774)	8.22154	1.3731	0.548146	100548261
LOC104917314	NW_011273352.1	7..293	11.4952	2.70527	0.548146	104917314
MAEA	NC_015014.2	complement(69577302..69625085)	17.0277	-1.33541	0.548146	100547010
MTARC1	NC_015012.2	complement(17620203..17627495)	31.3795	-1.36644	0.548146	100549101
RPL21	NC_015011.2	complement(168307934..168312521)	278.273	-1.39134	0.548146	100544590
PAK6	NC_015015.2	complement(5147331..5175268)	2.02412	-2.22327	0.548526	100543151
SCUBE3	NC_015038.2	complement(4307988..4326284)	3.42903	1.3674	0.548526	100544524
NPB	NC_015030.2	complement(5007802..5008345)	6.10454	-1.89289	0.548526	104913774
LOC100544169	NW_011217642.1	complement(36462..53824)	10.6669	-1.35027	0.548526	100544169
LOC104909729	NC_015012.2	complement(49794195..49818441)	16.4424	-1.35217	0.548526	104909729
SNRPE	NC_015038.2	3241844..3248580	18.7363	-1.44712	0.548915	100543644
TSPO	NC_015011.2	110166880..110171232	85.1817	-1.64034	0.549003	100542826
ITGA11	NC_015022.2	complement(18413873..18449872)	1.09621	1.83516	0.550203	100547226
LOC104912428	NC_015020.2	complement(20582287..20605833)	1.15354	1.88397	0.550203	104912428
LOC109364654	NW_011148886.1	complement(7..635)	1.50967	3.22896	0.550203	109364654
LOC104915473	NW_011097068.1	complement(1479..2495)	1.66041	2.16797	0.550203	104915473
LOC104912467	NC_015011.2	complement(68830810..68838874)	3.08103	1.63607	0.550203	104912467
HOXB5	NC_015039.2	complement(2841419..2842273)	3.197	1.88309	0.550203	100549186
LYPLAL1	NC_015012.2	complement(18126910..18152859)	4.59008	-1.79475	0.550203	100545567
UFM1	NC_015011.2	complement(172943574..172967834)	5.4224	-1.36536	0.550203	104917570
LOC104912117	NC_015019.2	1256576..1257298	5.60962	-1.99633	0.550203	104912117
TRPV4	NC_015027.2	complement(9255855..9262620)	12.207	-1.93639	0.550203	100539676
NRSN1	NC_015013.2	complement(4756000..4758863)	12.4007	-1.3934	0.550203	100546700
RBMS1	NC_015017.2	18481216..18490939	15.6395	1.47669	0.550203	100548193
RER1	NC_015033.2	complement(3749508..3754248)	17.4015	-1.37219	0.550203	100550210
LOC100545477	NC_015014.2	complement(39543689..39545957)	20.4319	-1.37707	0.550203	100545477
SGPP1	NC_015015.2	52481893..52499777	20.7176	-1.40938	0.550203	100543310
ACTR2	NC_015012.2	complement(7015843..7033163)	28.7911	-1.35653	0.550203	100538720
LOC100548064	NC_015039.2	3686472..3700922	1.7817	1.58879	0.550509	100548064
ACSF2	NC_015030.2	complement(10136659..10172585)	8.63087	-1.3476	0.552241	100538703
BCL9	NC_015011.2	89455377..89477500	5.03337	1.34276	0.553225	100543598
LOC100539623	NC_015025.2	complement(15035329..15042334)	34.9537	-1.66717	0.553225	100539623
LOC100546839	NW_011214226.1	254..3289	3.61975	1.59251	0.554964	100546839
RBM24	NC_015013.2	8112251..8122137	1.36422	-1.81753	0.555594	100550179
COL18A1	NC_015017.2	complement(658655..675300)	26.6869	1.361	0.555594	100545271
SUCLG2	NC_015024.2	complement(14416235..14519999)	35.4655	-1.3409	0.555594	100550609
RASSF3	NC_015011.2	33144423..33246949	57.5744	-1.40697	0.555955	100544895
SVEP1	NC_015041.2	complement(59619766..59732676)	3.53876	1.38391	0.557619	104915304
KRT23	NC_015039.2	complement(4198525..4208977)	4.08717	-1.79306	0.558271	100542406
LOC104917012	NW_011214229.1	9512..13519	33.5381	1.34943	0.558271	104917012
LOC104917040	NW_011215095.1	855..1861	7.89959	1.5925	0.558727	104917040
NCK2	NC_015011.2	131645593..131737076	33.5483	-1.34441	0.558727	100544012
IQCA1	NC_015017.2	complement(2135329..2226399)	3.52019	1.59105	0.559771	100548647
NRBP2	NW_011094729.1	10417..25775	2.70134	1.51302	0.560418	104915437
LOC100543251	NC_015016.2	11180925..11201000	1.32852	-1.70917	0.561107	100543251
LOC104913882	NC_015031.2	complement(279180..286404)	2.86307	1.54372	0.561107	104913882
LOC100549374	NC_015023.2	6113563..6175387	1.28066	3.52903	0.561389	100549374
LOC104910176	NC_015013.2	27225779..27244226	1.90622	1.59395	0.561389	104910176
LOC104910373	NC_015013.2	63111945..63119111	4.91958	1.33129	0.561389	104910373
CLDN12	NC_015016.2	21940136..21947187	5.26904	-1.39819	0.561389	100550187
ATRIP	NC_015024.2	complement(2855918..2864630)	6.44639	-1.45149	0.561389	100539105
NPC1	NC_015013.2	complement(48223848..48243855)	7.31979	-1.39682	0.561389	100541908
TLE3	NC_015022.2	complement(18736056..18754052)	7.53439	1.37046	0.561389	100548300
CISH	NC_015024.2	complement(1460813..1466213)	8.56865	-2.28119	0.561389	100545029
SP4	NC_015016.2	29476431..29499307	10.9782	-1.35753	0.561389	100547838
LOC104909282	NC_015021.2	882914..989410	14.5185	-1.48036	0.561389	104909282
LOC116217583	NW_011091402.1	736..1639	16.0416	-1.96857	0.561389	116217583
STX12	NC_015035.2	868515..880238	16.14	-1.34174	0.561389	100543272
SEC61G	NC_015016.2	50654592..50658241	19.1568	-1.49208	0.561389	100542792
FUT8	NC_015015.2	complement(23237634..23294120)	51.1896	-1.42597	0.561389	100546497
LOC100543536	NC_015027.2	complement(8191049..8195489)	402.14	1.63121	0.561389	100543536
LOC109368165	NC_015016.2	complement(19011372..19012654)	1.72198	-2.23257	0.562979	109368165
PRKAR2A	NC_015024.2	11404883..11435936	40.4468	-1.50434	0.563855	100545226
RPS21	NC_015032.2	complement(7374971..7378568)	55.8492	-1.33999	0.564627	100543583
LOC109370010	NC_015025.2	954150..999286	4.03114	1.55007	0.566061	109370010
LOC109365263	NW_011256733.1	complement(59..532)	5.35496	2.18256	0.56726	109365263
RBBP6	NC_015026.2	6754039..6779268	11.3648	1.33383	0.56726	100539261
LOC104914035	NC_015032.2	7474686..7476418	13.4965	-1.39989	0.56726	104914035
TNRC18	NC_015026.2	complement(9379268..9396195)	32.9173	1.36341	0.56726	100540140
SLC5A1	NC_015027.2	complement(7333376..7359455)	266.946	-1.44295	0.56726	723986
SYCP3	NC_015011.2	54939609..54947290	1.86782	2.05031	0.569258	100544744
LOC104915788	NW_011118226.1	10..1090	2.96993	2.18412	0.569258	104915788
LOC104912605	NC_015021.2	10494058..10495957	3.66253	1.81725	0.569258	104912605
LOC116216471	NC_015013.2	55629920..55642046	3.73264	1.6056	0.569258	116216471
LOC116217690	NW_011145307.1	172..495	9.42423	1.99395	0.569258	116217690
FOXP4	NC_015038.2	4599921..4619901	15.6995	1.36264	0.569258	100541025
PPM1E	NC_015031.2	8345823..8358168	15.9013	-1.35566	0.569258	100549948
LOC104916629	NW_011187889.1	complement(7..1110)	3.68654	1.71527	0.569447	104916629
LOC100543034	NW_011122957.1	complement(14340..31249)	29.9511	1.40271	0.569447	100543034
SMIM15	NC_015041.2	complement(17515302..17517174)	32.6044	-1.50521	0.569447	100538402
NOS1	NC_015027.2	12815451..12870714	7.20492	1.36545	0.570429	100538441
ADORA2A	NC_015027.2	complement(7631012..7654958)	6.50153	-1.63756	0.570732	100539834
ACMSD	NC_015017.2	34266732..34287568	1.54771	1.47501	0.571257	100540076
SLC5A9	NC_015020.2	24726677..24749873	1.88087	1.59697	0.571257	100539669
ARID3A	NC_015040.2	2308255..2313147	6.35051	1.48257	0.572086	100541685
LOC109368536	NC_015017.2	complement(17049976..17051166)	1.89216	3.04191	0.573756	109368536
SLC16A9	NC_015018.2	complement(9451844..9457151)	3.85719	-1.48555	0.575217	100547580
LOC100542307	NC_015011.2	74460233..74471126	3.73817	-1.47373	0.575615	100542307
DNAJB14	NC_015014.2	complement(39517396..39537779)	28.0506	-1.3232	0.575615	100546704
LOC104916440	NW_011162492.1	complement(50..840)	9.34165	1.62395	0.57589	104916440
MECOM	NC_015021.2	19823656..19989318	20.1793	1.34587	0.576827	100541414
LOC104914911	NC_015041.2	17367997..17858615	18.2068	-1.52504	0.577022	104914911
TXNDC9	NC_015011.2	71520604..71530611	12.2071	-1.41989	0.57932	104912641
LOC116216973	NC_015020.2	complement(8825809..8831045)	20.5788	-1.42244	0.57932	116216973
LOC104915162	NC_015041.2	41446721..41448039	43.2738	1.47417	0.57932	104915162
PPTC7	NC_015027.2	complement(6027583..6038462)	6.76097	-1.33035	0.580667	100546668
C23H1orf50	NC_015033.2	complement(4473350..4478316)	3.21985	-1.58736	0.583377	100547546
LSM5	NC_015016.2	46683490..46687323	3.60761	-1.85451	0.583377	100550547
LOC104914159	NC_015033.2	complement(1464044..1483971)	7.99113	1.35744	0.583377	104914159
IL10RB	NC_015011.2	complement(102848029..102858772)	8.33313	-1.41305	0.583377	100539434
RCAN1	NC_015011.2	103504883..103508497	17.6618	-1.61304	0.583377	100538564
HERPUD1	NC_015023.2	complement(10277083..10283698)	17.7111	-1.53487	0.583377	100541212
LOC100539575	NC_015034.2	complement(1194439..1231399)	1.42389	2.61566	0.584414	100539575
TMBIM4	NC_015011.2	complement(33846529..33854357)	15.2404	-1.45629	0.584552	100545971
LOC104915798	NW_011118954.1	22..9973	5.37929	1.42632	0.585641	104915798
BAHCC1	NW_011122953.1	complement(3510..16300)	8.86958	1.35442	0.585735	100543700
PIGC	NC_015020.2	complement(10976352..10977568)	5.5598	-1.49929	0.586314	100539098
ATP6V1C1	NC_015013.2	74121939..74143380	12.2076	-1.37709	0.586314	100548796
SPON2	NC_015014.2	69264415..69271399	6.1301	1.46945	0.589653	100547321
FKRP	NW_011122942.1	complement(296..1500)	4.94854	1.71753	0.591374	100539231
LOC104917186	NW_011217630.1	19566..27073	4.72376	1.54626	0.591679	104917186
LOC109368547	NC_015017.2	18535338..18547934	2.49612	1.42902	0.593021	109368547
AGBL5	NC_015012.2	complement(103384828..103392813)	2.25434	1.56262	0.596124	100547467
LOC116216457	NC_015013.2	complement(37526662..37533305)	1.71574	-2.02495	0.596697	116216457
ADAMTS9	NC_015024.2	complement(13401809..13466861)	2.49715	2.09658	0.596697	100549839
TMEM50B	NC_015011.2	102900916..102907944	15.136	-1.37663	0.596697	100539281
LOC104913743	NC_015030.2	complement(1377702..1411096)	28.4797	-1.38023	0.596697	104913743
LOC104915343	NC_015041.2	complement(65267072..65271607)	195.714	-1.35258	0.596697	104915343
LOC116217785	NW_011214431.1	complement(557..748)	586.248	-1.37079	0.596697	116217785
LOC100549543	NC_015040.2	2722555..2751219	25.691	1.33952	0.597206	100549543
RHOBTB2	NC_015034.2	complement(144337..149034)	5.40557	1.51971	0.597477	100543643
SKA3	NC_015011.2	178204879..178214256	1.53023	-1.8422	0.600373	100550428
DYRK3	NC_015038.2	2413002..2422885	4.97769	-1.41417	0.600373	100548368
LOC104912556	NC_015021.2	complement(4160246..4168942)	22.9955	-1.33351	0.600373	104912556
ECHDC3	NC_015011.2	complement(8413019..8417974)	7.55176	-1.5707	0.602708	100541084
PATL1	NC_015015.2	4521851..4526548	8.29605	1.3816	0.602708	100540122
ARPC1A	NC_015026.2	9131302..9143259	41.8893	-1.34777	0.602708	100539675
RPL14	NC_015016.2	complement(39891787..39894637)	501.471	-1.4083	0.603282	100549932
ADARB1	NC_015017.2	complement(8161..75910)	2.27744	1.39898	0.604017	100543411
ZNF821	NC_015023.2	16741609..16752223	5.58055	1.35658	0.604497	100549430
GRAMD2B	NC_015041.2	complement(66245104..66291778)	3.36207	1.59249	0.605467	104915365
LOC104916394	NW_011153290.1	4..334	9.24065	-1.79143	0.607226	104916394
PPP1R7	NC_015021.2	9247328..9261556	28.6107	-1.32667	0.607226	100547688
DPM2	NC_015029.2	4756122..4758631	8.75263	-1.46453	0.607633	100543070
PIEZO1	NC_015023.2	complement(18008470..18020497)	3.21395	1.51271	0.607773	100543788
HSDL1	NC_015023.2	complement(12118167..12124466)	22.8369	-1.55786	0.607776	100541158
MRPL30	NC_015011.2	complement(71559834..71565724)	3.9523	-1.45595	0.607784	100538820
PRELID3B	NC_015032.2	12816265..12821297	10.2968	-1.33736	0.607784	100549901
BCL6	NC_015021.2	14068985..14079166	13.4693	-1.51603	0.607784	100550913
LOC100544818	NC_015019.2	complement(571892..586731)	13.5941	-1.38394	0.607784	100544818
TRIM28	NW_011216964.1	9663..19050	17.4954	1.34004	0.607784	104917160
SPCS3	NC_015014.2	22508084..22512964	18.2961	-1.41264	0.607784	100551303
RPL30	NC_015013.2	complement(72322119..72324380)	54.3096	-1.37321	0.607784	100547212
FBN3	NC_015040.2	complement(449943..475082)	1.1033	1.5998	0.608547	100538712
SLC30A4	NC_015022.2	complement(9906978..9920519)	4.91277	-1.34714	0.608547	100542027
LOC104917621	NC_015011.2	178068188..178097931	6.249	-1.43592	0.608547	104917621
LOC109368756	NC_015018.2	8589833..8592458	22.5227	1.48763	0.608547	109368756
BMP6	NC_015013.2	complement(10521808..10605717)	26.3873	-1.35956	0.608547	100540581
MID1	NC_015011.2	121933663..122173703	7.93158	-2.15265	0.608664	100544167
LOC104911521	NC_015016.2	complement(33873712..33886519)	6.13638	-1.38434	0.609168	104911521
CNKSR3	NC_015012.2	complement(49055726..49087766)	6.22554	1.35264	0.609179	100544174
EMC8	NC_015023.2	18806384..18814798	8.89595	-1.40442	0.609179	100540551
WDFY1	NC_015021.2	complement(5918655..5930806)	13.7284	-1.32147	0.609179	100551165
PIGV	NC_015035.2	complement(30966..57917)	2.03964	1.40639	0.609962	100541997
RIC8B	NC_015011.2	complement(51854500..51875305)	18.4385	-1.46699	0.609962	100541956
ZBED1	NC_015011.2	126897116..126906000	11.9223	-1.45303	0.610968	100546332
MAATS1	NC_015011.2	complement(78164770..78201589)	1.1067	1.56552	0.612081	100546017
STC1	NC_015034.2	261832..271985	1.23443	2.46827	0.612081	100542872
LOC109364707	NW_011161889.1	complement(1..458)	1.93188	3.04448	0.612081	109364707
PSPH	NC_015031.2	complement(935166..939870)	2.99003	-1.79258	0.612081	100546058
CCDC113	NC_015023.2	10049337..10055509	3.50651	1.43795	0.612081	100543990
LOC100546131	NC_015011.2	164581777..164611100	4.22334	1.43006	0.612081	100546131
ARMC1	NC_015013.2	complement(60226767..60228675)	6.22105	-1.43727	0.612081	100541350
COPS8	NC_015017.2	2359398..2369151	8.54288	-1.33854	0.612081	100548802
LSM8	NC_015011.2	complement(23637341..23642632)	8.8376	-1.55286	0.612081	100543190
NPEPL1	NC_015032.2	complement(12630623..12643650)	13.9688	-1.34221	0.612081	100550514
KNOP1	NC_015026.2	13531640..13541082	15.2315	1.35034	0.612081	104913506
VIM	NC_015016.2	complement(23856688..23864513)	23.833	1.36901	0.612081	100545887
SRSF5	NC_015015.2	complement(26929763..26941517)	34.5746	1.3272	0.612081	100538990
SRRM1	NC_015035.2	complement(4482432..4496874)	39.862	1.31986	0.612081	100546733
ZNF609	NC_015022.2	complement(360635..390337)	9.00928	1.32606	0.612114	100551474
LOC116216671	NC_015011.2	complement(34603358..34606677)	2.21231	3.11746	0.61218	116216671
GGCT	NC_015016.2	39942361..39948478	6.36313	-1.49766	0.61218	100550241
SLC31A1	NC_015029.2	complement(1353688..1377329)	48.4894	-1.7257	0.61218	100548615
SLC6A4	NC_015031.2	complement(9264003..9283557)	1.03464	-1.54401	0.612294	100545036
LOC100546539	NC_015011.2	complement(59748537..59756393)	1.05734	-2.13132	0.612294	100546539
GJA8	NC_015011.2	89386672..89392908	1.21004	-1.91183	0.612294	100543908
ZNF423	NC_015023.2	6180912..6185208	1.31025	1.77735	0.612294	104913013
LOC104915664	NW_011110466.1	5..522	1.34832	3.16482	0.612294	104915664
FZD8	NC_015016.2	15034311..15035844	1.99844	1.76912	0.612294	100550240
EVA1C	NC_015011.2	complement(102584719..102608338)	2.93043	1.51217	0.612294	100543445
LOC109364122	NC_015041.2	66250950..66255162	4.44418	2.81907	0.612294	109364122
STIM2	NC_015014.2	complement(52723413..52756649)	6.64322	-1.36312	0.612294	100540015
HSPB11	NC_015020.2	complement(22197467..22202294)	8.25949	-1.31609	0.612294	100543060
SH3BGRL	NC_015019.2	complement(9328912..9359178)	16.3816	-1.36526	0.612294	100541924
PFKFB3	NC_015011.2	3031857..3042444	37.7896	-1.48833	0.612294	100548781
LOC100544544	NC_015013.2	complement(13780395..13785348)	357.812	3.16856	0.612294	100544544
RPL27	NC_015039.2	3673229..3675430	361.754	-1.34078	0.612294	100546221
LOC100545181	NC_015024.2	1137024..1186103	7.48455	1.44837	0.613073	100545181
SEM1	NC_015016.2	complement(19460944..19462896)	108.05	-1.32652	0.613073	100541664
ZBTB24	NC_015012.2	63245173..63253800	7.20113	-1.43766	0.614733	100544953
CCDC30	NC_015033.2	complement(4409052..4425589)	11.4607	1.35919	0.614733	100548619
LOC100546061	NC_015032.2	13360790..13369639	78.8347	1.41751	0.614733	100546061
SLC39A8	NC_015014.2	complement(40125432..40145492)	198.346	-1.40877	0.614733	100547628
LOC100550289	NC_015018.2	complement(9052829..9192890)	39.7465	-1.40952	0.615102	100550289
TCP10L2	NC_015012.2	complement(41366641..41400893)	1.62629	1.66084	0.616493	104909699
SYNDIG1	NC_015012.2	10208681..10222630	1.82617	-1.95619	0.616493	100549304
FNDC1	NC_015012.2	complement(44707593..44747053)	10.0413	-1.46237	0.616493	100550841
MYRIP	NC_015016.2	complement(42669033..42858344)	11.4551	-2.21834	0.616493	100543829
LOC100547889	NC_015018.2	complement(9281686..9310878)	14.0266	-1.3606	0.616493	100547889
LOC100547435	NC_015029.2	806603..811662	17.6901	1.3284	0.616493	100547435
LOC100544448	NC_015018.2	15930567..15937052	19.1278	-2.21631	0.616493	100544448
LOC104912648	NC_015021.2	10496089..10504217	3.76388	1.44531	0.619493	104912648
URB1	NC_015011.2	102512562..102538483	5.83672	1.36381	0.619493	100543599
[truncated: 11,095 more rows]

## Sheet: D30 Semen vs. Sham
Name	Chromosome	Region	Max group mean	Fold change	FDR p-value	GeneID
[truncated: 15,181 more rows]

[truncated: 2 more sheets: D90 Control vs. Sham, D90 Semen vs. Sham]
